# Supplementary material for: Adipose‐derived stem cell spheroids are superior to single‐cell suspensions to improve fat autograft long‐term survival
Source: J Cell Mol Med. 2022 Feb 11;26(5):1421–33. doi: 10.1111/jcmm.17082 (PMC8899177; doi:10.1111/jcmm.17082)
Supplement: Supplementary file 6 — Table S1 [file JCMM-26-1421-s002.xlsx]

## Sheet: Sheet1
ID	2D	3D	2 Standard Deviation	3 Standard Deviation	2 Expressed	3 Expressed	Fold Change	P-val	FDR P-val	Overall F-Test	Overall FDR F-Test	Expressed in Both Conditions	Public Gene IDs	Gene Symbol	Description
TC0100008912.hg.1	13.42	6.63	0.46	0.34	T	T	111.1	1.57e-09	1.05e-06	9.69e-10	1.09e-06	T	NM_001554; ENST00000451137; ENST00000480413; ENST00000617517; BC001271; BC009199; BC016952; OTTHUMT00000029187; OTTHUMT00000029188	CYR61	cysteine-rich, angiogenic inducer, 61
TC0300009301.hg.1	12.6	6.11	2.11	1.09	T	T	89.59	0.0006	0.0065	0.0006	0.0079	T	NM_002852; ENST00000295927; BC039733; OTTHUMT00000352028	PTX3	pentraxin 3, long
TC1200009621.hg.1	12.93	6.64	0.15	0.63	T	T	78.3	3.55e-10	5.27e-07	8.16e-10	1.03e-06	T	NM_001243088; NM_001243089; NM_021953; NM_202002; NM_202003; ENST00000342628; ENST00000359843; ENST00000361953; ENST00000366362; ENST00000535350; ENST00000536066; ENST00000537018; ENST00000538564; ENST00000545049; ENST00000627656; BC006192; BC006529; BC012863; OTTHUMT00000398269; OTTHUMT00000398270; OTTHUMT00000398271; OTTHUMT00000398272; OTTHUMT00000398273; OTTHUMT00000398274; OTTHUMT00000398275…	FOXM1	forkhead box M1
TC1000012235.hg.1	12.92	6.69	0.07	0.43	T	T	74.86	3.48e-11	1.84e-07	9.96e-11	4.77e-07	T	NM_001145966; NM_002417; ENST00000368653; ENST00000368654; ENST00000464771; ENST00000478293; ENST00000484853; ENST00000617118; OTTHUMT00000050999; OTTHUMT00000051000; OTTHUMT00000051001; OTTHUMT00000051002; OTTHUMT00000051003	MKI67	marker of proliferation Ki-67
TC0700007198.hg.1	13.56	7.41	0.17	0.45	T	T	70.75	1.17e-10	2.5e-07	3.35e-10	5.53e-07	T	NM_001284301; NM_001284302; NM_018685; ENST00000265748; ENST00000396068; ENST00000418118; ENST00000424865; ENST00000428612; ENST00000429082; ENST00000441696; ENST00000446635; ENST00000452877; ENST00000457743; ENST00000460598; ENST00000491782; ENST00000495714; BC070066; OTTHUMT00000218582; OTTHUMT00000337742; OTTHUMT00000337744; OTTHUMT00000337745; OTTHUMT00000337746; OTTHUMT00000337747; OTTHUMT00…	ANLN	anillin actin binding protein
TC0200006677.hg.1	11.11	5	0.27	0.18	T	T	69.44	8.14e-11	2.18e-07	2.68e-10	5.36e-07	T	NM_001034; NM_001165931; ENST00000304567; ENST00000360566; ENST00000459969; ENST00000461327; ENST00000462343; ENST00000474701; ENST00000485717; ENST00000487591; ENST00000491447; ENST00000498343; ENST00000615152; BC001886; BC030154; OTTHUMT00000206895; OTTHUMT00000323530; OTTHUMT00000323531; OTTHUMT00000323532; OTTHUMT00000323533; OTTHUMT00000353209; OTTHUMT00000353210; OTTHUMT00000353211; OTTHUMT…	RRM2	ribonucleotide reductase M2
TC1600010168.hg.1	11.3	5.37	0.31	0.32	T	T	61.17	1.99e-09	1.09e-06	5.74e-09	3.05e-06	T	NM_024745; ENST00000303383; ENST00000563219; ENST00000564272; ENST00000565887; ENST00000566016; ENST00000567698; ENST00000569702; BC030699; OTTHUMT00000255740; OTTHUMT00000430581; OTTHUMT00000430582; OTTHUMT00000430583; OTTHUMT00000430584; OTTHUMT00000430585; OTTHUMT00000430586	SHCBP1	SHC SH2-domain binding protein 1
TC1000007641.hg.1	10.1	4.2	0.89	0.24	T	F	59.92	2.69e-06	0.0001	5.76e-06	0.0003	F	NM_012242; ENST00000373970; ENST00000467359; ENST00000476752; ENST00000494277; BC001539; OTTHUMT00000048098; OTTHUMT00000048099; OTTHUMT00000048100; OTTHUMT00000048101	DKK1	dickkopf WNT signaling pathway inhibitor 1
TC0600013186.hg.1	14.15	8.37	0.64	0.64	T	T	55.11	4.23e-08	8.18e-06	4.89e-08	1.23e-05	T	NM_001901; ENST00000367976; BC087839; OTTHUMT00000042239	CTGF	connective tissue growth factor
TC1700010618.hg.1	12.36	6.83	0.07	0.4	T	T	46.26	5.11e-11	1.84e-07	1.12e-10	4.77e-07	T	NM_001067; ENST00000423485; ENST00000577541; ENST00000577706; ENST00000578412; ENST00000581055; BC140791; OTTHUMT00000338035; OTTHUMT00000447451; OTTHUMT00000447452; OTTHUMT00000447453; OTTHUMT00000447455	TOP2A	topoisomerase (DNA) II alpha
TC0100011512.hg.1	11	5.52	0.36	0.38	T	T	44.62	5.01e-10	6.33e-07	1.31e-09	1.4e-06	T	NM_001286229; NM_001286230; NM_016448; ENST00000366991; ENST00000463791; ENST00000475419; ENST00000489149; ENST00000496442; ENST00000542077; BC033297; BC033540; OTTHUMT00000090182; OTTHUMT00000090183; OTTHUMT00000090184; OTTHUMT00000090185; OTTHUMT00000090186	DTL	denticleless E3 ubiquitin protein ligase homolog (Drosophila)
TC0100008057.hg.1	11.73	6.27	0.3	0.4	T	T	44.08	1.24e-07	1.71e-05	3.57e-07	4.35e-05	T	NM_001255; ENST00000310955; ENST00000372462; ENST00000478882; ENST00000482046; BC000624; BC001088; BC006272; BC009425; BC009426; BC010044; BC012803; BC012827; BC013303; BC015998; BC024257; BC031294; BC110321; OTTHUMT00000019487; OTTHUMT00000019488; OTTHUMT00000019489; OTTHUMT00000019490	CDC20	cell division cycle 20
TC2000007089.hg.1	11.74	6.28	0.14	0.19	T	T	43.78	5.99e-11	1.84e-07	1.57e-10	4.77e-07	T	NM_012112; ENST00000300403; ENST00000340513; BC004136; BC020207; OTTHUMT00000078569; OTTHUMT00000078570	TPX2	TPX2, microtubule-associated
TC0500008777.hg.1	9.89	4.44	0.23	0.56	T	T	43.72	2.61e-08	6.15e-06	5.65e-08	1.35e-05	T	NM_005733; ENST00000394894; ENST00000502338; ENST00000503417; ENST00000504621; ENST00000508792; ENST00000511638; ENST00000513276; BC012999; OTTHUMT00000251272; OTTHUMT00000373080; OTTHUMT00000373081; OTTHUMT00000373082; OTTHUMT00000373083; OTTHUMT00000373084; OTTHUMT00000373085	KIF20A	kinesin family member 20A
TC1500007699.hg.1	11.68	6.23	0.24	0.19	T	T	43.59	2.81e-11	1.84e-07	8.33e-11	4.77e-07	T	NM_001281301; NM_004856; NM_138555; ENST00000260363; ENST00000352331; ENST00000395392; ENST00000558303; ENST00000558346; ENST00000558585; ENST00000559279; ENST00000559283; ENST00000559456; ENST00000559944; ENST00000560042; ENST00000560125; ENST00000561089; BC051826; OTTHUMT00000416675; OTTHUMT00000416676; OTTHUMT00000416677; OTTHUMT00000416678; OTTHUMT00000416679; OTTHUMT00000416681; OTTHUMT00000…	KIF23	kinesin family member 23
TC1400009248.hg.1	11.18	5.75	0.25	0.27	T	T	43.31	9.13e-11	2.18e-07	2.22e-10	5.29e-07	T	NM_001146015; NM_014750; ENST00000247191; ENST00000395425; ENST00000554007; ENST00000554067; ENST00000557645; BC010658; BC016276; OTTHUMT00000276908; OTTHUMT00000276909; OTTHUMT00000411316; OTTHUMT00000411317; OTTHUMT00000411318	DLGAP5	discs, large (Drosophila) homolog-associated protein 5
TC1000008482.hg.1	9.42	4.01	0.29	0.8	T	F	42.4	4.77e-08	8.82e-06	1.73e-07	2.7e-05	F	NM_001127182; NM_018131; ENST00000371485; ENST00000445435; ENST00000496302; BC008947; OTTHUMT00000049434; OTTHUMT00000049435; OTTHUMT00000049436; uc001kiq.4	CEP55	centrosomal protein 55kDa
TC1600007235.hg.1	13.96	8.56	0.21	0.49	T	T	42.2	6.73e-09	2.49e-06	1.7e-08	6.2e-06	T	NM_005030; ENST00000300093; ENST00000562272; ENST00000562407; ENST00000564202; ENST00000564794; ENST00000564947; ENST00000567897; ENST00000568568; ENST00000570220; BC002369; BC003002; BC014846; OTTHUMT00000214057; OTTHUMT00000434878; OTTHUMT00000434879; OTTHUMT00000434881; OTTHUMT00000434882; OTTHUMT00000434883; OTTHUMT00000434884; OTTHUMT00000434885; OTTHUMT00000435294	PLK1	polo-like kinase 1
TC0400011748.hg.1	11.84	6.45	0.14	0.89	T	T	42.1	4.05e-08	7.96e-06	1.23e-07	2.2e-05	T	NM_001237; ENST00000274026; ENST00000618014; BC104783; BC104787; OTTHUMT00000256712	CCNA2	cyclin A2
TC0100014543.hg.1	10.33	4.98	0.22	0.55	T	T	40.73	5.71e-09	2.27e-06	1.26e-08	5.09e-06	T	NM_001114120; NM_017779; ENST00000370966; ENST00000456315; ENST00000488146; ENST00000489862; ENST00000525124; BC065304; OTTHUMT00000025513; OTTHUMT00000025514; OTTHUMT00000025515; OTTHUMT00000025516; OTTHUMT00000025517	DEPDC1	DEP domain containing 1
TC0400006994.hg.1	10.87	5.56	0.33	0.29	T	T	39.47	2.65e-09	1.29e-06	6.11e-09	3.05e-06	T	NM_022346; NR_073124; ENST00000251496; ENST00000509719; ENST00000510063; ENST00000513226; ENST00000514176; BC068467; BC101476; OTTHUMT00000250375; OTTHUMT00000360238; OTTHUMT00000360239; OTTHUMT00000360240; OTTHUMT00000360241	NCAPG	non-SMC condensin I complex subunit G
TC1300009088.hg.1	12.13	6.91	0.12	0.39	T	T	37.09	2.51e-10	4.14e-07	6.49e-10	8.7e-07	T	NM_001042517; NM_001258366; NM_001258367; NM_001258368; NM_001258369; NM_001258370; NM_030932; ENST00000267215; ENST00000377908; ENST00000400319; ENST00000400320; ENST00000400324; ENST00000465066; ENST00000470420; ENST00000498416; ENST00000615942; BC034952; BC048963; BC068504; OTTHUMT00000045166; OTTHUMT00000045167; OTTHUMT00000045169; OTTHUMT00000280483; OTTHUMT00000280484; OTTHUMT00000280485; O…	DIAPH3	diaphanous-related formin 3
TC1700011892.hg.1	11.21	6.11	0.18	0.63	T	T	34.26	1.8e-09	1.08e-06	2.95e-09	2.04e-06	T	NM_003258; ENST00000301634; ENST00000586613; ENST00000588734; ENST00000590430; ENST00000590862; ENST00000592126; BC006484; BC007872; BC007986; OTTHUMT00000319577; OTTHUMT00000437051; OTTHUMT00000437052; OTTHUMT00000437053; OTTHUMT00000438864; OTTHUMT00000438865	TK1	thymidine kinase 1, soluble
TC0900006560.hg.1	10.98	5.91	1.14	0.16	T	T	33.6	2.07e-06	0.0001	7.53e-06	0.0004	T	NM_025239; ENST00000397747; BC074766; BC113678; BC113680; OTTHUMT00000051634	PDCD1LG2	programmed cell death 1 ligand 2
TC0700006890.hg.1	10.23	5.18	1.19	0.57	T	T	33.18	1.1e-05	0.0004	1.64e-06	0.0001	T	NM_000600; ENST00000258743; ENST00000401630; ENST00000401651; ENST00000404625; ENST00000406575; ENST00000407492; ENST00000426291; ENST00000464710; ENST00000485300; BC015511; OTTHUMT00000250225; OTTHUMT00000320073; OTTHUMT00000320074; OTTHUMT00000320075; OTTHUMT00000320076; OTTHUMT00000320077; OTTHUMT00000320078; OTTHUMT00000320079	IL6	interleukin 6
TC0100013700.hg.1	8.83	3.78	0.27	0.29	T	F	33.06	5.66e-11	1.84e-07	1.78e-10	4.77e-07	F	NM_001190481; NM_022111; ENST00000251195; ENST00000318121; ENST00000373220; ENST00000466308; ENST00000517467; ENST00000520551; BC113116; BC115025; BC115026; BC137279; BC140789; OTTHUMT00000012014; OTTHUMT00000012210; OTTHUMT00000377651; OTTHUMT00000377652; OTTHUMT00000377857; OTTHUMT00000377858	CLSPN	claspin
TC0800007221.hg.1	13.5	8.47	0.5	0.98	T	T	32.65	8.3e-07	6.23e-05	6.59e-07	6.43e-05	T	NM_001159995; NM_001159996; NM_001159999; NM_001160001; NM_001160002; NM_001160004; NM_001160005; NM_001160007; NM_001160008; NM_004495; NM_013956; NM_013957; NM_013958; NM_013959; NM_013960; NM_013962; NM_013964; ENST00000287842; ENST00000356819; ENST00000405005; ENST00000517967; ENST00000518084; ENST00000518104; ENST00000518206; ENST00000519240; ENST00000519301; ENST00000520407; ENST00000520502…	NRG1	neuregulin 1
TC0100011581.hg.1	12.61	7.62	0.23	0.39	T	T	31.79	1.35e-10	2.64e-07	4.1e-10	6.29e-07	T	NM_016343; ENST00000366955; ENST00000464322; ENST00000467765; ENST00000469862; ENST00000495259; ENST00000614578; OTTHUMT00000089749; OTTHUMT00000089750; OTTHUMT00000089751; OTTHUMT00000089752; OTTHUMT00000089753	CENPF	centromere protein F
TC0600007377.hg.1	13.58	8.62	0.07	1.31	T	T	31.04	2.87e-06	0.0002	5.41e-06	0.0003	T	NM_003521; ENST00000621112; BC066244; BC067486; BC067487; BC067488; BC067489; OTTHUMT00000040157	HIST1H2BM	histone cluster 1, H2bm
TC2000009550.hg.1	11.02	6.22	0.27	0.23	T	T	27.98	7.69e-09	2.62e-06	2.35e-08	7.52e-06	T	NM_003600; NM_198433; NM_198434; NM_198435; NM_198436; NM_198437; ENST00000312783; ENST00000347343; ENST00000371356; ENST00000395907; ENST00000395911; ENST00000395913; ENST00000395914; ENST00000395915; ENST00000420474; ENST00000422322; ENST00000441357; ENST00000451915; ENST00000456249; BC001280; BC002499; BC006423; BC027464; OTTHUMT00000079804; OTTHUMT00000079805; OTTHUMT00000079806; OTTHUMT00000…	AURKA	aurora kinase A
TC1100011514.hg.1	12.3	7.52	0.43	0.14	T	T	27.62	3.68e-10	5.27e-07	2.75e-10	5.36e-07	T	NM_001163817; NM_001360; ENST00000355527; ENST00000407721; ENST00000525137; ENST00000525346; ENST00000526780; ENST00000527316; ENST00000527452; ENST00000529990; ENST00000531364; ENST00000533800; ENST00000534701; ENST00000534795; BC000054; OTTHUMT00000394241; OTTHUMT00000394242; OTTHUMT00000394243; OTTHUMT00000394244; OTTHUMT00000394246; OTTHUMT00000394248; OTTHUMT00000394249; OTTHUMT00000394250; …	DHCR7	7-dehydrocholesterol reductase
TC1500010463.hg.1	11.07	6.29	0.09	0.42	T	T	27.54	6.08e-08	1.05e-05	1.79e-07	2.75e-05	T	NM_001267580; NM_003981; NM_199413; ENST00000361188; ENST00000394249; ENST00000417173; ENST00000442656; ENST00000553494; ENST00000555455; ENST00000555745; ENST00000555791; ENST00000556129; ENST00000556972; ENST00000556982; ENST00000557763; ENST00000557905; ENST00000559326; ENST00000559811; ENST00000559828; ENST00000560423; ENST00000560605; ENST00000560914; BC003138; BC005140; OTTHUMT00000414757; …	PRC1	protein regulator of cytokinesis 1
TC0100016831.hg.1	10.03	5.29	0.02	0.18	T	T	26.64	1.58e-10	2.82e-07	3.3e-10	5.53e-07	T	NM_001206846; NM_018136; ENST00000294732; ENST00000367408; ENST00000367409; ENST00000612785; OTTHUMT00000088256; OTTHUMT00000088257	ASPM	abnormal spindle microtubule assembly
TC0900007129.hg.1	11.02	6.29	0.35	0.37	T	T	26.49	1.2e-09	9.47e-07	2.57e-09	1.97e-06	T	NM_001256685; NM_001256687; NM_001256688; NM_001256689; NM_001256690; NM_001256691; NM_001256692; NM_001256693; NM_014791; NR_046337; ENST00000298048; ENST00000480021; ENST00000487398; ENST00000489766; ENST00000495529; ENST00000536329; ENST00000536860; ENST00000536987; ENST00000541717; ENST00000543751; ENST00000545008; ENST00000625974; ENST00000626154; ENST00000627766; BC014039; OTTHUMT0000005242…	MELK	maternal embryonic leucine zipper kinase
TC0600008630.hg.1	10.41	5.7	0.29	0.17	T	T	26.29	5.81e-09	2.27e-06	1.52e-08	5.63e-06	T	NM_001166691; NM_003318; ENST00000230510; ENST00000369798; ENST00000430061; ENST00000502580; ENST00000504040; ENST00000504590; ENST00000509313; ENST00000509894; ENST00000511260; ENST00000515751; ENST00000627129; BC000633; BC032858; OTTHUMT00000041316; OTTHUMT00000041317; OTTHUMT00000366101; OTTHUMT00000366102; OTTHUMT00000366103; OTTHUMT00000366104; OTTHUMT00000366105; OTTHUMT00000366106; OTTHUMT…	TTK	TTK protein kinase
TC0100007243.hg.1	13.26	8.6	0.28	0.93	T	T	25.41	3.62e-08	7.31e-06	2.4e-08	7.52e-06	T	NM_000478; NM_001127501; NM_001177520; ENST00000374829; ENST00000374830; ENST00000374832; ENST00000374840; ENST00000468526; ENST00000539907; ENST00000540617; BC021289; BC066116; BC090861; BC110909; BC126165; BC136325; OTTHUMT00000008202; OTTHUMT00000008203; OTTHUMT00000008204; OTTHUMT00000008205; OTTHUMT00000008206; OTTHUMT00000476516; OTTHUMT00000476517	ALPL	alkaline phosphatase, liver/bone/kidney
TC1900006727.hg.1	10.85	6.19	0.25	0.08	T	T	25.39	3.19e-11	1.84e-07	1.2e-10	4.77e-07	T	NM_001048201; NM_001290050; NM_001290051; NM_001290052; NM_013282; ENST00000612630; ENST00000613817; ENST00000615884; ENST00000616255; ENST00000620565; ENST00000622802; ENST00000624301; BC113875; OTTHUMT00000450444; OTTHUMT00000450445; OTTHUMT00000450446; OTTHUMT00000450447; OTTHUMT00000450448; OTTHUMT00000450449	UHRF1	ubiquitin-like with PHD and ring finger domains 1
TC0800009970.hg.1	8.97	4.32	0.26	0.33	T	F	25.1	1.02e-09	8.81e-07	3.77e-09	2.27e-06	F	NM_001278945; NM_018492; ENST00000301905; ENST00000521226; ENST00000522944; ENST00000524266; BC015191; OTTHUMT00000219952; OTTHUMT00000376283; OTTHUMT00000378071; OTTHUMT00000378072	PBK	PDZ binding kinase
TC0200008502.hg.1	9.23	4.58	0.44	0.27	T	T	25.03	1.97e-08	5.09e-06	5.1e-08	1.27e-05	T	NM_001281710; NM_001281711; NM_001281712; NM_015341; ENST00000240423; ENST00000427946; ENST00000435349; ENST00000435975; ENST00000455200; ENST00000456906; ENST00000477409; BC024211; OTTHUMT00000252842; OTTHUMT00000338872; OTTHUMT00000338873; OTTHUMT00000338874; OTTHUMT00000338875; OTTHUMT00000338876; OTTHUMT00000338877	NCAPH	non-SMC condensin I complex subunit H
TC0300012323.hg.1	11.57	7.03	0.43	0.39	T	T	23.35	2.21e-08	5.44e-06	7.34e-08	1.62e-05	T	NM_001003794; NM_001256585; NM_007283; ENST00000265052; ENST00000398101; ENST00000398104; ENST00000434178; ENST00000453507; ENST00000465597; ENST00000476654; ENST00000476682; ENST00000479967; ENST00000484451; ENST00000487473; ENST00000493611; ENST00000494830; ENST00000496306; BC000551; BC006230; OTTHUMT00000356637; OTTHUMT00000356718; OTTHUMT00000356719; OTTHUMT00000356720; OTTHUMT00000356721; OT…	MGLL	monoglyceride lipase
TC1700007790.hg.1	10.35	5.81	0.27	0.84	T	T	23.32	4.73e-08	8.82e-06	1.67e-07	2.67e-05	T	NM_001254; ENST00000209728; ENST00000473555; ENST00000577249; ENST00000580824; ENST00000582402; BC025232; OTTHUMT00000257129; OTTHUMT00000257130; OTTHUMT00000447439; OTTHUMT00000447440; OTTHUMT00000447441	CDC6	cell division cycle 6
TC0300010476.hg.1	8.67	4.13	0.24	0.53	T	T	23.16	1.83e-08	5.03e-06	3.84e-08	1.06e-05	T	NM_001012409; NM_001012410; NM_001012411; NM_001012412; NM_001012413; NM_001199251; NM_001199252; NM_001199253; NM_001199254; NM_001199255; NM_001199256; NM_001199257; NM_138484; NR_131179; NR_131180; ENST00000263753; ENST00000306698; ENST00000412997; ENST00000417364; ENST00000419233; ENST00000421451; ENST00000425061; ENST00000437051; ENST00000442720; ENST00000443724; ENST00000452020; ENST0000045…	SGOL1	shugoshin-like 1 (S. pombe)
TC1100010418.hg.1	10.04	5.52	0.32	0.18	T	T	22.94	9.82e-10	8.81e-07	2.05e-09	1.84e-06	T	NM_031217; ENST00000263181; ENST00000526288; ENST00000531047; ENST00000533466; BC048347; OTTHUMT00000388328; OTTHUMT00000388329; OTTHUMT00000388385; OTTHUMT00000388386	KIF18A	kinesin family member 18A
TC0500007665.hg.1	11.43	6.92	0.3	0.61	T	T	22.9	7.56e-09	2.62e-06	2.49e-08	7.52e-06	T	NM_031966; ENST00000256442; ENST00000503507; ENST00000505500; ENST00000506572; ENST00000507798; ENST00000508407; ENST00000513102; BC006510; OTTHUMT00000215084; OTTHUMT00000368820; OTTHUMT00000368821; OTTHUMT00000368822; OTTHUMT00000368823; OTTHUMT00000368824; OTTHUMT00000368825	CCNB1	cyclin B1
TC0X00007537.hg.1	7.97	3.48	0.04	0.3	T	F	22.53	1.56e-08	4.41e-06	4.43e-08	1.16e-05	F	NM_012310; ENST00000374403; ENST00000485406; BC050548; OTTHUMT00000057068; OTTHUMT00000057069	KIF4A	kinesin family member 4A
TC0100014776.hg.1	14.78	10.28	0.38	0.05	T	T	22.48	5.45e-10	6.49e-07	5.74e-10	8.2e-07	T	NM_001134445; NM_012137; ENST00000284031; ENST00000426972; ENST00000483110; ENST00000535924; ENST00000539042; ENST00000633113; BC033680; OTTHUMT00000029189; OTTHUMT00000029190; OTTHUMT00000468729; OTTHUMT00000487010	DDAH1	dimethylarginine dimethylaminohydrolase 1
TC1500006785.hg.1	11.99	7.51	0.11	0.19	T	T	22.41	5.2e-11	1.84e-07	1.47e-10	4.77e-07	T	NM_001039841; NM_001286479; NM_001286480; NM_014783; NM_199357; ENST00000361627; ENST00000543522; ENST00000562481; ENST00000563330; ENST00000563864; ENST00000564918; ENST00000565905; ENST00000567348; BC039563; OTTHUMT00000251417; OTTHUMT00000429861; OTTHUMT00000429862; OTTHUMT00000429863; OTTHUMT00000429864; OTTHUMT00000429865; OTTHUMT00000429866; OTTHUMT00000429867	ARHGAP11B; ARHGAP11A	Rho GTPase activating protein 11B; Rho GTPase activating protein 11A
TC1500009056.hg.1	8.57	4.13	1.38	0.28	T	F	21.76	0.0002	0.0035	0.0006	0.0077	F	NM_001128602; NM_001306086; NM_005739; ENST00000310803; ENST00000414708; ENST00000450598; ENST00000539159; ENST00000557875; ENST00000558164; ENST00000558418; ENST00000558432; ENST00000559830; ENST00000560425; ENST00000560929; ENST00000561117; ENST00000561180; BC109296; BC109297; OTTHUMT00000418223; OTTHUMT00000418224; OTTHUMT00000418225; OTTHUMT00000418226; OTTHUMT00000418227; OTTHUMT00000418228;…	RASGRP1	RAS guanyl releasing protein 1 (calcium and DAG-regulated)
TC1800008804.hg.1	10.06	5.62	0.7	0.41	T	T	21.66	1.47e-07	1.93e-05	1.53e-07	2.5e-05	T	NM_052947; ENST00000361673; ENST00000587399; ENST00000587842; ENST00000589204; ENST00000590642; ENST00000590662; OTTHUMT00000256126; OTTHUMT00000449121; OTTHUMT00000449122; OTTHUMT00000449123; OTTHUMT00000449124; OTTHUMT00000449125	ALPK2	alpha kinase 2
TC2100007821.hg.1	10.42	5.98	0.58	0.46	T	T	21.61	4.89e-07	4.33e-05	5.2e-07	5.56e-05	T	NM_006988; ENST00000284984; ENST00000451462; ENST00000464589; ENST00000492656; ENST00000517452; ENST00000517777; BC036515; OTTHUMT00000171650; OTTHUMT00000171651; OTTHUMT00000171652; OTTHUMT00000171653; OTTHUMT00000381380; OTTHUMT00000381381	ADAMTS1	ADAM metallopeptidase with thrombospondin type 1 motif 1
TC1800006484.hg.1	9.39	5.04	0.16	0.74	T	T	20.51	4.23e-08	8.18e-06	1.02e-07	2.04e-05	T	NM_006101; ENST00000261597; ENST00000574096; ENST00000574567; ENST00000575515; ENST00000576274; BC035617; OTTHUMT00000254327; OTTHUMT00000440913; OTTHUMT00000440915; OTTHUMT00000440916; OTTHUMT00000440917; uc002kli.3	NDC80	NDC80 kinetochore complex component
TC0100016952.hg.1	9.58	5.23	0.61	0.23	T	T	20.4	1.13e-07	1.68e-05	3.43e-07	4.29e-05	T	NM_001310326; NM_014176; ENST00000367274; ENST00000460852; ENST00000487227; BC004152; BC019284; OTTHUMT00000099163; OTTHUMT00000099164; OTTHUMT00000099165	UBE2T	ubiquitin conjugating enzyme E2T
TC1500006963.hg.1	7.78	3.46	0.22	0.59	T	T	19.94	3e-08	6.7e-06	1.04e-07	2.04e-05	T	NM_144508; NM_170589; ENST00000346991; ENST00000399668; ENST00000526913; ENST00000527044; ENST00000528967; ENST00000528975; ENST00000531626; ENST00000532056; ENST00000532347; ENST00000532406; ENST00000533001; ENST00000534204; ENST00000614337; OTTHUMT00000390224; OTTHUMT00000390225; OTTHUMT00000390226; OTTHUMT00000390227; OTTHUMT00000390411; OTTHUMT00000390412; OTTHUMT00000390413; OTTHUMT000003904…	CASC5	cancer susceptibility candidate 5
TC1000007748.hg.1	9.22	4.91	0.03	0.49	T	T	19.87	3.28e-08	6.96e-06	8.47e-08	1.84e-05	T	NM_001170406; NM_001170407; NM_001786; NM_033379; ENST00000316629; ENST00000373809; ENST00000395284; ENST00000448257; ENST00000475504; ENST00000487784; ENST00000519078; ENST00000519760; ENST00000614696; BC014563; BC107750; OTTHUMT00000048211; OTTHUMT00000048212; OTTHUMT00000048213; OTTHUMT00000048214; OTTHUMT00000048216; OTTHUMT00000379564; OTTHUMT00000379565; uc001jld.3	CDK1	cyclin-dependent kinase 1
TC1200011786.hg.1	11.19	6.89	0.54	0.46	T	T	19.59	8.75e-08	1.38e-05	3.64e-08	1.02e-05	T	NM_014840; ENST00000261402; ENST00000548902; ENST00000549704; ENST00000553094; BC152462; OTTHUMT00000405767; OTTHUMT00000405770; OTTHUMT00000405771; OTTHUMT00000405772	NUAK1	NUAK family, SNF1-like kinase, 1
TC1000012477.hg.1	9.84	5.56	0.15	0.22	T	T	19.5	1.71e-09	1.08e-06	5.98e-09	3.05e-06	T	NM_001289067; NM_001289068; NM_001289069; NM_001289070; NM_001289071; NM_001289072; NM_001289073; NM_001289074; NM_001289075; NM_018063; ENST00000239026; ENST00000348459; ENST00000371332; ENST00000394036; ENST00000394045; ENST00000419900; ENST00000462057; ENST00000464030; ENST00000466552; ENST00000475263; ENST00000630929; OTTHUMT00000049475; OTTHUMT00000049477; OTTHUMT00000049478; OTTHUMT00000049…	HELLS	helicase, lymphoid-specific
TC1500006999.hg.1	10.9	6.62	0.21	0.19	T	T	19.41	1.57e-09	1.05e-06	3.81e-09	2.27e-06	T	NM_001243142; NM_001243143; NM_001243144; NM_001301136; NM_016359; NM_018454; ENST00000260359; ENST00000414849; ENST00000450592; ENST00000557840; ENST00000558123; ENST00000558582; ENST00000559046; ENST00000559596; ENST00000559659; ENST00000560177; ENST00000560318; ENST00000560747; ENST00000560898; BC001308; BC012887; BC024772; OTTHUMT00000419326; OTTHUMT00000419327; OTTHUMT00000419329; OTTHUMT000…	NUSAP1	nucleolar and spindle associated protein 1
TC1700012285.hg.1	11.76	7.49	0.27	0.16	T	T	19.26	1.52e-08	4.34e-06	4.43e-08	1.16e-05	T	NM_018304; ENST00000262293; ENST00000577457; ENST00000578542; ENST00000578777; ENST00000580177; ENST00000581182; ENST00000582004; ENST00000582995; ENST00000614081; BC008669; OTTHUMT00000445949; OTTHUMT00000445950; OTTHUMT00000445951; OTTHUMT00000445952; OTTHUMT00000445953; OTTHUMT00000445954; OTTHUMT00000445955; OTTHUMT00000445956	PRR11	proline rich 11
TC1100007727.hg.1	8.45	4.23	0.65	0.38	T	F	18.56	5.16e-08	9.22e-06	2.08e-07	3.14e-05	F	NM_001142703; NM_001142704; NM_198947; ENST00000343597; ENST00000411426; ENST00000528234; ENST00000529618; ENST00000534403; ENST00000620384; BC130513; BC130539; OTTHUMT00000393971; OTTHUMT00000393972; OTTHUMT00000393973; OTTHUMT00000393974	FAM111B	family with sequence similarity 111, member B
TC0100014276.hg.1	11.68	7.49	0.39	0.59	T	T	18.23	8.65e-08	1.37e-05	1.02e-07	2.04e-05	T	NM_014762; ENST00000371269; ENST00000436604; ENST00000535035; BC004375; BC011669; OTTHUMT00000027680; OTTHUMT00000027681	DHCR24	24-dehydrocholesterol reductase
TC1400007201.hg.1	10.51	6.34	0.24	0.43	T	T	17.94	4.3e-08	8.24e-06	1.08e-07	2.07e-05	T	NM_001130851; NM_005192; ENST00000216414; ENST00000335183; ENST00000395577; ENST00000442975; ENST00000458126; ENST00000541304; ENST00000543789; ENST00000555837; ENST00000556102; ENST00000556305; ENST00000611205; ENST00000620759; BC064965; OTTHUMT00000276893; OTTHUMT00000411153; OTTHUMT00000411154; OTTHUMT00000411155; OTTHUMT00000411156; OTTHUMT00000411157; OTTHUMT00000411158; OTTHUMT00000411160; …	CDKN3	cyclin-dependent kinase inhibitor 3
TC0500007761.hg.1	9.35	5.2	0.09	0.41	T	T	17.77	1.24e-09	9.47e-07	1.9e-09	1.84e-06	T	NM_001161342; NM_173490; ENST00000287773; ENST00000454765; BC018083; BC035310; OTTHUMT00000254037; OTTHUMT00000369000	TMEM171	transmembrane protein 171
TC0100010397.hg.1	8.33	4.24	0.32	0.22	T	F	17.04	1.49e-09	1.05e-06	4.19e-09	2.43e-06	F	NM_031423; NM_145697; ENST00000271452; ENST00000367900; ENST00000442820; ENST00000450453; ENST00000487578; ENST00000490881; ENST00000497990; ENST00000524800; ENST00000527120; ENST00000527439; ENST00000531529; ENST00000534289; BC008489; OTTHUMT00000082812; OTTHUMT00000082813; OTTHUMT00000082814; OTTHUMT00000082815; OTTHUMT00000082816; OTTHUMT00000082817; OTTHUMT00000082818; OTTHUMT00000388675; OTT…	NUF2	NUF2, NDC80 kinetochore complex component
TC0800011646.hg.1	14.84	10.77	0.31	0.69	T	T	16.83	9.58e-07	6.96e-05	3.62e-06	0.0002	T	NM_005328; ENST00000303924; BC069353; BC109071; BC109072; OTTHUMT00000381150	HAS2	hyaluronan synthase 2
TC2000007341.hg.1	9.86	5.81	0.32	0.88	T	T	16.58	1.62e-07	2.03e-05	4.21e-07	4.88e-05	T	NM_030919; ENST00000217429; ENST00000619304; ENST00000619850; OTTHUMT00000079211; OTTHUMT00000476201	FAM83D	family with sequence similarity 83, member D
TC0100008101.hg.1	9.27	5.22	0.27	0.93	T	T	16.56	3.04e-07	3.09e-05	5.83e-07	5.93e-05	T	NM_001297655; NM_001297656; NM_001297657; NM_006845; ENST00000372217; ENST00000372224; ENST00000423289; ENST00000452259; ENST00000455186; ENST00000472235; ENST00000480574; ENST00000493027; BC008764; BC014924; OTTHUMT00000023180; OTTHUMT00000023181; OTTHUMT00000023182; OTTHUMT00000023183; OTTHUMT00000023184; OTTHUMT00000023415; OTTHUMT00000023416; OTTHUMT00000090772	KIF2C	kinesin family member 2C
TC0100007841.hg.1	8.78	4.73	0.11	0.65	T	T	16.55	2.03e-08	5.11e-06	5.98e-08	1.38e-05	T	NM_001256875; NM_018101; ENST00000327331; ENST00000373055; BC000703; BC001651; BC008079; BC016944; OTTHUMT00000012473; OTTHUMT00000012474	CDCA8	cell division cycle associated 8
TC1900007040.hg.1	11.88	7.83	0.87	0.59	T	T	16.5	2.5e-06	0.0001	3.3e-06	0.0002	T	NM_001299; NM_001308341; NM_001308342; ENST00000252456; ENST00000535659; ENST00000585869; ENST00000586059; ENST00000586577; ENST00000587087; ENST00000588468; ENST00000588935; ENST00000592338; ENST00000592923; BC022015; BC036307; OTTHUMT00000458854; OTTHUMT00000458855; OTTHUMT00000458856; OTTHUMT00000458857; OTTHUMT00000458858; OTTHUMT00000458859; OTTHUMT00000458860; OTTHUMT00000458861; OTTHUMT000…	CNN1	calponin 1, basic, smooth muscle
TC0400006538.hg.1	9.17	5.14	0.06	0.38	T	T	16.3	2.48e-08	6.05e-06	6.11e-08	1.39e-05	T	NM_006342; ENST00000313288; ENST00000404054; ENST00000458173; ENST00000466077; ENST00000467746; ENST00000470136; ENST00000470808; ENST00000484264; ENST00000484651; ENST00000485989; ENST00000493975; ENST00000612220; ENST00000617535; BC106071; BC111771; OTTHUMT00000203730; OTTHUMT00000358056; OTTHUMT00000358057; OTTHUMT00000358058; OTTHUMT00000358059; OTTHUMT00000358060; OTTHUMT00000358061; OTTHUMT…	TACC3	transforming, acidic coiled-coil containing protein 3
TC0100018440.hg.1	9.29	5.27	0.34	0.24	T	T	16.12	1.41e-08	4.15e-06	5.14e-08	1.27e-05	T	NM_001048166; NM_001282936; NM_001282937; NM_001282938; NM_001282939; NM_003035; ENST00000337817; ENST00000360380; ENST00000371877; ENST00000396221; ENST00000413565; ENST00000418131; ENST00000433827; ENST00000436811; ENST00000447475; BC126223; BC144089; OTTHUMT00000021649; OTTHUMT00000021650; OTTHUMT00000021651; OTTHUMT00000021652; OTTHUMT00000021653; OTTHUMT00000021654; OTTHUMT00000100392; OTTHU…	STIL	SCL/TAL1 interrupting locus
TC0200016648.hg.1	10.87	6.86	0.3	0.18	T	T	16.1	2.04e-09	1.09e-06	2.16e-09	1.84e-06	T	NM_001270436; NM_001270437; NM_001270438; NM_006449; ENST00000295324; ENST00000422687; ENST00000457889; ENST00000611976; BC019270; OTTHUMT00000218581; OTTHUMT00000325583; OTTHUMT00000325586	CDC42EP3	CDC42 effector protein (Rho GTPase binding) 3
TC0600011232.hg.1	12.96	8.95	0.44	0.87	T	T	16.1	7.58e-07	5.85e-05	1.62e-06	0.0001	T	NM_005322; ENST00000331442; BC069101; BC101581; BC101583; OTTHUMT00000043371	HIST1H1B	histone cluster 1, H1b
TC0500008544.hg.1	10.03	6.05	0.17	0.52	T	T	15.84	3.4e-09	1.58e-06	9.08e-09	4.15e-06	T	NM_001198557; NM_005573; ENST00000261366; ENST00000395354; ENST00000460265; ENST00000463908; ENST00000472034; ENST00000492190; ENST00000494185; ENST00000504788; BC012295; BC103723; OTTHUMT00000250956; OTTHUMT00000259188; OTTHUMT00000259189; OTTHUMT00000259190; OTTHUMT00000259191; OTTHUMT00000259193; OTTHUMT00000371422; OTTHUMT00000371423	LMNB1	lamin B1
TC0800007065.hg.1	9.27	5.29	0.02	0.22	T	T	15.72	6.24e-10	7.05e-07	2.08e-09	1.84e-06	T	NM_152562; ENST00000330560; ENST00000380665; ENST00000518225; ENST00000521098; ENST00000523454; BC036214; OTTHUMT00000216891; OTTHUMT00000375811; OTTHUMT00000375812; OTTHUMT00000375931; OTTHUMT00000375932	CDCA2	cell division cycle associated 2
TC0200010467.hg.1	9.8	5.87	0.63	0.51	T	T	15.29	6.71e-07	5.35e-05	5.21e-07	5.56e-05	T	NM_001261435; NM_001261436; NM_139158; ENST00000260967; ENST00000410091; ENST00000434439; ENST00000450471; ENST00000451080; ENST00000460149; ENST00000466337; ENST00000488419; ENST00000493754; BC038807; OTTHUMT00000256311; OTTHUMT00000336049; OTTHUMT00000336050; OTTHUMT00000336051; OTTHUMT00000336053; OTTHUMT00000336054; OTTHUMT00000336055; OTTHUMT00000336056; OTTHUMT00000336057	CDK15	cyclin-dependent kinase 15
TC0600007087.hg.1	11.25	7.32	0.45	0.87	T	T	15.25	4.83e-07	4.33e-05	8.22e-07	7.57e-05	T	NM_006366; ENST00000229922; ENST00000378990; ENST00000465994; ENST00000476263; ENST00000479291; ENST00000489374; ENST00000493172; ENST00000611958; ENST00000616440; BC008481; OTTHUMT00000039952; OTTHUMT00000353848; OTTHUMT00000353849; OTTHUMT00000353850; OTTHUMT00000353851; OTTHUMT00000353852; OTTHUMT00000353853	CAP2	CAP, adenylate cyclase-associated protein, 2 (yeast)
TC1700008719.hg.1	14.23	10.37	0.14	0.3	T	T	14.53	2.6e-09	1.29e-06	6.62e-09	3.15e-06	T	NM_002266; ENST00000330459; ENST00000537025; ENST00000579754; ENST00000582898; ENST00000583269; ENST00000583392; ENST00000584026; BC005978; BC053343; BC067848; BC146905; OTTHUMT00000448108; OTTHUMT00000448109; OTTHUMT00000448110; OTTHUMT00000448111; OTTHUMT00000448112; OTTHUMT00000448113; OTTHUMT00000448114	KPNA2	karyopherin alpha 2 (RAG cohort 1, importin alpha 1)
TC0200013878.hg.1	9.43	5.58	0.14	0.37	T	T	14.46	4.48e-09	1.96e-06	1.47e-08	5.58e-06	T	NM_001278616; NM_001278617; NM_004336; ENST00000302759; ENST00000409311; ENST00000420328; ENST00000436916; ENST00000447014; ENST00000465029; ENST00000466333; ENST00000468927; ENST00000477481; ENST00000478175; ENST00000490632; ENST00000535254; BC028201; OTTHUMT00000331925; OTTHUMT00000331926; OTTHUMT00000331927; OTTHUMT00000331928; OTTHUMT00000331929; OTTHUMT00000331930; OTTHUMT00000331931; OTTHUM…	BUB1	BUB1 mitotic checkpoint serine/threonine kinase
TC0600007700.hg.1	8.86	5.01	0.33	0.18	T	T	14.44	1.94e-08	5.08e-06	6.69e-08	1.5e-05	T	NM_002263; ENST00000428849; ENST00000450504; ENST00000486695; ENST00000494554; BC121041; BC121042; OTTHUMT00000076417; OTTHUMT00000276421; OTTHUMT00000276422; OTTHUMT00000276423	KIFC1	kinesin family member C1
TC0100016891.hg.1	8.97	5.12	0.17	0.15	T	T	14.42	1.4e-08	4.15e-06	4.84e-08	1.23e-05	T	NM_001305792; NM_014875; ENST00000367350; ENST00000614960; BC113742; OTTHUMT00000086878	KIF14	kinesin family member 14
TC1000008471.hg.1	10.24	6.4	0.23	0.38	T	T	14.36	2.58e-08	6.15e-06	8.82e-08	1.85e-05	T	NM_004523; ENST00000260731; BC126211; BC136474; OTTHUMT00000049401	KIF11	kinesin family member 11
TC1700007557.hg.1	12.63	8.79	1	1.3	T	T	14.36	0.0003	0.0046	0.0011	0.0123	T	NM_002982; ENST00000225831; ENST00000580907; ENST00000582017; ENST00000624362; BC009716; OTTHUMT00000256384; OTTHUMT00000447595; OTTHUMT00000447596; OTTHUMT00000447597	CCL2	chemokine (C-C motif) ligand 2
TC2000007438.hg.1	8.93	5.09	0.26	0.08	T	T	14.32	4.02e-10	5.39e-07	9.68e-10	1.09e-06	T	NM_001278610; NM_002466; ENST00000217026; ENST00000396863; BC007585; BC053555; OTTHUMT00000080408	MYBL2	v-myb avian myeloblastosis viral oncogene homolog-like 2
TC1500007392.hg.1	9.74	5.9	0.23	0.9	T	T	14.31	1.87e-07	2.28e-05	4.81e-07	5.38e-05	T	NM_004701; ENST00000288207; ENST00000559301; ENST00000559622; ENST00000561077; ENST00000621385; BC105086; BC105112; OTTHUMT00000256016; OTTHUMT00000416020; OTTHUMT00000416021; OTTHUMT00000416022	CCNB2	cyclin B2
TC0400011477.hg.1	10.15	6.34	0.45	0.31	T	T	13.98	2.68e-06	0.0001	8.92e-06	0.0004	T	NM_001286734; NM_001813; ENST00000265148; ENST00000380026; ENST00000503705; ENST00000509120; ENST00000509823; ENST00000514974; ENST00000515478; ENST00000611174; OTTHUMT00000363246; OTTHUMT00000363296; OTTHUMT00000363297; OTTHUMT00000363298; OTTHUMT00000364400; OTTHUMT00000368899; uc003hxb.1	CENPE	centromere protein E
TC0100015701.hg.1	9.79	6	0.16	0.41	T	T	13.84	1.91e-08	5.08e-06	6.64e-08	1.5e-05	T	NM_001005464; NM_021059; ENST00000369158; OTTHUMT00000033697	HIST2H3A; HIST2H3C	histone cluster 2, H3a; histone cluster 2, H3c
TC0600011142.hg.1	8.71	4.93	0.33	0.55	T	T	13.78	8.99e-08	1.4e-05	3.31e-07	4.29e-05	T	NM_003534; ENST00000614378; OTTHUMT00000040099	HIST1H3G	histone cluster 1, H3g
TC0500009281.hg.1	10.12	6.34	0.07	0.25	T	T	13.72	3.16e-07	3.19e-05	9.48e-07	8.4e-05	T	NM_001282382; NM_001282383; NM_004219; ENST00000352433; ENST00000393964; ENST00000517480; ENST00000519287; ENST00000520452; ENST00000523659; ENST00000524244; BC101834; BC112071; BC128193; BC128194; OTTHUMT00000252677; OTTHUMT00000374138; OTTHUMT00000374139; OTTHUMT00000374140; OTTHUMT00000374141; OTTHUMT00000374142; OTTHUMT00000375857	PTTG1	pituitary tumor-transforming 1
TC0900007863.hg.1	10.88	7.11	0.38	0.46	T	T	13.63	3e-08	6.7e-06	5.84e-08	1.37e-05	T	NM_001827; ENST00000314355; BC006458; OTTHUMT00000052988; uc004aqh.3	CKS2	CDC28 protein kinase regulatory subunit 2
TC0700013119.hg.1	8.25	4.55	0.19	0.03	T	T	12.97	7.22e-09	2.58e-06	1.93e-08	6.67e-06	T	NM_005431; ENST00000359321; ENST00000495707; BC042137; OTTHUMT00000322783; OTTHUMT00000322784	XRCC2	X-ray repair complementing defective repair in Chinese hamster cells 2
TC1200012700.hg.1	13.58	9.91	0.65	0.49	T	T	12.78	3.2e-07	3.22e-05	5.05e-07	5.5e-05	T	NM_001145199; ENST00000443585; ENST00000546866; ENST00000548336; ENST00000548458; ENST00000549934; ENST00000552457; ENST00000612117; BC013920; BC045812; BC061920; BC067897; BC126980; BC127012; OTTHUMT00000316459; OTTHUMT00000406306; OTTHUMT00000406668; OTTHUMT00000406669; OTTHUMT00000406670; OTTHUMT00000406671; uc001tlh.4	C12orf75	chromosome 12 open reading frame 75
TC0100015866.hg.1	10.66	7	0.35	0.65	T	T	12.68	2.21e-07	2.48e-05	2.07e-07	3.14e-05	T	NM_002961; NM_019554; ENST00000354332; ENST00000368714; ENST00000368715; ENST00000368716; ENST00000468373; ENST00000481009; BC000838; BC016300; OTTHUMT00000037714; OTTHUMT00000037715; OTTHUMT00000037716; OTTHUMT00000037717; OTTHUMT00000037718; OTTHUMT00000084607	S100A4	S100 calcium binding protein A4
TC0300008242.hg.1	13.59	9.95	0.45	0.12	T	T	12.46	7.38e-08	1.26e-05	1.28e-07	2.21e-05	T	NM_001243280; NM_001243281; NM_001243283; NM_001627; ENST00000306107; ENST00000460954; ENST00000465413; ENST00000470756; ENST00000472644; ENST00000481337; ENST00000486979; ENST00000489178; ENST00000491388; BC137096; BC137097; OTTHUMT00000353764; OTTHUMT00000353765; OTTHUMT00000353766; OTTHUMT00000353767; OTTHUMT00000353768; OTTHUMT00000353769; OTTHUMT00000353770; OTTHUMT00000353771; OTTHUMT000003…	ALCAM	activated leukocyte cell adhesion molecule
TC1100011930.hg.1	11.28	7.66	1.03	0.52	T	T	12.35	0.0003	0.0041	0.0004	0.0066	T	NM_001144073; NM_012124; ENST00000320585; ENST00000457199; ENST00000525317; ENST00000529402; ENST00000529726; ENST00000529987; ENST00000530765; ENST00000533062; ENST00000533724; ENST00000533739; ENST00000533772; BC072461; OTTHUMT00000394111; OTTHUMT00000394112; OTTHUMT00000394113; OTTHUMT00000394114; OTTHUMT00000394115; OTTHUMT00000394116; OTTHUMT00000394118; OTTHUMT00000394119; OTTHUMT0000039412…	CHORDC1	cysteine and histidine rich domain containing 1
TC1100009169.hg.1	15.02	11.4	0.44	0.58	T	T	12.27	2.04e-07	2.4e-05	1.24e-07	2.2e-05	T	NM_001001522; NM_003186; ENST00000278968; ENST00000392951; ENST00000525531; ENST00000529622; ENST00000529792; ENST00000530649; ENST00000532870; ENST00000533863; BC004927; BC065829; BC092415; BC093050; OTTHUMT00000392856; OTTHUMT00000392858; OTTHUMT00000392859; OTTHUMT00000392861; OTTHUMT00000392862; OTTHUMT00000392863; OTTHUMT00000392864; OTTHUMT00000392865	TAGLN	transgelin
TC0500008539.hg.1	10.95	7.34	0.4	0.16	T	T	12.24	4.65e-06	0.0002	5.79e-06	0.0003	T	NM_001146319; NM_001146320; NM_001146321; NM_001146322; NM_023927; ENST00000285689; ENST00000502348; ENST00000503702; ENST00000504859; ENST00000505441; ENST00000505720; ENST00000506445; ENST00000508523; ENST00000509882; ENST00000511134; ENST00000512579; ENST00000513040; ENST00000513913; ENST00000513978; ENST00000514099; ENST00000514932; ENST00000515200; ENST00000542322; ENST00000544396; BC008590;…	GRAMD3	GRAM domain containing 3
TC1700012380.hg.1	7	3.39	0.68	0.47	T	F	12.19	1.3e-06	8.72e-05	4.98e-06	0.0003	F	NM_006461; ENST00000321765; ENST00000378976; ENST00000536674; ENST00000577259; ENST00000578230; ENST00000578479; ENST00000580083; ENST00000580377; ENST00000580406; ENST00000580567; ENST00000580676; ENST00000580682; ENST00000581133; ENST00000582076; ENST00000582175; ENST00000584206; BC000322; OTTHUMT00000390564; OTTHUMT00000445892; OTTHUMT00000445893; OTTHUMT00000445894; OTTHUMT00000445961; OTTHUM…	SPAG5	sperm associated antigen 5
TC1300006802.hg.1	9	5.42	0.41	0.04	T	T	11.98	3.19e-08	6.91e-06	8.72e-08	1.85e-05	T	NM_000059; ENST00000380152; ENST00000470094; ENST00000528762; ENST00000530893; ENST00000533776; ENST00000544455; ENST00000614259; OTTHUMT00000046000; OTTHUMT00000046001; OTTHUMT00000387476; OTTHUMT00000387477; OTTHUMT00000387478; OTTHUMT00000387479	BRCA2	breast cancer 2, early onset
TC0100018238.hg.1	13.7	10.13	0.3	0.23	T	T	11.84	4.28e-09	1.91e-06	1.3e-08	5.15e-06	T	NM_007034; ENST00000370763; ENST00000426517; ENST00000476396; ENST00000477671; ENST00000484662; ENST00000487931; BC034721; OTTHUMT00000098248; OTTHUMT00000098582; OTTHUMT00000098621; OTTHUMT00000098622; OTTHUMT00000098623; OTTHUMT00000098624	DNAJB4	DnaJ (Hsp40) homolog, subfamily B, member 4
TC1800007551.hg.1	8.33	4.77	0.84	0.12	T	F	11.83	1.41e-06	9.25e-05	1.09e-06	9.31e-05	F	NM_001040147; NM_001261830; NM_001261831; NM_003784; ENST00000336429; ENST00000398019; ENST00000425392; ENST00000431370; ENST00000447428; ENST00000540675; ENST00000546027; BC069417; BC069442; BC069547; BC106743; BC106744; OTTHUMT00000134007; OTTHUMT00000134008; OTTHUMT00000280625; OTTHUMT00000280626	SERPINB7	serpin peptidase inhibitor, clade B (ovalbumin), member 7
TC1500010715.hg.1	9.97	6.41	0.34	0.33	T	T	11.74	8.28e-09	2.77e-06	2.49e-08	7.52e-06	T	NM_001211; ENST00000287598; ENST00000412359; ENST00000557848; ENST00000558715; ENST00000558972; ENST00000559414; ENST00000559461; ENST00000559733; ENST00000559772; ENST00000560120; BC018739; OTTHUMT00000252122; OTTHUMT00000418328; OTTHUMT00000418329; OTTHUMT00000418331; OTTHUMT00000418332; OTTHUMT00000418333; OTTHUMT00000418334; OTTHUMT00000418335; OTTHUMT00000418336; OTTHUMT00000418337	BUB1B	BUB1 mitotic checkpoint serine/threonine kinase B
TC0500006472.hg.1	9.44	5.92	0.37	0.14	T	T	11.51	4.79e-06	0.0002	1.21e-05	0.0005	T	NM_001166260; NM_004237; ENST00000166345; ENST00000508430; ENST00000508456; ENST00000509210; ENST00000510412; ENST00000512024; ENST00000513435; BC000404; BC019294; OTTHUMT00000206721; OTTHUMT00000367463; OTTHUMT00000367464; OTTHUMT00000367465; OTTHUMT00000367466; OTTHUMT00000367467; OTTHUMT00000369483	TRIP13	thyroid hormone receptor interactor 13
TC0400011424.hg.1	14.08	10.59	0.16	0.24	T	T	11.29	9.95e-10	8.81e-07	2.23e-09	1.84e-06	T	NM_002106; ENST00000296417; ENST00000511203; ENST00000511319; ENST00000511348; ENST00000527366; ENST00000529158; BC018002; BC020936; BC103743; OTTHUMT00000253695; OTTHUMT00000363427; OTTHUMT00000363428; OTTHUMT00000366702; OTTHUMT00000388936; OTTHUMT00000388937	H2AFZ	H2A histone family, member Z
TC0100009877.hg.1	9.34	5.86	0.05	0.5	T	T	11.19	7.74e-08	1.28e-05	2.61e-07	3.68e-05	T	ENST00000403683; OTTHUMT00000033454	HIST2H3A	histone cluster 2, H3a
TC0700013290.hg.1	10.35	6.87	0.16	0.16	T	T	11.15	2.3e-09	1.18e-06	9.34e-09	4.17e-06	T	NM_001281932; NM_001281933; NM_017760; NR_104054; ENST00000356309; ENST00000409339; ENST00000409423; ENST00000432615; ENST00000441982; ENST00000467785; ENST00000472591; ENST00000474940; ENST00000475918; ENST00000491792; ENST00000621338; BC020560; BC043404; OTTHUMT00000327109; OTTHUMT00000327110; OTTHUMT00000327111; OTTHUMT00000327112; OTTHUMT00000327113; OTTHUMT00000327114; OTTHUMT00000327115; OT…	NCAPG2	non-SMC condensin II complex subunit G2
TC1600011186.hg.1	13.76	10.3	0.24	0.54	T	T	11.04	2.88e-08	6.64e-06	4.1e-08	1.11e-05	T	NM_003486; ENST00000261622; ENST00000563489; ENST00000565644; BC039692; BC042600; OTTHUMT00000269110; OTTHUMT00000431869; OTTHUMT00000431894	SLC7A5	solute carrier family 7 (amino acid transporter light chain, L system), member 5
TC0600014083.hg.1	12.88	9.42	0.38	0.63	T	T	10.99	2.44e-06	0.0001	9.49e-06	0.0004	T	NM_021064; ENST00000359193; BC016677; OTTHUMT00000040137	HIST1H2AG	histone cluster 1, H2ag
TC0400008664.hg.1	8.8	5.35	0.32	0.54	T	T	10.88	2.93e-08	6.68e-06	1.14e-07	2.11e-05	T	NM_001190799; NM_001190801; NM_014264; ENST00000270861; ENST00000503914; ENST00000507249; ENST00000507454; ENST00000508113; ENST00000510192; ENST00000510605; ENST00000511942; ENST00000513090; ENST00000514379; ENST00000515069; BC036023; OTTHUMT00000257095; OTTHUMT00000364135; OTTHUMT00000364136; OTTHUMT00000364137; OTTHUMT00000364138; OTTHUMT00000364139; OTTHUMT00000364140; OTTHUMT00000364159; OTT…	PLK4	polo-like kinase 4
TC0100012172.hg.1	8.73	5.29	0.29	0.66	T	T	10.8	3.77e-06	0.0002	1.26e-05	0.0005	T	NM_003686; NM_006027; NM_130398; ENST00000348581; ENST00000366548; ENST00000423131; ENST00000437497; ENST00000450748; ENST00000469419; ENST00000493702; ENST00000518483; ENST00000518741; ENST00000519225; ENST00000521202; ENST00000523590; BC007491; OTTHUMT00000096405; OTTHUMT00000096406; OTTHUMT00000096407; OTTHUMT00000096408; OTTHUMT00000096409; OTTHUMT00000096410; OTTHUMT00000096411; OTTHUMT00000…	EXO1	exonuclease 1
TC0100015707.hg.1	10.7	7.29	0.2	0.61	T	T	10.63	1.19e-07	1.68e-05	2.82e-07	3.83e-05	T	NM_003548; ENST00000579512; ENST00000612061; ENST00000621520; OTTHUMT00000477866; OTTHUMT00000477867; OTTHUMT00000477868	HIST2H4A; HIST2H4B	histone cluster 2, H4a; histone cluster 2, H4b
TC1200010650.hg.1	11.41	8.02	0.32	0.17	T	T	10.49	3.97e-08	7.88e-06	1.33e-07	2.25e-05	T	NM_001126103; NM_001126104; NM_013277; ENST00000312377; ENST00000427314; ENST00000454520; ENST00000546595; ENST00000546723; ENST00000546764; ENST00000546786; ENST00000547061; ENST00000547905; ENST00000548158; ENST00000548247; ENST00000548320; ENST00000548598; ENST00000548644; ENST00000548824; ENST00000548961; ENST00000549342; ENST00000549777; ENST00000550149; ENST00000550651; ENST00000551016; ENS…	RACGAP1	Rac GTPase activating protein 1
TSUnmapped00000627.hg.1	8.2	4.82	0.68	0.37	T	T	10.42	1.24e-07	1.71e-05	3.38e-07	4.29e-05	T	ENST00000631233	KIF15	kinesin family member 15
TC0800007119.hg.1	7.27	3.9	0.64	0.37	T	F	10.36	1.43e-06	9.31e-05	4.66e-06	0.0003	F	NM_001017420; ENST00000305188; ENST00000397418; ENST00000518262; ENST00000519637; ENST00000522378; ENST00000523566; ENST00000523910; ENST00000524293; OTTHUMT00000376275; OTTHUMT00000376276; OTTHUMT00000376277; OTTHUMT00000376278; OTTHUMT00000376279; OTTHUMT00000376280; OTTHUMT00000376281	ESCO2	establishment of sister chromatid cohesion N-acetyltransferase 2
TC1200012143.hg.1	8.33	4.96	0.42	0.44	T	T	10.35	6.89e-07	5.43e-05	2.56e-06	0.0002	T	NM_001206999; NM_007174; NR_031589; ENST00000261833; ENST00000392520; ENST00000392521; ENST00000408396; ENST00000469414; ENST00000488203; ENST00000536008; ENST00000536325; ENST00000537607; ENST00000538073; ENST00000539413; ENST00000541841; ENST00000543239; ENST00000543324; ENST00000544588; ENST00000544800; ENST00000544872; ENST00000545913; ENST00000546026; ENST00000612548; OTTHUMT00000259410; OTT…	CIT; MIR1178	citron rho-interacting serine/threonine kinase; microRNA 1178
TC0500012870.hg.1	8.8	5.44	0.49	0.16	T	T	10.28	4.69e-08	8.82e-06	3.15e-08	9.13e-06	T	NM_003714; ENST00000265087; ENST00000518455; ENST00000519511; ENST00000520593; ENST00000520648; BC000658; BC006352; BC013958; OTTHUMT00000252965; OTTHUMT00000372719; OTTHUMT00000372720; OTTHUMT00000372721; OTTHUMT00000372722	STC2	stanniocalcin 2
TC1500010707.hg.1	9.98	6.63	0.2	0.17	T	T	10.17	1.07e-09	8.81e-07	3.77e-09	2.27e-06	T	BC105788; OTTHUMT00000430729; OTTHUMT00000430730; OTTHUMT00000430731	ARHGAP11B	Rho GTPase activating protein 11B
TC0100008807.hg.1	11.71	8.38	0.29	0.59	T	T	10.11	1.18e-07	1.68e-05	2.42e-07	3.56e-05	T	NM_001172309; NM_144573; ENST00000330010; ENST00000334785; ENST00000342754; ENST00000401035; ENST00000440324; ENST00000464998; ENST00000470735; ENST00000480732; BC111395; BC114444; BC114445; OTTHUMT00000097549; OTTHUMT00000097550; OTTHUMT00000097551; OTTHUMT00000097552; OTTHUMT00000097553; OTTHUMT00000097554; OTTHUMT00000099423	NEXN	nexilin (F actin binding protein)
TC1700009679.hg.1	7.23	3.9	0.45	0.27	T	T	10.07	1.14e-07	1.68e-05	3.4e-07	4.29e-05	T	NM_001256834; NM_001284526; NM_004217; ENST00000316199; ENST00000534871; ENST00000577833; ENST00000578549; ENST00000578753; ENST00000580390; ENST00000580998; ENST00000581511; ENST00000582368; ENST00000583124; ENST00000583915; ENST00000584561; ENST00000584972; ENST00000585124; BC000442; BC009751; BC080581; OTTHUMT00000226995; OTTHUMT00000441842; OTTHUMT00000441844; OTTHUMT00000441845; OTTHUMT00000…	AURKB	aurora kinase B
TC0200006977.hg.1	8.39	5.06	0.4	0.73	T	T	10.02	2.9e-06	0.0002	6.83e-06	0.0003	T	NM_001199803; NM_024322; ENST00000260662; ENST00000380834; ENST00000395845; ENST00000464156; ENST00000473476; ENST00000473706; ENST00000486527; ENST00000491031; ENST00000498362; BC002870; OTTHUMT00000246856; OTTHUMT00000324638; OTTHUMT00000324639; OTTHUMT00000324640; OTTHUMT00000324641; OTTHUMT00000324642; OTTHUMT00000324643; OTTHUMT00000325139	CENPO	centromere protein O
TC0200016099.hg.1	11.05	7.75	0.16	0.09	T	T	9.85	1.9e-09	1.09e-06	6.48e-09	3.15e-06	T	NM_001282962; NM_001282963; NM_018410; ENST00000373395; ENST00000411486; ENST00000414924; ENST00000432087; ENST00000433484; ENST00000434039; ENST00000441687; ENST00000453122; ENST00000454020; BC001940; OTTHUMT00000130996; OTTHUMT00000130997; OTTHUMT00000130998; OTTHUMT00000131000; OTTHUMT00000317137; OTTHUMT00000321850; OTTHUMT00000328699	HJURP	Holliday junction recognition protein
TC0300007223.hg.1	8.13	4.85	0.16	0.4	T	T	9.7	9.09e-08	1.4e-05	2.81e-07	3.83e-05	T	NM_020242; ENST00000326047; ENST00000422209; ENST00000425755; ENST00000438321; ENST00000453693; ENST00000481166; ENST00000493134; BC117174; OTTHUMT00000343831; OTTHUMT00000343832; OTTHUMT00000343899; OTTHUMT00000343900; OTTHUMT00000343901; OTTHUMT00000343902; OTTHUMT00000344250	KIF15	kinesin family member 15
TC1500010723.hg.1	9.32	6.07	0.1	0.21	T	T	9.5	4.94e-09	2.08e-06	6.94e-11	4.77e-07	T	NM_001142776; NM_024111; ENST00000487220; ENST00000617768; ENST00000617961; BC001683; BC001847; BC019625; OTTHUMT00000347784; OTTHUMT00000475891; uc001znh.2	CHAC1	ChaC glutathione-specific gamma-glutamylcyclotransferase 1
TC1100006831.hg.1	12.31	9.07	0.26	0.46	T	T	9.45	1.6e-07	2.03e-05	8.96e-08	1.86e-05	T	NM_001124; ENST00000278175; ENST00000524948; ENST00000525063; ENST00000526492; ENST00000528544; ENST00000528655; ENST00000530439; ENST00000534464; BC015961; OTTHUMT00000387004; OTTHUMT00000387005; OTTHUMT00000387006; OTTHUMT00000387007; OTTHUMT00000387008; OTTHUMT00000387009; OTTHUMT00000387010; OTTHUMT00000387011	ADM	adrenomedullin
TC0700008582.hg.1	16.34	13.11	0.34	0.22	T	T	9.44	1.14e-08	3.55e-06	1.85e-08	6.52e-06	T	NM_000602; ENST00000223095; BC010860; OTTHUMT00000347458	SERPINE1	serpin peptidase inhibitor, clade E (nexin, plasminogen activator inhibitor type 1), member 1
TC1500009738.hg.1	9.29	6.05	0.14	0.39	T	T	9.43	8.89e-08	1.39e-05	2.5e-07	3.58e-05	T	NM_001029989; NM_014736; NM_022048; NR_109934; ENST00000300035; ENST00000303052; ENST00000380258; ENST00000558008; ENST00000558043; ENST00000558250; ENST00000559280; ENST00000559519; ENST00000560234; ENST00000606225; ENST00000607537; ENST00000625619; BC005832; BC007101; BC016782; BC130613; BC136504; OTTHUMT00000256603; OTTHUMT00000256605; OTTHUMT00000418697; OTTHUMT00000418698; OTTHUMT00000418699…	KIAA0101; CSNK1G1	KIAA0101; casein kinase 1, gamma 1
TC0100009870.hg.1	10.68	7.47	0.22	0.51	T	T	9.25	1.11e-07	1.66e-05	2.65e-07	3.71e-05	T	NM_001034077; ENST00000578186; ENST00000613412; ENST00000614272; ENST00000618193; OTTHUMT00000477881; OTTHUMT00000477882; OTTHUMT00000477883; OTTHUMT00000477884	HIST2H4B; HIST2H4A	histone cluster 2, H4b; histone cluster 2, H4a
TC2200007206.hg.1	9.8	6.6	0.44	0.27	T	T	9.18	2.12e-07	2.42e-05	6.26e-07	6.21e-05	T	NM_006739; ENST00000216122; ENST00000382011; ENST00000416905; ENST00000417343; ENST00000444778; ENST00000451351; ENST00000464908; ENST00000465557; ENST00000493076; ENST00000493569; BC000142; BC003656; OTTHUMT00000320661; OTTHUMT00000320676; OTTHUMT00000320678; OTTHUMT00000320679; OTTHUMT00000320680; OTTHUMT00000320681; OTTHUMT00000320682; OTTHUMT00000320684; OTTHUMT00000320685; OTTHUMT00000471828	MCM5	minichromosome maintenance complex component 5
TC0300012164.hg.1	7.27	4.07	0.41	0.27	T	F	9.17	2.16e-07	2.44e-05	7.27e-07	6.87e-05	F	NM_199420; ENST00000264233; ENST00000474243; ENST00000488282; ENST00000621776; OTTHUMT00000355097; OTTHUMT00000355100; OTTHUMT00000355101	POLQ	polymerase (DNA directed), theta
TC1800007316.hg.1	7.7	4.51	0.42	0.34	T	F	9.15	5.46e-06	0.0002	1.87e-05	0.0007	F	NM_001039535; NM_145060; ENST00000285116; ENST00000398452; ENST00000417656; ENST00000488454; ENST00000494518; BC015706; OTTHUMT00000255982; OTTHUMT00000314425; OTTHUMT00000314426; OTTHUMT00000448579; OTTHUMT00000448580	SKA1	spindle and kinetochore associated complex subunit 1
TC2000007016.hg.1	8.68	5.49	0.16	0.18	T	T	9.15	3.54e-09	1.61e-06	1.25e-08	5.09e-06	T	NM_021067; ENST00000262460; ENST00000473460; ENST00000481735; ENST00000484893; BC012542; OTTHUMT00000078433; OTTHUMT00000078434; OTTHUMT00000078435; OTTHUMT00000078436	GINS1	GINS complex subunit 1 (Psf1 homolog)
TC0100017216.hg.1	9.23	6.04	0.07	0.29	T	T	9.08	1.54e-07	1.99e-05	6.06e-07	6.07e-05	T	NM_001204182; NM_001204183; NM_002497; ENST00000366998; ENST00000366999; ENST00000462283; ENST00000489633; ENST00000540251; BC043502; OTTHUMT00000090154; OTTHUMT00000090155; OTTHUMT00000090156; OTTHUMT00000099347	NEK2	NIMA-related kinase 2
TC0400011920.hg.1	10.42	7.24	0.23	0.94	T	T	9.04	3.81e-05	0.001	1.19e-05	0.0005	T	NM_014331; ENST00000280612; ENST00000509248; BC012087; OTTHUMT00000257251; OTTHUMT00000364387	SLC7A11	solute carrier family 7 (anionic amino acid transporter light chain, xc- system), member 11
TC0200007237.hg.1	13.47	10.3	0.4	0.18	T	T	9.02	6.79e-08	1.16e-05	1.15e-07	2.11e-05	T	NM_016441; ENST00000280527; ENST00000413985; ENST00000426856; ENST00000428774; ENST00000473403; ENST00000477491; ENST00000481321; ENST00000497236; BC111989; BC113371; OTTHUMT00000216878; OTTHUMT00000325444; OTTHUMT00000325445; OTTHUMT00000325446; OTTHUMT00000325447; OTTHUMT00000325448; OTTHUMT00000325449; OTTHUMT00000325450	CRIM1	cysteine rich transmembrane BMP regulator 1 (chordin-like)
TC0600011124.hg.1	9.79	6.63	0.2	0.36	T	T	8.91	2.58e-07	2.78e-05	4.4e-07	5.02e-05	T	NM_003537; ENST00000621411; BC069133; BC096132; BC096133; BC096134; BC099630; OTTHUMT00000040077	HIST1H3B	histone cluster 1, H3b
TC0500011852.hg.1	15.75	12.6	0.34	0.97	T	T	8.83	1.04e-06	7.35e-05	1.33e-06	0.0001	T	NM_001178102; NM_002317; ENST00000231004; ENST00000503759; ENST00000505593; ENST00000508067; ENST00000513319; BC074820; BC074872; BC089436; OTTHUMT00000250887; OTTHUMT00000371232; OTTHUMT00000371233; OTTHUMT00000371235; OTTHUMT00000371236	LOX	lysyl oxidase
TC1100013022.hg.1	15.46	12.34	0.77	0.83	T	T	8.71	6.32e-05	0.0014	3.73e-05	0.0012	T	NM_001281501; NM_001281502; NM_004265; ENST00000257261; ENST00000278840; ENST00000355484; ENST00000517312; ENST00000517839; ENST00000518606; ENST00000520145; ENST00000521571; ENST00000521849; ENST00000522056; ENST00000522359; ENST00000522639; ENST00000523235; ENST00000543584; BC009011; OTTHUMT00000375581; OTTHUMT00000375582; OTTHUMT00000375583; OTTHUMT00000375584; OTTHUMT00000375585; OTTHUMT00000…	FADS2	fatty acid desaturase 2
TC1900010833.hg.1	9.17	6.07	1.04	0.02	T	T	8.61	2.99e-05	0.0008	9.93e-05	0.0023	T	NM_001130014; NM_002781; BC012607; OTTHUMT00000323055; OTTHUMT00000323056; OTTHUMT00000323057; OTTHUMT00000323058; OTTHUMT00000323059; OTTHUMT00000323061; OTTHUMT00000323063; OTTHUMT00000463718; OTTHUMT00000463720; OTTHUMT00000463721; OTTHUMT00000463722	PSG5	pregnancy specific beta-1-glycoprotein 5
TC0700008928.hg.1	10.28	7.18	0.17	0.37	T	T	8.55	6.35e-07	5.16e-05	1.36e-06	0.0001	T	NM_001105533; NM_024913; ENST00000310396; ENST00000340646; ENST00000423795; ENST00000428526; ENST00000443817; ENST00000450913; ENST00000466055; ENST00000495036; ENST00000520801; ENST00000521774; BC030538; OTTHUMT00000346959; OTTHUMT00000346960; OTTHUMT00000346961; OTTHUMT00000346962; OTTHUMT00000346963; OTTHUMT00000346964; OTTHUMT00000376909; OTTHUMT00000376910; OTTHUMT00000376911; uc003vjt.4	CPED1	cadherin-like and PC-esterase domain containing 1
TC2000006628.hg.1	11.06	7.96	0.23	0.39	T	T	8.53	4.69e-08	8.82e-06	1.36e-07	2.28e-05	T	NM_001281520; NM_001281521; NM_001281522; NM_032485; NM_182802; ENST00000265187; ENST00000378883; ENST00000378886; ENST00000378896; ENST00000610722; BC080656; BC101054; BC101055; BC101056; BC101057; OTTHUMT00000077900; OTTHUMT00000077901	MCM8	minichromosome maintenance 8 homologous recombination repair factor
TC0800011148.hg.1	7.41	4.32	0.06	0.6	T	F	8.52	5.61e-07	4.77e-05	1.78e-06	0.0001	F	NM_057749; ENST00000308108; ENST00000396133; ENST00000517487; ENST00000519889; ENST00000520509; ENST00000521809; ENST00000523476; ENST00000524224; ENST00000611101; BC007015; BC020729; OTTHUMT00000379808; OTTHUMT00000379810; OTTHUMT00000379812; OTTHUMT00000379813; OTTHUMT00000379814; OTTHUMT00000379815; OTTHUMT00000379816	CCNE2	cyclin E2
TC0800010630.hg.1	9.22	6.14	0.38	0.47	T	T	8.5	2.07e-06	0.0001	7.73e-06	0.0004	T	NM_003878; ENST00000260118; ENST00000518113; ENST00000518466; ENST00000518966; ENST00000520609; ENST00000522852; ENST00000523479; ENST00000523788; BC025025; OTTHUMT00000378452; OTTHUMT00000378453; OTTHUMT00000378454; OTTHUMT00000378455; OTTHUMT00000378456; OTTHUMT00000378457; OTTHUMT00000378458; OTTHUMT00000378486	GGH	gamma-glutamyl hydrolase (conjugase, folylpolygammaglutamyl hydrolase)
TC0300009524.hg.1	9.55	6.47	0.12	0.55	T	T	8.45	5.52e-07	4.76e-05	1.09e-06	9.31e-05	T	NM_001258315; NM_001258316; NM_018098; ENST00000232458; ENST00000366090; ENST00000366254; ENST00000392692; ENST00000415665; ENST00000417960; ENST00000426894; ENST00000428567; ENST00000437296; ENST00000438041; ENST00000441497; ENST00000444250; ENST00000460860; ENST00000486027; ENST00000487073; ENST00000540509; BC112086; OTTHUMT00000345629; OTTHUMT00000345993; OTTHUMT00000345994; OTTHUMT00000345995…	ECT2	epithelial cell transforming 2
TC1200010516.hg.1	14.14	11.07	0.17	0.49	T	T	8.43	2.03e-07	2.4e-05	2.26e-07	3.35e-05	T	NM_001077484; NM_001278387; NM_001278388; NM_001278389; NM_001278390; NM_030674; ENST00000398637; ENST00000439706; ENST00000546519; ENST00000546893; ENST00000548979; ENST00000549049; ENST00000549633; ENST00000550173; ENST00000551506; ENST00000552197; ENST00000612161; BC010620; OTTHUMT00000404216; OTTHUMT00000404217; OTTHUMT00000404218; OTTHUMT00000404219; OTTHUMT00000404220; OTTHUMT00000404221; O…	SLC38A1	solute carrier family 38, member 1
TC1500008757.hg.1	9.67	6.59	0.51	0.4	T	T	8.43	2.81e-06	0.0002	2.81e-06	0.0002	T	NM_024490; ENST00000356865; ENST00000389967; ENST00000553577; ENST00000555450; ENST00000555756; ENST00000555815; ENST00000619904; BC052251; OTTHUMT00000414830; OTTHUMT00000414831; OTTHUMT00000414832; OTTHUMT00000414833; OTTHUMT00000414834; OTTHUMT00000414835	ATP10A	ATPase, class V, type 10A
TC1200009759.hg.1	6.22	3.15	0.7	0.11	T	F	8.39	1.43e-05	0.0005	5.52e-05	0.0015	F	NM_001297602; NM_001297603; NM_001297604; NM_031299; NR_123727; ENST00000229265; ENST00000422785; ENST00000446553; ENST00000535406; ENST00000535871; ENST00000536241; ENST00000538862; ENST00000540683; ENST00000544610; ENST00000545368; ENST00000603043; ENST00000604599; BC002551; OTTHUMT00000401938; OTTHUMT00000401939; OTTHUMT00000401940; OTTHUMT00000401941; OTTHUMT00000401942; OTTHUMT00000401943; O…	CDCA3	cell division cycle associated 3
TC0300013513.hg.1	8.45	5.4	1.03	0.41	T	T	8.29	3.96e-05	0.001	3.93e-05	0.0012	T	NM_001134418; NM_018192; ENST00000319332; ENST00000426003; ENST00000427335; ENST00000444866; ENST00000463171; ENST00000467131; ENST00000470925; ENST00000475095; ENST00000482780; ENST00000490940; BC005029	P3H2	prolyl 3-hydroxylase 2
TC1900011470.hg.1	8.83	5.78	0.33	0.33	T	T	8.28	6.69e-06	0.0003	2.66e-05	0.0009	T	NM_014501; ENST00000264552; ENST00000587845; ENST00000589978; ENST00000592570; BC004236; BC007554; BC065364; OTTHUMT00000453088; OTTHUMT00000453089; OTTHUMT00000453090; OTTHUMT00000453118	UBE2S	ubiquitin-conjugating enzyme E2S
TC0500009377.hg.1	11.46	8.42	0.2	0.25	T	T	8.26	1.9e-08	5.08e-06	2.83e-08	8.43e-06	T	NM_017785; ENST00000265295; ENST00000503209; ENST00000503871; ENST00000505977; ENST00000506574; ENST00000507232; ENST00000508247; ENST00000508837; ENST00000509785; ENST00000510751; ENST00000512028; ENST00000513795; ENST00000513941; ENST00000515224; ENST00000523518; ENST00000629457; BC012568; OTTHUMT00000252829; OTTHUMT00000371620; OTTHUMT00000371621; OTTHUMT00000371624; OTTHUMT00000371625; OTTHUM…	SPDL1	spindle apparatus coiled-coil protein 1
TC2200008847.hg.1	7.3	4.26	0.16	0.15	T	T	8.26	2.64e-07	2.8e-05	1.07e-06	9.24e-05	T	NM_001002876; NM_001110215; NM_001304370; NM_001304371; NM_001304372; NM_001304373; NM_024053; ENST00000215980; ENST00000396437; ENST00000402338; ENST00000402420; ENST00000404067; ENST00000407253; ENST00000460824; ENST00000472374; BC000705; BC007495; OTTHUMT00000322058; OTTHUMT00000322059; OTTHUMT00000322060; OTTHUMT00000322061; OTTHUMT00000322062; OTTHUMT00000322064; OTTHUMT00000322065; OTTHUMT0…	CENPM	centromere protein M
TC1500006925.hg.1	17.06	14.03	0.47	0.45	T	T	8.16	2.07e-07	2.41e-05	2.96e-07	3.97e-05	T	NM_003246; ENST00000260356; ENST00000397591; ENST00000466755; ENST00000484734; ENST00000490247; ENST00000497720; ENST00000559746; ENST00000560894; BC136469; BC136470; OTTHUMT00000257831; OTTHUMT00000257832; OTTHUMT00000257833; OTTHUMT00000257835; OTTHUMT00000257836; OTTHUMT00000257837; OTTHUMT00000257838; OTTHUMT00000418642	THBS1	thrombospondin 1
TC0100014202.hg.1	7.56	4.54	0.34	0.6	T	T	8.12	2.91e-06	0.0002	1.15e-05	0.0005	T	NM_001190818; NM_001190819; NM_004153; ENST00000371566; ENST00000371568; BC011539; OTTHUMT00000022202; OTTHUMT00000022203	ORC1	origin recognition complex subunit 1
TC0100014958.hg.1	9.51	6.49	0.6	0.35	T	T	8.09	4.1e-06	0.0002	1.57e-05	0.0006	T	NM_001261408; NM_001261409; NM_001261410; NM_001308251; NM_003567; ENST00000260502; ENST00000370243; ENST00000370244; ENST00000370247; ENST00000466632; ENST00000469315; ENST00000479503; ENST00000490377; ENST00000538653; ENST00000539242; BC039895; OTTHUMT00000028418; OTTHUMT00000028419; OTTHUMT00000028420; OTTHUMT00000028421; OTTHUMT00000028422; OTTHUMT00000028423; OTTHUMT00000028424; OTTHUMT00000…	BCAR3	breast cancer anti-estrogen resistance 3
TC0900007667.hg.1	14.88	11.87	0.26	0.79	T	T	8.08	1.44e-06	9.36e-05	8.68e-07	7.93e-05	T	NM_021154; NM_058179; ENST00000347159; ENST00000376588; BC000971; BC004863; BC016645; BC018129; OTTHUMT00000052777; OTTHUMT00000052778	PSAT1	phosphoserine aminotransferase 1
TC0100007638.hg.1	13.91	10.9	0.59	1.28	T	T	8.03	0.0003	0.0044	0.0009	0.0108	T	NM_001199037; NM_001199038; NM_001199039; NM_018565; NM_178865; ENST00000373709; ENST00000373710; ENST00000487207; ENST00000491976; ENST00000536384; ENST00000536859; BC084580; BC126283; BC126285; OTTHUMT00000010680; OTTHUMT00000010681; OTTHUMT00000010682; OTTHUMT00000091361; uc010ogg.2; uc010ogh.2	SERINC2	serine incorporator 2
TC0500009320.hg.1	8.17	5.16	0.09	0.56	T	T	8.03	1.23e-06	8.36e-05	2.32e-06	0.0002	T	NM_001142556; NM_001142557; NM_012484; NM_012485; ENST00000353866; ENST00000358715; ENST00000393915; ENST00000432118; ENST00000517936; ENST00000520345; ENST00000521108; ENST00000522094; BC108904; OTTHUMT00000252751; OTTHUMT00000252752; OTTHUMT00000317352; OTTHUMT00000374163; OTTHUMT00000374164; OTTHUMT00000374165; OTTHUMT00000374166; OTTHUMT00000374167	HMMR	hyaluronan-mediated motility receptor (RHAMM)
TC0500011280.hg.1	11.46	8.45	0.16	0.97	T	T	8.03	4.56e-06	0.0002	1.24e-05	0.0005	T	NM_000791; NM_001290354; NM_001290357; NR_110936; ENST00000439211; ENST00000504396; ENST00000505337; ENST00000508282; ENST00000511032; ENST00000513048; ENST00000513314; BC000192; BC003584; BC071996; OTTHUMT00000369450; OTTHUMT00000369452; OTTHUMT00000369453; OTTHUMT00000369454; OTTHUMT00000369455; OTTHUMT00000369456; OTTHUMT00000369457	DHFR	dihydrofolate reductase
TC1800008333.hg.1	9.88	6.88	0.26	1.19	T	T	8.02	3.63e-05	0.0009	0.0001	0.0025	T	BC070280; OTTHUMT00000446256	DHFR; DHFRP1	dihydrofolate reductase; dihydrofolate reductase pseudogene 1
TC1700008228.hg.1	9.33	6.33	1.26	0.51	T	T	7.99	8.16e-05	0.0017	0.0003	0.005	T	NM_002204; ENST00000007722; ENST00000320031; ENST00000504417; ENST00000505306; ENST00000505552; ENST00000505612; ENST00000506401; ENST00000506437; ENST00000506827; ENST00000507771; ENST00000508100; ENST00000510809; ENST00000512553; ENST00000514834; ENST00000515147; ENST00000570989; BC136636; BC144328; BC150190; OTTHUMT00000366298; OTTHUMT00000366299; OTTHUMT00000366300; OTTHUMT00000366303; OTTHUM…	ITGA3	integrin alpha 3
TC1100013184.hg.1	8.1	5.11	0.58	0.06	T	T	7.96	9.58e-07	6.96e-05	3.88e-06	0.0002	T	NM_080668; ENST00000275517; ENST00000404147; ENST00000462902; ENST00000479032; ENST00000524733; ENST00000527430; ENST00000531401; ENST00000533015; BC011000; OTTHUMT00000385185; OTTHUMT00000385186; OTTHUMT00000385187; OTTHUMT00000385188; OTTHUMT00000385189; OTTHUMT00000385190; OTTHUMT00000385191; OTTHUMT00000385192	CDCA5	cell division cycle associated 5
TC0600007207.hg.1	8.92	5.97	0.4	0.29	T	T	7.76	1.34e-07	1.82e-05	4.71e-07	5.28e-05	T	NM_001251989; NM_001251990; NM_001251991; NM_015895; ENST00000230056; ENST00000356509; ENST00000378054; ENST00000378059; ENST00000468943; ENST00000476555; ENST00000620958; BC005185; BC005389; OTTHUMT00000040021; OTTHUMT00000040022; OTTHUMT00000040023; OTTHUMT00000353941; OTTHUMT00000353942; OTTHUMT00000353943	GMNN	geminin, DNA replication inhibitor
TC0100010100.hg.1	9.97	7.02	0.4	0.35	T	T	7.7	5.77e-07	4.85e-05	2.32e-06	0.0002	T	NM_001826; NR_024163; ENST00000308987; ENST00000368436; ENST00000368439; ENST00000471245; ENST00000473344; ENST00000474215; ENST00000477676; BC007751; BC015629; BC070319; BC070320; OTTHUMT00000091078; OTTHUMT00000091079; OTTHUMT00000091080; OTTHUMT00000091081; OTTHUMT00000091082; OTTHUMT00000098998; OTTHUMT00000098999	CKS1B	CDC28 protein kinase regulatory subunit 1B
TC0100014191.hg.1	11.81	8.87	0.52	0.5	T	T	7.69	1.59e-07	2.03e-05	2.75e-07	3.79e-05	T	NM_002867; ENST00000371655; BC005035; OTTHUMT00000023816; uc001cth.3	RAB3B	RAB3B, member RAS oncogene family
TC0600009381.hg.1	7.7	4.76	0.85	0.38	T	T	7.67	0.0001	0.0025	0.0004	0.0066	T	NM_001012507; NM_001286524; NM_001286525; NR_104462; ENST00000368325; ENST00000368326; ENST00000368328; BC017928; BC039556; BC046178; BC062798; OTTHUMT00000042104; OTTHUMT00000042105; OTTHUMT00000042106	CENPW	centromere protein W
TC1100013021.hg.1	10.41	7.48	0.24	0.35	T	T	7.66	5.73e-07	4.83e-05	2.32e-06	0.0002	T	NM_004111; ENST00000305885; ENST00000535307; ENST00000535723; BC000323; OTTHUMT00000398526; OTTHUMT00000398528; OTTHUMT00000439312	FEN1	flap structure-specific endonuclease 1
TC1000010686.hg.1	9.09	6.16	0.52	0.18	T	T	7.64	9.12e-07	6.72e-05	2.67e-06	0.0002	T	NM_001005413; NM_007057; NM_032997; ENST00000318387; ENST00000361148; ENST00000373944; ENST00000395405; ENST00000460654; ENST00000467523; ENST00000478181; ENST00000489649; ENST00000494312; BC020979; BC110399; uc001jka.1	ZWINT	ZW10 interacting kinetochore protein
TC2000008037.hg.1	8.67	5.74	0.7	0.24	T	T	7.63	2.35e-05	0.0007	6.76e-05	0.0018	T	NM_001302643; NM_022082; ENST00000370349; ENST00000370351; ENST00000411611; ENST00000459704; ENST00000483113; ENST00000487303; ENST00000488738; BC025312; OTTHUMT00000080100; OTTHUMT00000080101; OTTHUMT00000080102; OTTHUMT00000080103; OTTHUMT00000080104; OTTHUMT00000080105; OTTHUMT00000080106	SLC17A9	solute carrier family 17 (vesicular nucleotide transporter), member 9
TC1100012513.hg.1	9.9	6.98	0.08	0.47	T	T	7.58	3.01e-06	0.0002	1.01e-05	0.0005	T	NM_002105; ENST00000375167; ENST00000530167; BC004915; BC011694; BC013416; OTTHUMT00000388330; OTTHUMT00000442282	H2AFX	H2A histone family, member X
TC2200009288.hg.1	6.79	3.88	0.08	0.19	T	F	7.49	3.64e-08	7.31e-06	1.33e-07	2.25e-05	F	ENST00000476901; OTTHUMT00000318375	TRMU	tRNA 5-methylaminomethyl-2-thiouridylate methyltransferase
TC0500010928.hg.1	8.69	5.79	0.23	0.09	T	T	7.48	1.39e-08	4.15e-06	4.52e-08	1.17e-05	T	NM_001267038; NM_022145; ENST00000242872; ENST00000396679; ENST00000502997; ENST00000504508; ENST00000505960; ENST00000506282; ENST00000508311; ENST00000508421; ENST00000509397; ENST00000510354; ENST00000510693; ENST00000510768; ENST00000511841; ENST00000513951; ENST00000514814; ENST00000515497; ENST00000515873; BC005400; BC008504; OTTHUMT00000253971; OTTHUMT00000369513; OTTHUMT00000369514; OTTHU…	CENPK	centromere protein K
TC0200014845.hg.1	6.86	3.96	0.27	0.28	T	F	7.46	4.91e-08	8.92e-06	1.3e-07	2.23e-05	F	NM_020675; ENST00000282074; ENST00000451987; ENST00000472216; ENST00000479309; BC022255; OTTHUMT00000255233; OTTHUMT00000333415; OTTHUMT00000333589; OTTHUMT00000333590	SPC25	SPC25, NDC80 kinetochore complex component
TC0800011679.hg.1	9.09	6.19	0.19	0.25	T	T	7.44	3.06e-08	6.7e-06	1.01e-07	2.04e-05	T	NM_014109; ENST00000287394; ENST00000517666; ENST00000519124; ENST00000521496; ENST00000521903; ENST00000530065; ENST00000534257; ENST00000550993; BC113656; OTTHUMT00000381765; OTTHUMT00000381766; OTTHUMT00000381767; OTTHUMT00000381768; OTTHUMT00000381769; OTTHUMT00000382024; OTTHUMT00000382025; OTTHUMT00000406805	ATAD2	ATPase family, AAA domain containing 2
TC0200013912.hg.1	9.14	6.25	0.19	0.44	T	T	7.41	3.34e-07	3.29e-05	8.99e-07	8.1e-05	T	NM_001304361; NM_152515; NR_130712; ENST00000302450; ENST00000435431; ENST00000461876; ENST00000474331; ENST00000481732; ENST00000497357; BC036217; OTTHUMT00000254082; OTTHUMT00000330653; OTTHUMT00000330654; OTTHUMT00000330655; OTTHUMT00000330656; OTTHUMT00000330657	CKAP2L	cytoskeleton associated protein 2-like
TC1000008406.hg.1	10.37	7.49	0.13	0.08	T	T	7.41	4.77e-09	2.05e-06	1.37e-08	5.35e-06	T	NM_001284259; NM_016195; ENST00000260753; ENST00000371728; ENST00000447580; ENST00000478929; OTTHUMT00000049328; OTTHUMT00000049330; OTTHUMT00000049331; OTTHUMT00000049332	KIF20B	kinesin family member 20B
TSUnmapped00000559.hg.1	7.7	4.81	0.44	0.8	T	T	7.41	4.26e-05	0.0011	4.82e-05	0.0014	T	ENST00000631811	FMN1	formin 1
TC0900010386.hg.1	11.95	9.07	0.21	0.3	T	T	7.32	6.31e-07	5.14e-05	2.26e-06	0.0002	T	NM_001135820; NM_013390; ENST00000377043; ENST00000377044; ENST00000377055; ENST00000377057; ENST00000377066; ENST00000396272; ENST00000474495; ENST00000537329; ENST00000538669; ENST00000542935; ENST00000543165; ENST00000545719; ENST00000546219; BC140773; BC146780; OTTHUMT00000052618; OTTHUMT00000052619; OTTHUMT00000052620; OTTHUMT00000052621; OTTHUMT00000052622; OTTHUMT00000052623; OTTHUMT000004…	TMEM2	transmembrane protein 2
TC0600013727.hg.1	12.89	10.02	0.51	0.36	T	T	7.28	7.63e-07	5.87e-05	2.27e-06	0.0002	T	NM_001111077; NM_003379; ENST00000337147; ENST00000367075; ENST00000392177; ENST00000476189; BC013903; BC068458; OTTHUMT00000042878; OTTHUMT00000042879; OTTHUMT00000042880	EZR	ezrin
TC1500007077.hg.1	8.54	5.68	0.1	0.4	T	T	7.24	3.4e-08	7.04e-06	1.2e-07	2.16e-05	T	NM_001167941; NM_024908; ENST00000263795; ENST00000381246; ENST00000452115; ENST00000478130; BC025247; BC051855; OTTHUMT00000133482; OTTHUMT00000133483; OTTHUMT00000133484; OTTHUMT00000133867	WDR76	WD repeat domain 76
TC1300008487.hg.1	14.06	11.21	0.2	0.4	T	T	7.19	1.93e-07	2.31e-05	5.13e-07	5.55e-05	T	NM_003045; ENST00000380752; ENST00000450494; ENST00000473577; BC063303; BC069358; BC115407; OTTHUMT00000044337; OTTHUMT00000044338; OTTHUMT00000044339	SLC7A1	solute carrier family 7 (cationic amino acid transporter, y+ system), member 1
TC0100013908.hg.1	12.31	9.47	0.38	0.53	T	T	7.13	9.66e-07	6.97e-05	2.79e-06	0.0002	T	NM_006516; ENST00000372500; ENST00000415851; ENST00000426263; ENST00000439722; ENST00000460369; ENST00000475162; ENST00000625233; ENST00000628173; ENST00000629908; ENST00000630287; ENST00000630821; BC118590; BC121804; OTTHUMT00000020358; OTTHUMT00000020359; OTTHUMT00000020360; OTTHUMT00000020362; OTTHUMT00000020686; OTTHUMT00000481667; OTTHUMT00000481670; OTTHUMT00000481671; OTTHUMT00000481672; O…	SLC2A1	solute carrier family 2 (facilitated glucose transporter), member 1
TC0500009342.hg.1	10.79	7.97	0.42	0.1	T	T	7.1	0.003	0.022	0.0036	0.0289	T	NM_001122679; ENST00000403607; ENST00000517586; ENST00000517941; ENST00000518659; ENST00000518693; ENST00000519204; ENST00000520393; ENST00000520394; ENST00000521126; ENST00000522488; ENST00000545108; OTTHUMT00000371066; OTTHUMT00000371190; OTTHUMT00000371191; OTTHUMT00000371192; OTTHUMT00000371193; OTTHUMT00000371194; OTTHUMT00000371195; OTTHUMT00000376096; OTTHUMT00000376097	TENM2	teneurin transmembrane protein 2
TC0600010057.hg.1	9.77	6.94	0.05	0.56	T	T	7.08	1.25e-05	0.0004	1.22e-05	0.0005	T	NM_001303253; NM_005891; ENST00000367048; ENST00000467951; ENST00000472052; BC000408; OTTHUMT00000042912; OTTHUMT00000042913; OTTHUMT00000042914	ACAT2	acetyl-CoA acetyltransferase 2
TC0400011721.hg.1	8.61	5.8	0.36	0.53	T	T	7	5.63e-07	4.77e-05	1.83e-06	0.0001	T	NM_002358; ENST00000296509; ENST00000333047; ENST00000504707; ENST00000511295; ENST00000512484; BC000356; BC005945; BC070283; OTTHUMT00000256525; OTTHUMT00000364557; OTTHUMT00000364558; OTTHUMT00000364559; OTTHUMT00000364560	MAD2L1	MAD2 mitotic arrest deficient-like 1 (yeast)
TC1500010659.hg.1	11.95	9.16	0.28	0.24	T	T	6.93	1.67e-07	2.06e-05	4.93e-07	5.45e-05	T	NM_003090; ENST00000254193; ENST00000394082; ENST00000540017; ENST00000558020; ENST00000558036; ENST00000558059; ENST00000559309; ENST00000559686; ENST00000560307; ENST00000560383; ENST00000560433; ENST00000560496; ENST00000560856; ENST00000560987; ENST00000561187; ENST00000626000; BC022816; BC067846; BC071717; OTTHUMT00000313621; OTTHUMT00000416764; OTTHUMT00000416765; OTTHUMT00000416766; OTTHUM…	SNRPA1	small nuclear ribonucleoprotein polypeptide A
TC1700007915.hg.1	8.99	6.21	1.57	0.46	T	T	6.87	0.0019	0.0158	0.0064	0.0438	T	NM_032387; ENST00000246914; ENST00000587705; ENST00000587745; ENST00000591448; ENST00000592072; ENST00000592669; BC136664; OTTHUMT00000452389; OTTHUMT00000452390; OTTHUMT00000452391; OTTHUMT00000452393; OTTHUMT00000452394; OTTHUMT00000452395	WNK4	WNK lysine deficient protein kinase 4
TSUnmapped00000713.hg.1	7.27	4.49	0.44	0.54	T	T	6.87	1.44e-05	0.0005	1.95e-05	0.0007	T	ENST00000632024	FMN1	formin 1
TC1200011245.hg.1	5.95	3.19	0.77	0.17	T	F	6.79	0.0004	0.0049	0.001	0.0118	F	NM_001109754; NM_001206971; NM_001206972; NM_002837; ENST00000261266; ENST00000334414; ENST00000451516; ENST00000538174; ENST00000538708; ENST00000547715; ENST00000548122; ENST00000549400; ENST00000550358; ENST00000550857; ENST00000551525; ENST00000552253; BC101679; BC113463; BC143356; BC143360	PTPRB	protein tyrosine phosphatase, receptor type, B
TC1200010917.hg.1	7.84	5.08	0.21	0.29	T	T	6.78	8.9e-07	6.61e-05	3.59e-06	0.0002	T	NM_003920; ENST00000229201; ENST00000553314; ENST00000553532; ENST00000555808; ENST00000557589; BC050557; OTTHUMT00000409771; OTTHUMT00000409772; OTTHUMT00000409822; OTTHUMT00000410078; OTTHUMT00000410079	TIMELESS	timeless circadian clock
TC1200006561.hg.1	6.89	4.14	0.38	0.47	T	T	6.73	3.59e-05	0.0009	0.0001	0.0027	T	NM_001130862; NM_006479; ENST00000228843; ENST00000352618; ENST00000398012; ENST00000442992; ENST00000535558; ENST00000536117; ENST00000536346; ENST00000536886; ENST00000538817; ENST00000544029; ENST00000544110; ENST00000544173; ENST00000544927; ENST00000544931; BC006992; BC016330; OTTHUMT00000398293; OTTHUMT00000398538; OTTHUMT00000398540; OTTHUMT00000398541; OTTHUMT00000398543; OTTHUMT000003985…	RAD51AP1	RAD51 associated protein 1
TC1800008578.hg.1	11.48	8.73	0.26	0.32	T	T	6.72	1.52e-05	0.0005	4.46e-05	0.0013	T	NM_020964; ENST00000282041; ENST00000585906; ENST00000586655; ENST00000587262; ENST00000587884; ENST00000587973; ENST00000587974; ENST00000590854; ENST00000590884; ENST00000592272; OTTHUMT00000445080; OTTHUMT00000445081; OTTHUMT00000445082; OTTHUMT00000445083; OTTHUMT00000445084; OTTHUMT00000445085; OTTHUMT00000445086; OTTHUMT00000445087; OTTHUMT00000445088; OTTHUMT00000445089	EPG5	ectopic P-granules autophagy protein 5 homolog (C. elegans)
TSUnmapped00000127.hg.1	7.46	4.71	0.7	0.21	T	T	6.72	2.1e-05	0.0006	6.85e-05	0.0018	T	ENST00000625939	KIF15	kinesin family member 15
TC0100010001.hg.1	7.74	5	0.7	0.4	T	T	6.64	6.08e-05	0.0014	0.0002	0.0042	T	NM_178428; ENST00000368779; BC119707; OTTHUMT00000034512; uc001faj.3	LCE2A	late cornified envelope 2A
TC0600013602.hg.1	8.61	5.88	0.35	0.59	T	T	6.64	9.73e-06	0.0004	3.77e-05	0.0012	T	NM_001142522; NM_012177; ENST00000229758; ENST00000367241; ENST00000477822; BC018905; OTTHUMT00000042757; OTTHUMT00000042758; OTTHUMT00000042759	FBXO5	F-box protein 5
TC0500007138.hg.1	6.74	4.01	0.57	0.23	T	F	6.62	1.4e-05	0.0005	3.2e-05	0.001	F	NM_002185; NR_120485; ENST00000303115; ENST00000505093; ENST00000505875; ENST00000506850; ENST00000508941; ENST00000509668; ENST00000511031; ENST00000511982; ENST00000514217; ENST00000515665; BC067537; BC067538; BC067539; BC067540; BC069999; OTTHUMT00000207577; OTTHUMT00000367183; OTTHUMT00000367184; OTTHUMT00000367185; OTTHUMT00000367186; OTTHUMT00000367187; OTTHUMT00000367188; OTTHUMT0000036718…	IL7R	interleukin 7 receptor
TC0900007113.hg.1	12.23	9.52	0.15	0.5	T	T	6.54	3.31e-06	0.0002	4.6e-06	0.0003	T	NM_021111; ENST00000377966; ENST00000475774; ENST00000479053; BC137093; OTTHUMT00000052409; OTTHUMT00000052410; OTTHUMT00000052411	RECK	reversion-inducing-cysteine-rich protein with kazal motifs
TC1300009980.hg.1	12.26	9.56	0.58	0.14	T	T	6.52	8.76e-06	0.0003	1.68e-05	0.0006	T	NM_001306080; NM_005358; NM_015842; ENST00000321797; ENST00000341547; ENST00000357063; ENST00000377499; ENST00000377534; ENST00000447038; ENST00000465261; ENST00000465309; ENST00000467686; ENST00000482116; ENST00000485987; ENST00000489941; ENST00000497947; ENST00000524651; ENST00000525107; ENST00000525373; ENST00000525914; ENST00000526202; ENST00000526371; ENST00000526528; ENST00000532377; ENST00…	LMO7	LIM domain 7
TC1600006610.hg.1	7.11	4.4	0.36	0.37	T	T	6.52	6.22e-07	5.09e-05	2.42e-06	0.0002	T	NM_001761; ENST00000293968; ENST00000397066; ENST00000564236; ENST00000564333; ENST00000569093; BC012349; OTTHUMT00000250801; OTTHUMT00000435620; OTTHUMT00000435621; OTTHUMT00000435622; OTTHUMT00000435623	CCNF	cyclin F
TC1100012755.hg.1	7.08	4.38	0.35	0.17	T	F	6.51	0.0004	0.0053	0.0015	0.0153	F	hsa_circ_0008111	KIRREL3	Jeck2013 ALT_ACCEPTOR, ALT_DONOR, coding, INTERNAL, intronic best transcript NM_032531
TC1700011364.hg.1	7.59	4.89	0.14	0.32	T	T	6.5	3.46e-08	7.07e-06	1.08e-07	2.07e-05	T	NM_032043; ENST00000259008; ENST00000577598; ENST00000577913; ENST00000579028; ENST00000583837; ENST00000584322; BC101472; BC101474; OTTHUMT00000445362; OTTHUMT00000445363; OTTHUMT00000445364; OTTHUMT00000445365; OTTHUMT00000445366; OTTHUMT00000445367	BRIP1	BRCA1 interacting protein C-terminal helicase 1
TC0600013361.hg.1	12.97	10.27	0.38	0.13	T	T	6.49	1.33e-06	8.83e-05	5.8e-07	5.92e-05	T	NM_001168388; NM_001168389; NM_006079; ENST00000367651; ENST00000536159; ENST00000537332; ENST00000618718; BC004377; OTTHUMT00000042463	CITED2	Cbp/p300-interacting transactivator, with Glu/Asp rich carboxy-terminal domain, 2
TC0200015670.hg.1	7.84	5.14	1.29	0.16	T	T	6.48	2.07e-05	0.0006	8e-05	0.002	T	NM_020814; ENST00000273067; BC098448; OTTHUMT00000337272	2004-03-01	membrane associated ring finger 4
TC1000008643.hg.1	14.47	11.78	0.47	0.33	T	T	6.48	5.2e-07	4.55e-05	1.69e-07	2.69e-05	T	NM_005063; ENST00000370355; BC062303; OTTHUMT00000049857	SCD	stearoyl-CoA desaturase (delta-9-desaturase)
TC1700009043.hg.1	7.02	4.33	0.32	0.1	T	F	6.46	8.77e-07	6.54e-05	2.76e-06	0.0002	F	NM_001012270; NM_001012271; NM_001168; ENST00000301633; ENST00000350051; ENST00000374948; ENST00000586192; ENST00000587746; ENST00000589892; ENST00000590449; ENST00000590925; ENST00000591800; ENST00000592115; ENST00000592734; BC008718; BC034148; BC065497; OTTHUMT00000437231; OTTHUMT00000437232; OTTHUMT00000437233; OTTHUMT00000437234; OTTHUMT00000437235; OTTHUMT00000437236; OTTHUMT00000437238; OTT…	BIRC5	baculoviral IAP repeat containing 5
TC0600007374.hg.1	12.77	10.09	0.26	0.47	T	T	6.44	5.59e-07	4.77e-05	2.04e-06	0.0001	T	NM_003509; ENST00000358739; BC112254; BC112256; OTTHUMT00000040152	HIST1H2AI	histone cluster 1, H2ai
TC0900009274.hg.1	14.67	12	0.15	0.13	T	T	6.38	7.02e-09	2.55e-06	2.02e-08	6.86e-06	T	NM_006088; ENST00000340384; ENST00000604929; BC001911; BC002783; BC002885; BC004188; BC007889; BC012835; BC019359; BC019829; BC024038; BC029529; BC039175; BC071889; OTTHUMT00000254715; OTTHUMT00000468414	TUBB4B	tubulin, beta 4B class IVb
TC0800012387.hg.1	10.12	7.45	0.27	0.57	T	T	6.33	8.7e-06	0.0003	1.24e-05	0.0005	T	NM_001164271; NM_006094; NM_024767; NM_182643; ENST00000276297; ENST00000316609; ENST00000358919; ENST00000503161; ENST00000506171; ENST00000509922; ENST00000510250; ENST00000510318; ENST00000511869; ENST00000512044; ENST00000513883; ENST00000515225; ENST00000517333; ENST00000517868; ENST00000520226; ENST00000521730; BC054511; OTTHUMT00000207632; OTTHUMT00000207633; OTTHUMT00000207634; OTTHUMT000…	DLC1	DLC1 Rho GTPase activating protein
TC0900008660.hg.1	10.7	8.04	0.48	0.65	T	T	6.31	0.0001	0.0024	0.0003	0.0044	T	NM_000962; NM_001271164; NM_001271165; NM_001271166; NM_001271367; NM_001271368; NM_080591; ENST00000223423; ENST00000362012; ENST00000373698; ENST00000426608; ENST00000540753; ENST00000614910; ENST00000619306; BC029840; OTTHUMT00000053933; OTTHUMT00000053934; OTTHUMT00000053935	PTGS1	prostaglandin-endoperoxide synthase 1 (prostaglandin G/H synthase and cyclooxygenase)
TC1900011756.hg.1	11.98	9.33	0.14	0.28	T	T	6.31	2.03e-06	0.0001	4.18e-06	0.0002	T	NM_001135768; NM_001135769; NM_001135770; NM_006505; ENST00000187830; ENST00000344956; ENST00000403059; ENST00000406449; ENST00000425690; ENST00000587785; BC015542; OTTHUMT00000323017; OTTHUMT00000323018; OTTHUMT00000323019; OTTHUMT00000323020; OTTHUMT00000451616; OTTHUMT00000451617	PVR	poliovirus receptor
TC1700010763.hg.1	7.5	4.85	0.46	0.51	T	T	6.28	9.44e-06	0.0004	2.69e-05	0.0009	T	NM_007294; NM_007297; NM_007298; NM_007299; NM_007300; NR_027676; ENST00000352993; ENST00000354071; ENST00000357654; ENST00000412061; ENST00000461221; ENST00000461574; ENST00000461798; ENST00000468300; ENST00000470026; ENST00000471181; ENST00000472490; ENST00000473961; ENST00000476777; ENST00000477152; ENST00000478531; ENST00000484087; ENST00000487825; ENST00000489037; ENST00000491747; ENST000004…	BRCA1	breast cancer 1, early onset
TC1900007988.hg.1	13.08	10.43	0.25	0.35	T	T	6.25	1.95e-06	0.0001	5.93e-06	0.0003	T	NM_015073; ENST00000222345; ENST00000476317; ENST00000594553; ENST00000595384; ENST00000595495; ENST00000595982; ENST00000596403; ENST00000599644; ENST00000600919; ENST00000601054; ENST00000601222; ENST00000601881; BC150620; OTTHUMT00000156294; OTTHUMT00000156295; OTTHUMT00000461003; OTTHUMT00000461004; OTTHUMT00000461005; OTTHUMT00000461006; OTTHUMT00000461007; OTTHUMT00000461008; OTTHUMT0000046…	SIPA1L3	signal-induced proliferation-associated 1 like 3
TC0100007980.hg.1	11	8.38	0.25	0.54	T	T	6.18	1.37e-06	9.09e-05	4.36e-06	0.0002	T	NM_001301237; NM_001905; NR_125440; ENST00000372616; ENST00000372621; ENST00000463285; ENST00000463423; ENST00000464283; ENST00000470271; ENST00000475060; ENST00000479480; ENST00000480420; ENST00000486889; ENST00000497210; ENST00000498694; BC009408; OTTHUMT00000015629; OTTHUMT00000015630; OTTHUMT00000015631; OTTHUMT00000015632; OTTHUMT00000015633; OTTHUMT00000015634; OTTHUMT00000015636; OTTHUMT00…	CTPS1	CTP synthase 1
TC0100014988.hg.1	10.23	7.62	0.73	0.18	T	T	6.13	1.02e-05	0.0004	1.34e-05	0.0005	T	NM_001178096; NM_001993; ENST00000334047; ENST00000370207; ENST00000478217; ENST00000480356; BC011029; OTTHUMT00000029593; OTTHUMT00000029594; OTTHUMT00000029595; OTTHUMT00000029596	F3	coagulation factor III (thromboplastin, tissue factor)
TC0100015273.hg.1	11.32	8.7	0.21	0.17	T	T	6.11	3.92e-07	3.67e-05	1.31e-06	0.0001	T	NM_024102; ENST00000235090; ENST00000449340; ENST00000459665; ENST00000497278; BC001679; BC006477; BC009411; BC011778; BC016946; OTTHUMT00000032465; OTTHUMT00000032466; OTTHUMT00000032467; OTTHUMT00000032468	WDR77	WD repeat domain 77
TC1500007510.hg.1	15.77	13.16	0.35	0.47	T	T	6.09	1.01e-06	7.2e-05	1.35e-06	0.0001	T	NM_000366; NM_001018004; NM_001018005; NM_001018006; NM_001018007; NM_001018008; NM_001018020; NM_001301244; NM_001301289; ENST00000267996; ENST00000288398; ENST00000317516; ENST00000334895; ENST00000357980; ENST00000358278; ENST00000403994; ENST00000404484; ENST00000558072; ENST00000558264; ENST00000558314; ENST00000558347; ENST00000558400; ENST00000558544; ENST00000558868; ENST00000558910; ENST…	TPM1	tropomyosin 1 (alpha)
TC0800007057.hg.1	12.16	9.56	0.27	0.5	T	T	6.08	5.34e-06	0.0002	1.88e-05	0.0007	T	NM_024940; ENST00000276440; ENST00000410074; ENST00000444569; ENST00000463457; ENST00000467709; ENST00000478099; ENST00000479547; ENST00000481100; ENST00000481728; ENST00000487948; ENST00000495236; ENST00000521405; BC137175; BC137176; OTTHUMT00000254955; OTTHUMT00000334268; OTTHUMT00000334269; OTTHUMT00000334270; OTTHUMT00000334271; OTTHUMT00000334272; OTTHUMT00000334273; OTTHUMT00000334274; OTTH…	DOCK5	dedicator of cytokinesis 5
TC0200015431.hg.1	10.64	8.04	0.67	0.13	T	T	6.06	2.46e-06	0.0001	6.51e-06	0.0003	T	NM_001044385; NM_152388; ENST00000286196; ENST00000409444; ENST00000409883; ENST00000432684; ENST00000444047; ENST00000463205; ENST00000466641; ENST00000466839; ENST00000471318; ENST00000480124; ENST00000489550; ENST00000495329; ENST00000621467; BC029611; OTTHUMT00000335753; OTTHUMT00000335754; OTTHUMT00000335755; OTTHUMT00000335758; OTTHUMT00000335759; OTTHUMT00000335760; OTTHUMT00000335761; OTT…	TMEM237	transmembrane protein 237
TC0200010275.hg.1	12.76	10.16	0.4	0.47	T	T	6.05	5.3e-06	0.0002	1.99e-06	0.0001	T	NM_001256310; NM_014905; ENST00000320717; ENST00000338435; ENST00000409215; ENST00000409428; ENST00000409626; ENST00000412247; ENST00000417154; ENST00000457316; ENST00000461965; ENST00000468352; ENST00000469774; ENST00000471443; ENST00000479552; ENST00000495444; ENST00000496170; BC038507; OTTHUMT00000255999; OTTHUMT00000335598; OTTHUMT00000335599; OTTHUMT00000335600; OTTHUMT00000335601; OTTHUMT00…	GLS	glutaminase
TC1100013075.hg.1	7.1	4.52	0.82	0.28	T	F	6.01	4.48e-05	0.0011	0.0002	0.0034	F	NM_145018; ENST00000329143; ENST00000524921; ENST00000525388; ENST00000528189; ENST00000528262; ENST00000528759; ENST00000532277; ENST00000532589; ENST00000532764; ENST00000533655; ENST00000533750; BC039268; OTTHUMT00000391932; OTTHUMT00000391933; OTTHUMT00000391934; OTTHUMT00000391936; OTTHUMT00000391937; OTTHUMT00000391938; OTTHUMT00000391939; OTTHUMT00000391940; OTTHUMT00000391941; OTTHUMT0000…	DDIAS	DNA damage-induced apoptosis suppressor
TC0300006575.hg.1	8.01	5.43	0.34	0.73	T	T	6	1.22e-05	0.0004	3.75e-05	0.0012	T	NM_001018115; NM_033084; ENST00000287647; ENST00000383807; ENST00000419585; ENST00000421731; ENST00000431693; ENST00000435522; ENST00000438741; ENST00000464934; ENST00000470028; ENST00000470757; ENST00000480909; ENST00000483276; ENST00000625535; OTTHUMT00000250562; OTTHUMT00000339873; OTTHUMT00000339874; OTTHUMT00000339875; OTTHUMT00000339876; OTTHUMT00000339877; OTTHUMT00000339878; OTTHUMT000003…	FANCD2	Fanconi anemia complementation group D2
TC0700011876.hg.1	13.59	11.01	0.31	0.47	T	T	6	2.08e-06	0.0001	7.85e-07	7.32e-05	T	NM_001178075; NM_001178076; NM_001178077; NM_001673; NM_133436; NM_183356; ENST00000175506; ENST00000394308; ENST00000394309; ENST00000414884; ENST00000422745; ENST00000437628; ENST00000437657; ENST00000442734; ENST00000444334; ENST00000448127; ENST00000451771; ENST00000453600; ENST00000454046; ENST00000455086; ENST00000462436; ENST00000487714; ENST00000495255; BC008723; BC014621; OTTHUMT00000059…	ASNS	asparagine synthetase (glutamine-hydrolyzing)
TC0X00009611.hg.1	13.59	11.01	0.35	0.89	T	T	6	5.91e-05	0.0013	0.0001	0.0027	T	NM_033518; ENST00000413668; ENST00000416711; ENST00000429543; ENST00000440085; ENST00000441948; ENST00000480105; ENST00000488083; ENST00000494034; ENST00000497336; ENST00000595796; ENST00000615300; ENST00000619100; ENST00000620913; ENST00000622196; BC019246; OTTHUMT00000060714; OTTHUMT00000060715; OTTHUMT00000060716; OTTHUMT00000060717; OTTHUMT00000060718; OTTHUMT00000060719; OTTHUMT00000060720; …	SLC38A5	solute carrier family 38, member 5
TC1100010410.hg.1	7.4	4.82	0.67	0.51	T	T	5.98	0.0039	0.0271	0.0063	0.043	T	NM_001143805; NM_001143806; NM_001143807; NM_001143808; NM_001143809; NM_001143810; NM_001143811; NM_001143812; NM_001143813; NM_001143814; NM_001143816; NM_001709; NM_170731; NM_170732; NM_170733; NM_170734; NM_170735; ENST00000314915; ENST00000356660; ENST00000395978; ENST00000395980; ENST00000395981; ENST00000395983; ENST00000395986; ENST00000418212; ENST00000420794; ENST00000438929; ENST00000…	BDNF	brain-derived neurotrophic factor
TC1700007469.hg.1	7.87	5.3	0.18	0.79	T	T	5.96	2.39e-05	0.0007	9.24e-05	0.0022	T	NM_024857; ENST00000321990; ENST00000578295; ENST00000585133; OTTHUMT00000256206; OTTHUMT00000444434; OTTHUMT00000444435	ATAD5	ATPase family, AAA domain containing 5
TC0100009020.hg.1	6.98	4.41	0.85	0.22	T	T	5.95	8.42e-05	0.0017	0.0001	0.0026	T	NM_001134419; NM_001134420; NM_003503; ENST00000234626; ENST00000426137; ENST00000428239; ENST00000486509; ENST00000497611; BC110526; BC110527; BC111044; OTTHUMT00000027928; OTTHUMT00000027929; OTTHUMT00000027930; OTTHUMT00000027931; uc009wdc.3	CDC7	cell division cycle 7
TC1000011923.hg.1	8.32	5.76	1.31	0.59	T	T	5.89	0.0004	0.0051	0.0009	0.0109	T	NM_001145453; NM_005264; NM_145793; ENST00000355422; ENST00000369234; ENST00000369236; ENST00000439649; ENST00000490345; BC014962; OTTHUMT00000050511; OTTHUMT00000050512; OTTHUMT00000050513; OTTHUMT00000050514	GFRA1	GDNF family receptor alpha 1
TC1200011330.hg.1	9.62	7.07	0.47	0.38	T	T	5.84	5.3e-06	0.0002	1.21e-05	0.0005	T	NM_203394; ENST00000322886; ENST00000416496; ENST00000547316; ENST00000550669; ENST00000551058; ENST00000551558; ENST00000552907; BC136366; BC136367; OTTHUMT00000406716; OTTHUMT00000406717; OTTHUMT00000406718; OTTHUMT00000406719; OTTHUMT00000406720; OTTHUMT00000406721; OTTHUMT00000406722	E2F7	E2F transcription factor 7
TC1600011292.hg.1	7.75	5.2	0.67	0.42	T	T	5.84	1.9e-05	0.0006	6.88e-05	0.0018	T	NM_000135; NM_001018112; NM_001286167; ENST00000305699; ENST00000389301; ENST00000389302; ENST00000534992; ENST00000543736; ENST00000561660; ENST00000561667; ENST00000561722; ENST00000562424; ENST00000563318; ENST00000563510; ENST00000563513; ENST00000563673; ENST00000563767; ENST00000564475; ENST00000564870; ENST00000564969; ENST00000565582; ENST00000566133; ENST00000566409; ENST00000566889; ENS…	FANCA	Fanconi anemia complementation group A
TC0300009474.hg.1	12.84	10.32	0.93	1	T	T	5.72	0.0013	0.0123	0.0008	0.01	T	NM_001185056; NM_005602; ENST00000064724; ENST00000468358; ENST00000471373; ENST00000477531; ENST00000480067; ENST00000486429; ENST00000486975; ENST00000488989; ENST00000489485; BC013577; OTTHUMT00000352403; OTTHUMT00000352414; OTTHUMT00000352442; OTTHUMT00000352444; OTTHUMT00000352590; OTTHUMT00000352591; OTTHUMT00000352592; OTTHUMT00000352593; OTTHUMT00000352594	CLDN11	claudin 11
TC0X00008073.hg.1	11.77	9.25	0.3	0.58	T	T	5.72	1.47e-06	9.46e-05	1.59e-06	0.0001	T	NM_001204402; NM_002764; ENST00000372418; ENST00000372419; ENST00000372428; ENST00000372435; BC001605; OTTHUMT00000057840; OTTHUMT00000057841; OTTHUMT00000057842; uc011msj.2	PRPS1	phosphoribosyl pyrophosphate synthetase 1
TC1100010123.hg.1	8.03	5.52	1	1.26	T	T	5.69	0.004	0.0275	0.0079	0.0509	T	NM_001018057; NM_013253; NM_015881; ENST00000326932; ENST00000396505; ENST00000525493; ENST00000525927; ENST00000526218; ENST00000527132; ENST00000528188; ENST00000529338; ENST00000530694; ENST00000531309; ENST00000532372; ENST00000532873; ENST00000533813; ENST00000533900; ENST00000534479; ENST00000534511; BC007660; OTTHUMT00000385862; OTTHUMT00000385863; OTTHUMT00000385864; OTTHUMT00000385865; O…	DKK3	dickkopf WNT signaling pathway inhibitor 3
TC1600008567.hg.1	11.01	8.51	0.4	0.13	T	T	5.66	3.56e-07	3.43e-05	1.04e-06	9.12e-05	T	NM_001100624; NM_001100625; NM_001270473; NM_001270474; NM_018455; ENST00000299572; ENST00000305850; ENST00000393335; ENST00000428963; ENST00000439957; ENST00000562943; ENST00000564669; ENST00000568445; ENST00000569461; BC007334; BC008972; OTTHUMT00000269051; OTTHUMT00000269052; OTTHUMT00000269053; OTTHUMT00000431958; OTTHUMT00000431959; OTTHUMT00000431960; OTTHUMT00000431961; OTTHUMT00000431962;…	CENPN	centromere protein N
TC1400009992.hg.1	12.19	9.7	0.42	0.28	T	T	5.65	2.2e-06	0.0001	6.64e-07	6.45e-05	T	NM_006329; ENST00000267620; ENST00000342058; ENST00000554121; ENST00000554468; ENST00000556154; ENST00000556961; ENST00000557088; ENST00000557462; ENST00000557570; BC022280; OTTHUMT00000411785; OTTHUMT00000411786; OTTHUMT00000411787; OTTHUMT00000411788; OTTHUMT00000411789; OTTHUMT00000411790; OTTHUMT00000411791; OTTHUMT00000411792; OTTHUMT00000411793	FBLN5	fibulin 5
TC1800006448.hg.1	12.05	9.55	0.32	0.5	T	T	5.64	3.26e-06	0.0002	1.27e-05	0.0005	T	NM_001071; ENST00000323224; ENST00000323250; ENST00000323274; ENST00000579128; ENST00000581920; ENST00000584122; BC002567; BC013919; BC083512; OTTHUMT00000254316; OTTHUMT00000441157; OTTHUMT00000441158; OTTHUMT00000441159; OTTHUMT00000441188; OTTHUMT00000441655	TYMS	thymidylate synthetase
TC0500010203.hg.1	11.81	9.32	0.69	0.39	T	T	5.62	0.0001	0.0022	0.0003	0.0051	T	NM_012334; ENST00000274203; ENST00000502436; ENST00000505695; ENST00000506343; ENST00000507288; ENST00000508318; ENST00000510401; ENST00000511972; ENST00000512061; ENST00000513610; ENST00000513882; ENST00000515803; BC137168; BC150285; OTTHUMT00000366167; OTTHUMT00000366168; OTTHUMT00000366169; OTTHUMT00000366170; OTTHUMT00000366171; OTTHUMT00000366172; OTTHUMT00000366173; OTTHUMT00000366174; OTTH…	MYO10	myosin X
TC1700011820.hg.1	12.33	9.85	0.46	0.46	T	T	5.59	2.73e-05	0.0008	6.65e-05	0.0018	T	NM_001195427; NM_003016; NR_030366; NR_036608; ENST00000358156; ENST00000359995; ENST00000384825; ENST00000392485; ENST00000452355; ENST00000508921; ENST00000582449; ENST00000583836; ENST00000585202; ENST00000586778; ENST00000589919; ENST00000592676; BC000339; BC001303; BC066958; BC070086; OTTHUMT00000437489; OTTHUMT00000437490; OTTHUMT00000437491; OTTHUMT00000437492; OTTHUMT00000439590; OTTHUMT0…	SRSF2; MIR636	serine/arginine-rich splicing factor 2; microRNA 636
TC1200007819.hg.1	10.48	8	0.16	0.25	T	T	5.58	5.59e-08	9.75e-06	1.73e-07	2.7e-05	T	NM_001290230; NM_001798; NM_052827; ENST00000266970; ENST00000354056; ENST00000440311; ENST00000553376; ENST00000554545; ENST00000554619; ENST00000555357; ENST00000555408; ENST00000556146; ENST00000556276; ENST00000556464; ENST00000556656; BC003065; OTTHUMT00000409650; OTTHUMT00000409651; OTTHUMT00000409652; OTTHUMT00000409653; OTTHUMT00000409654; OTTHUMT00000409655; OTTHUMT00000409656; OTTHUMT00…	CDK2	cyclin-dependent kinase 2
TC1700012093.hg.1	12.36	9.9	0.57	0.12	T	T	5.51	0.0001	0.0021	0.0003	0.0056	T	NM_004104; ENST00000306749; ENST00000578424; ENST00000579410; ENST00000579758; ENST00000580382; ENST00000584610; BC063242; OTTHUMT00000442369; OTTHUMT00000442371; OTTHUMT00000442372; OTTHUMT00000442373; OTTHUMT00000442374; OTTHUMT00000442375	FASN	fatty acid synthase
TC0800008330.hg.1	7.82	5.36	0.4	0.27	T	T	5.5	3.86e-05	0.001	9.11e-05	0.0022	T	NM_001145860; NM_001145861; NM_015029; ENST00000349693; ENST00000401707; ENST00000517435; ENST00000522319; BC011529; OTTHUMT00000379469; OTTHUMT00000379470; OTTHUMT00000379471; OTTHUMT00000379472	POP1	POP1 homolog, ribonuclease P/MRP subunit
TC0300011834.hg.1	13.72	11.27	0.32	0.19	T	T	5.48	3.2e-06	0.0002	1.35e-06	0.0001	T	NM_001042459; NM_001282793; NM_001282794; NM_014890; NM_182909; ENST00000331335; ENST00000354552; ENST00000383694; ENST00000398326; ENST00000468533; ENST00000471562; ENST00000476723; ENST00000477258; ENST00000487087; ENST00000495625; BC027860; OTTHUMT00000353069; OTTHUMT00000353070; OTTHUMT00000353071; OTTHUMT00000353072; OTTHUMT00000353074; OTTHUMT00000353075; OTTHUMT00000353076; OTTHUMT00000353…	FILIP1L	filamin A interacting protein 1-like
TC1700010731.hg.1	7.56	5.11	0.22	0.1	T	T	5.47	3.59e-07	3.45e-05	1.47e-06	0.0001	T	NM_001256014; NM_001256015; NM_001256016; NM_013290; NM_016556; NR_045669; NR_045670; NR_045671; ENST00000253789; ENST00000393795; ENST00000586337; ENST00000587209; ENST00000587268; ENST00000588544; ENST00000589505; ENST00000590760; ENST00000590931; BC008792; OTTHUMT00000450427; OTTHUMT00000450428; OTTHUMT00000450429; OTTHUMT00000450430; OTTHUMT00000450431; OTTHUMT00000450432; OTTHUMT00000450433;…	PSMC3IP	PSMC3 interacting protein
TC0400011650.hg.1	9.32	6.87	0.15	0.2	T	T	5.45	3.39e-06	0.0002	7.59e-06	0.0004	T	NM_024590; ENST00000315366; ENST00000503013; ENST00000509829; BC132879; BC132881; BC144265; OTTHUMT00000363650; OTTHUMT00000363651; OTTHUMT00000363652	ARSJ	arylsulfatase family, member J
TC2000007503.hg.1	8.53	6.09	0.1	0.5	T	T	5.41	9.93e-07	7.1e-05	3.45e-06	0.0002	T	NM_001281741; NM_001281742; NM_007019; NM_181799; NM_181800; NM_181801; NR_104036; NR_104037; ENST00000243893; ENST00000335046; ENST00000352551; ENST00000356455; ENST00000372568; ENST00000405520; ENST00000496085; ENST00000617055; BC007656; BC016292; BC050736; OTTHUMT00000080309; OTTHUMT00000080310; OTTHUMT00000080311; OTTHUMT00000080312; OTTHUMT00000316949; OTTHUMT00000316950	UBE2C	ubiquitin-conjugating enzyme E2C
TC0300008324.hg.1	11.15	8.72	0.24	0.2	T	T	5.39	2.43e-05	0.0007	3e-05	0.001	T	NM_001134437; NM_001134438; NM_001134439; NM_001185106; NM_145753; NM_153268; ENST00000393923; ENST00000393925; ENST00000393934; ENST00000412622; ENST00000431670; ENST00000460365; ENST00000468174; ENST00000470699; ENST00000472215; ENST00000474484; ENST00000477665; ENST00000477695; ENST00000478584; ENST00000478733; ENST00000478922; ENST00000481953; ENST00000486886; ENST00000491694; ENST00000495180…	PHLDB2; PLCXD2	pleckstrin homology-like domain, family B, member 2; phosphatidylinositol-specific phospholipase C, X domain containing 2
TC0300011943.hg.1	8.82	6.39	0.2	0.8	T	T	5.38	0.0004	0.005	0.0014	0.0143	T	NM_020890; ENST00000295746; ENST00000461666; ENST00000468953; ENST00000481530; ENST00000487834; ENST00000491772; ENST00000619684; ENST00000625495; BC130564; BC136371; OTTHUMT00000353975; OTTHUMT00000353976; OTTHUMT00000353977; OTTHUMT00000353978; OTTHUMT00000353979; OTTHUMT00000353980	KIAA1524	KIAA1524
TC0200012339.hg.1	9.59	7.19	0.33	0.43	T	T	5.3	1.15e-05	0.0004	3.79e-05	0.0012	T	NM_001112800; NM_001112801; NM_001112802; NM_001252624; NM_021097; ENST00000332839; ENST00000402441; ENST00000403092; ENST00000405269; ENST00000405901; ENST00000406391; ENST00000406785; ENST00000407929; ENST00000408028; ENST00000417271; ENST00000448531; ENST00000455476; OTTHUMT00000325968; OTTHUMT00000325969; OTTHUMT00000326025; OTTHUMT00000326026; OTTHUMT00000326028; OTTHUMT00000326029; OTTHUMT0…	SLC8A1	solute carrier family 8 (sodium/calcium exchanger), member 1
TC2200009259.hg.1	11.92	9.52	0.35	0.47	T	T	5.3	4.75e-06	0.0002	1.46e-05	0.0006	T	NM_001207017; NM_001207018; NM_006932; NM_134269; NM_134270; ENST00000333137; ENST00000347557; ENST00000358743; ENST00000404574; ENST00000416786; ENST00000426927; ENST00000431481; ENST00000438223; ENST00000440425; ENST00000455608; ENST00000460658; ENST00000466272; ENST00000472911; ENST00000475548; ENST00000482444; ENST00000489337; ENST00000493335; ENST00000497697; ENST00000504335; ENST00000612341…	SMTN	smoothelin
TC1200009209.hg.1	8.33	5.93	0.3	0.43	T	T	5.28	4.96e-06	0.0002	1.48e-05	0.0006	T	NM_014708; ENST00000333479; ENST00000377192; ENST00000423927; ENST00000436959; ENST00000450485; ENST00000534995; ENST00000535186; ENST00000535410; ENST00000536625; ENST00000539013; ENST00000541427; ENST00000541466; ENST00000542727; ENST00000545065; ENST00000546125; BC150278; OTTHUMT00000396108; OTTHUMT00000396109; OTTHUMT00000396110; OTTHUMT00000396111; OTTHUMT00000396112; OTTHUMT00000396113; OTT…	KNTC1	kinetochore associated 1
TC0300012718.hg.1	16.71	14.31	0.14	0.06	T	T	5.27	1.31e-07	1.79e-05	2.46e-07	3.56e-05	T	NM_000935; NM_182943; ENST00000282903; ENST00000360060; ENST00000460520; ENST00000461497; ENST00000469350; ENST00000475505; ENST00000478436; ENST00000480704; ENST00000494950; ENST00000495700; BC037169; OTTHUMT00000355184; OTTHUMT00000355185; OTTHUMT00000355186; OTTHUMT00000355187; OTTHUMT00000355188; OTTHUMT00000355189; OTTHUMT00000355190; OTTHUMT00000355191; OTTHUMT00000355192; OTTHUMT00000355193	PLOD2	procollagen-lysine, 2-oxoglutarate 5-dioxygenase 2
TC0500011121.hg.1	8.32	5.93	0.61	0.5	T	T	5.27	2.11e-05	0.0006	6.24e-05	0.0017	T	NM_004472; ENST00000513595; ENST00000615637; OTTHUMT00000369151; OTTHUMT00000477686	FOXD1	forkhead box D1
TC0200016582.hg.1	10.59	8.19	0.28	0.49	T	T	5.26	2.6e-06	0.0001	4.11e-06	0.0002	T	NM_001031716; NM_001254736; NR_045622; NR_045623; ENST00000307834; ENST00000307849; ENST00000409510; ENST00000425611; ENST00000435931; ENST00000451500; ENST00000462712; ENST00000462824; ENST00000491331; BC017114; BC107723; OTTHUMT00000256060; OTTHUMT00000256061; OTTHUMT00000334781; OTTHUMT00000334783; OTTHUMT00000334784; OTTHUMT00000334785; OTTHUMT00000334786; OTTHUMT00000334787; OTTHUMT000003347…	NABP1	nucleic acid binding protein 1
TC0X00007936.hg.1	7.52	5.14	0.44	0.42	T	T	5.24	2.25e-06	0.0001	8.95e-06	0.0004	T	NM_006733; ENST00000372926; ENST00000372927; ENST00000403304; ENST00000423383; ENST00000435570; BC012462; OTTHUMT00000057516; OTTHUMT00000057517; OTTHUMT00000057518; OTTHUMT00000057519	CENPI	centromere protein I
TC1700007677.hg.1	10.72	8.33	0.45	0.31	T	T	5.23	2.27e-05	0.0007	7.04e-05	0.0018	T	NM_007026; ENST00000613659; ENST00000614411; ENST00000617516; BC000370; BC001894; BC004448; OTTHUMT00000477361; OTTHUMT00000477362; OTTHUMT00000477363	DUSP14	dual specificity phosphatase 14
TC0300006520.hg.1	9.75	7.37	0.56	0.57	T	T	5.22	4.02e-06	0.0002	4.14e-06	0.0002	T	NM_001278233; NM_001278234; NM_001278235; NM_014583; NR_024065; ENST00000157600; ENST00000397386; ENST00000415597; ENST00000426878; ENST00000454244; ENST00000456506; ENST00000470776; BC000646; OTTHUMT00000337854; OTTHUMT00000337855; OTTHUMT00000337856; OTTHUMT00000337857; OTTHUMT00000337858; OTTHUMT00000337859	LMCD1; LINC00312	LIM and cysteine-rich domains 1; long intergenic non-protein coding RNA 312
TC0300007596.hg.1	9.4	7.01	0.5	0.37	T	T	5.22	2.06e-06	0.0001	7.63e-06	0.0004	T	NM_001164317; NM_001164318; NM_001164319; NM_001457; ENST00000295956; ENST00000358537; ENST00000419752; ENST00000429972; ENST00000466455; ENST00000468939; ENST00000470231; ENST00000475487; ENST00000477629; ENST00000481470; ENST00000484981; ENST00000490882; ENST00000491408; ENST00000493452; OTTHUMT00000353569; OTTHUMT00000353570; OTTHUMT00000353571; OTTHUMT00000353572; OTTHUMT00000353573; OTTHUMT0…	FLNB	filamin B, beta
TC0200014819.hg.1	7.55	5.2	0.64	0.75	T	T	5.11	0.0061	0.0377	0.0153	0.0816	T	NM_002977; ENST00000303354; ENST00000409435; ENST00000409672; ENST00000452182; ENST00000454569; ENST00000472119; OTTHUMT00000333636; OTTHUMT00000333637; OTTHUMT00000333638; OTTHUMT00000333639; OTTHUMT00000333640	SCN9A	sodium channel, voltage gated, type IX alpha subunit
TC0300013151.hg.1	7.96	5.61	0.59	0.23	T	T	5.09	1.65e-06	0.0001	5.93e-06	0.0003	T	NM_001146276; NM_001146277; NM_001146278; NM_020792; ENST00000421723; ENST00000424772; ENST00000470419; ENST00000475381; ENST00000538775; ENST00000543711; BC028734; OTTHUMT00000346367; OTTHUMT00000346479; OTTHUMT00000346480; OTTHUMT00000346482; uc011bpx.2; uc011bpy.2	NCEH1	neutral cholesterol ester hydrolase 1
TC0100018315.hg.1	12.66	10.32	0.28	0.13	T	T	5.07	2.27e-07	2.51e-05	6.93e-07	6.69e-05	T	NM_012474; NR_037431; ENST00000367879; ENST00000462329; ENST00000463772; ENST00000464197; ENST00000469256; ENST00000470820; ENST00000475333; ENST00000479872; BC002906; OTTHUMT00000096753; OTTHUMT00000096754; OTTHUMT00000096755; OTTHUMT00000096756; OTTHUMT00000096757; OTTHUMT00000096758; OTTHUMT00000096759; OTTHUMT00000096760	UCK2; MIR3658	uridine-cytidine kinase 2; microRNA 3658
TC1500010854.hg.1	10.76	8.43	0.3	0.3	T	T	5.03	3.84e-07	3.61e-05	5.03e-07	5.5e-05	T	NM_001271854; NM_001271855; NM_007223; ENST00000299092; ENST00000543580; ENST00000558041; ENST00000560729; ENST00000561100; BC067106; OTTHUMT00000252117; OTTHUMT00000418451; OTTHUMT00000418452; OTTHUMT00000418595	GPR176	G protein-coupled receptor 176
TC0200016662.hg.1	15.19	12.87	0.31	0.13	T	T	4.99	4.18e-07	3.9e-05	1.22e-06	0.0001	T	NM_001305624; NM_001305625; NM_001305626; NM_001743; ENST00000272298; ENST00000409563; ENST00000432899; ENST00000456319; ENST00000460218; ENST00000482532; ENST00000484408; ENST00000489742; ENST00000628793; BC003354; BC006464; BC008437; BC017385; BC018677; BC026065; OTTHUMT00000250789; OTTHUMT00000258140; OTTHUMT00000258141; OTTHUMT00000258142; OTTHUMT00000327772; OTTHUMT00000327773; OTTHUMT000003…	CALM2	calmodulin 2 (phosphorylase kinase, delta)
TC2200006607.hg.1	6.62	4.31	0.69	0.6	T	T	4.99	1.07e-05	0.0004	3.67e-05	0.0011	T	NM_001178010; NM_001178011; NM_003504; ENST00000263201; ENST00000404724; ENST00000407835; ENST00000428937; ENST00000437685; ENST00000438587; ENST00000455750; ENST00000471470; ENST00000483431; ENST00000487669; ENST00000491520; ENST00000493724; BC006232; BC010022; OTTHUMT00000317903; OTTHUMT00000317904; OTTHUMT00000317905; OTTHUMT00000317906; OTTHUMT00000317907; OTTHUMT00000317908; OTTHUMT000003179…	CDC45	cell division cycle 45
TC0300012212.hg.1	11.77	9.45	0.48	0.85	T	T	4.98	0.001	0.0097	0.0006	0.0083	T	NM_053025; NM_053026; NM_053027; NM_053028; NM_053031; NM_053032; ENST00000346322; ENST00000354792; ENST00000359169; ENST00000360304; ENST00000360772; ENST00000418370; ENST00000464489; ENST00000475616; ENST00000503644; ENST00000504946; ENST00000506361; ENST00000508240; ENST00000510571; ENST00000510775; ENST00000511058; ENST00000513111; ENST00000514623; ENST00000514895; ENST00000515434; ENST000005…	MYLK	myosin light chain kinase
TC1400008919.hg.1	11.97	9.66	0.47	0.39	T	T	4.97	2.39e-05	0.0007	2.75e-05	0.0009	T	NM_001243645; NM_021914; NM_138638; NR_028130; NR_028131; ENST00000298159; ENST00000341223; ENST00000422678; ENST00000554470; ENST00000555765; ENST00000556161; BC011444; BC022364; BC022876; OTTHUMT00000073624; OTTHUMT00000276638; OTTHUMT00000276639; OTTHUMT00000409932; OTTHUMT00000409933; OTTHUMT00000409934	CFL2	cofilin 2 (muscle)
TC0700013082.hg.1	9.46	7.15	0.79	0.1	T	T	4.96	4.87e-06	0.0002	9.42e-06	0.0004	T	NM_001040633; NM_001304527; NM_001304531; NM_016203; NM_024429; ENST00000287878; ENST00000392801; ENST00000418337; ENST00000461529; ENST00000474383; ENST00000476632; ENST00000478989; ENST00000479461; ENST00000481434; ENST00000483775; ENST00000485183; ENST00000487375; ENST00000488258; ENST00000491938; ENST00000492843; ENST00000493872; BC068598; OTTHUMT00000348440; OTTHUMT00000348441; OTTHUMT000003…	PRKAG2	protein kinase, AMP-activated, gamma 2 non-catalytic subunit
TC1800008827.hg.1	9.06	6.75	0.52	1.05	T	T	4.96	0.0002	0.0029	0.0005	0.0074	T	NM_133459; ENST00000398179; ENST00000439986; ENST00000589116; ENST00000589419; BC046645; OTTHUMT00000449685; OTTHUMT00000449687; OTTHUMT00000449688	CCBE1	collagen and calcium binding EGF domains 1
TC0200015514.hg.1	7.04	4.73	0.89	0.43	T	T	4.95	0.0002	0.0027	4.66e-05	0.0014	T	NM_001098199; NM_001261452; NM_001261453; NM_001261454; NM_001261455; NM_005279; ENST00000407325; ENST00000411719; ENST00000437420; ENST00000439932; ENST00000442134; ENST00000447845; ENST00000451790; ENST00000458440; ENST00000612892; ENST00000621141; BC067833; OTTHUMT00000256394; OTTHUMT00000336483; OTTHUMT00000336484; OTTHUMT00000336485; OTTHUMT00000336486; OTTHUMT00000336487; OTTHUMT00000336488…	GPR1	G protein-coupled receptor 1
TC0100007206.hg.1	5.84	3.54	1	0.14	T	F	4.93	8.23e-05	0.0017	7.6e-05	0.0019	F	NM_001785; ENST00000375071; ENST00000461985; BC054036; OTTHUMT00000007965; OTTHUMT00000007966	CDA	cytidine deaminase
TC1100013050.hg.1	10.69	8.39	0.19	0.26	T	T	4.91	1.53e-07	1.99e-05	2.26e-07	3.35e-05	T	NM_001198836; NM_001198837; NM_006328; ENST00000310137; ENST00000393979; ENST00000409372; ENST00000409738; ENST00000443702; ENST00000460762; ENST00000461478; ENST00000496694; ENST00000512283; BC000488; OTTHUMT00000277128; OTTHUMT00000334204; OTTHUMT00000334205; OTTHUMT00000334206; OTTHUMT00000334207; OTTHUMT00000334208; OTTHUMT00000334209; OTTHUMT00000362449; OTTHUMT00000394030	RBM14	RNA binding motif protein 14
TC1200008873.hg.1	9.86	7.57	0.96	0.44	T	T	4.89	0.0005	0.0062	0.0019	0.0181	T	NM_001291424; NM_005475; ENST00000341259; ENST00000538307; ENST00000550925; BC136451; OTTHUMT00000404779; OTTHUMT00000404780; OTTHUMT00000404781; uc001tse.3	SH2B3	SH2B adaptor protein 3
TC0500007143.hg.1	9.95	7.67	0.37	0.1	T	T	4.86	2.12e-07	2.42e-05	3.67e-07	4.44e-05	T	NM_001243120; NM_005983; NM_032637; ENST00000274254; ENST00000274255; ENST00000504386; ENST00000508514; ENST00000509692; ENST00000513151; ENST00000513263; ENST00000546211; ENST00000620197; BC001441; BC007441; OTTHUMT00000253768; OTTHUMT00000253769; OTTHUMT00000367534; OTTHUMT00000367536; OTTHUMT00000367537; OTTHUMT00000367538; OTTHUMT00000367539	SKP2	S-phase kinase-associated protein 2, E3 ubiquitin protein ligase
TC0600014370.hg.1	10.53	8.25	0.19	0.52	T	T	4.85	2.17e-06	0.0001	1.75e-06	0.0001	T	NM_001006932; NM_021135; ENST00000265678; ENST00000366865; ENST00000405189; ENST00000481261; ENST00000491836; ENST00000503859; ENST00000506565; ENST00000507350; ENST00000507371; ENST00000509742; ENST00000510118; ENST00000511034; ENST00000512860; BC002363; OTTHUMT00000043075; OTTHUMT00000043076; OTTHUMT00000043077; OTTHUMT00000043078; OTTHUMT00000362836; OTTHUMT00000362837; OTTHUMT00000362838; OTT…	RPS6KA2	ribosomal protein S6 kinase, 90kDa, polypeptide 2
TC0200013113.hg.1	11.07	8.8	0.57	0.24	T	T	4.84	2.2e-05	0.0007	2.66e-05	0.0009	T	NM_001289164; NM_001289165; NM_032603; ENST00000264094; ENST00000393937; ENST00000409249; ENST00000409549; ENST00000409986; ENST00000413469; ENST00000420535; ENST00000470907; ENST00000481835; ENST00000484369; BC071865; OTTHUMT00000252215; OTTHUMT00000328559; OTTHUMT00000328560; OTTHUMT00000328561; OTTHUMT00000328562; OTTHUMT00000328563; OTTHUMT00000328564; OTTHUMT00000328565; OTTHUMT00000328566; …	LOXL3	lysyl oxidase-like 3
TC0500012937.hg.1	8.73	6.46	0.19	0.68	T	T	4.82	0.0002	0.0027	0.0005	0.007	T	NM_001256539; NM_001256540; NM_001291305; NM_001291306; NM_001291307; NM_001291308; NM_016391; ENST00000502577; ENST00000502663; ENST00000503849; ENST00000504821; ENST00000509257; ENST00000510608; ENST00000613081; ENST00000614830; ENST00000616685; ENST00000618911; ENST00000619979; ENST00000621444; BC019331; BC032424; BC040106; OTTHUMT00000371963; OTTHUMT00000371964; OTTHUMT00000371965; OTTHUMT000…	NOP16	NOP16 nucleolar protein
TC2000008894.hg.1	5.91	3.65	0.64	0.18	T	F	4.8	7.34e-06	0.0003	2.92e-05	0.001	F	NM_005225; ENST00000343380; BC050369; BC058902; OTTHUMT00000078731	E2F1	E2F transcription factor 1
TC0400009519.hg.1	9.6	7.34	0.3	1.12	T	T	4.76	0.0015	0.0135	0.0037	0.0294	T	NM_031953; ENST00000264694; ENST00000504273; ENST00000504959; ENST00000506896; ENST00000512853; ENST00000513433; ENST00000618785; BC029868; OTTHUMT00000360756; OTTHUMT00000360757; OTTHUMT00000360758; OTTHUMT00000360759; OTTHUMT00000360760; OTTHUMT00000360761	SNX25	sorting nexin 25
TC0X00007188.hg.1	13.09	10.84	0.32	0.4	T	T	4.75	8.88e-06	0.0003	1.65e-05	0.0006	T	NM_001282157; NM_012280; NM_177439; ENST00000019019; ENST00000348411; ENST00000396894; ENST00000466371; ENST00000467954; ENST00000473235; ENST00000475806; ENST00000485486; ENST00000487353; ENST00000489599; ENST00000490202; ENST00000492562; ENST00000496365; BC023584; OTTHUMT00000060726; OTTHUMT00000060727; OTTHUMT00000060728; OTTHUMT00000060729; OTTHUMT00000060730; OTTHUMT00000060731; OTTHUMT00000…	FTSJ1	FtsJ RNA methyltransferase homolog 1 (E. coli)
TC1100011259.hg.1	12.15	9.91	0.19	0.29	T	T	4.75	9.76e-07	7e-05	1.95e-06	0.0001	T	NM_001300844; NM_001300855; NM_001300856; NM_001300857; NM_005438; NR_125339; ENST00000312562; ENST00000448083; ENST00000531493; ENST00000532401; ENST00000534222; BC016648; OTTHUMT00000391167; OTTHUMT00000391168; OTTHUMT00000391169; OTTHUMT00000391170; OTTHUMT00000391171	FOSL1	FOS-like antigen 1
TC1600011007.hg.1	8.14	5.89	0.19	0.12	T	T	4.75	3.26e-07	3.24e-05	5.5e-07	5.75e-05	T	NM_005792; ENST00000258169; ENST00000563100; ENST00000563504; ENST00000566748; ENST00000567729; ENST00000568016; ENST00000569021; ENST00000569599; BC005242; BC011020; BC031017; OTTHUMT00000269058; OTTHUMT00000432568; OTTHUMT00000432569; OTTHUMT00000432570; OTTHUMT00000432571; OTTHUMT00000432572; OTTHUMT00000432573; OTTHUMT00000432574	MPHOSPH6	M-phase phosphoprotein 6
TC0200011878.hg.1	7.56	5.31	0.72	0.56	T	T	4.74	0.0005	0.0065	0.0013	0.0138	T	NM_145260; ENST00000272223; ENST00000487581; ENST00000498844; BC025712; OTTHUMT00000201432; OTTHUMT00000323834; OTTHUMT00000323835	OSR1	odd-skipped related transciption factor 1
TC0200015432.hg.1	8.48	6.24	0.56	0.27	T	T	4.72	2.97e-05	0.0008	9.26e-05	0.0022	T	NM_033066; ENST00000315506; ENST00000359962; ENST00000396886; ENST00000409143; ENST00000409474; ENST00000409818; ENST00000428900; ENST00000447335; ENST00000483841; ENST00000486212; ENST00000602867; ENST00000620095; BC132785; BC144206; OTTHUMT00000335748; OTTHUMT00000335749; OTTHUMT00000335751; OTTHUMT00000335778; OTTHUMT00000335779; OTTHUMT00000335780; OTTHUMT00000335781; OTTHUMT00000335782; OTTH…	MPP4	membrane protein, palmitoylated 4
TC2100007491.hg.1	12.48	10.24	0.16	0.2	T	T	4.72	3.21e-07	3.22e-05	2.44e-07	3.56e-05	T	NM_000071; NM_001178009; BC000440; BC007257; BC010242; BC011381	CBS	cystathionine-beta-synthase
TC0400011620.hg.1	7.22	4.98	0.26	0.72	T	T	4.71	2.57e-06	0.0001	9.11e-06	0.0004	T	NM_018392; ENST00000264370; ENST00000309071; ENST00000445203; ENST00000445413; ENST00000473015; ENST00000502805; ENST00000503172; ENST00000505019; ENST00000506675; ENST00000512075; ENST00000514770; ENST00000612287; BC044799; OTTHUMT00000256413; OTTHUMT00000256415; OTTHUMT00000256416; OTTHUMT00000360657; OTTHUMT00000360658; OTTHUMT00000363896; OTTHUMT00000363898; OTTHUMT00000363899; OTTHUMT0000036…	ZGRF1	zinc finger, GRF-type containing 1
TC0500008175.hg.1	10.3	8.07	0.65	0.27	T	T	4.71	7.3e-06	0.0003	2.06e-05	0.0007	T	NM_001012761; ENST00000308234; ENST00000434027; ENST00000504776; ENST00000505265; ENST00000507054; ENST00000508978; ENST00000513185; BC067736; OTTHUMT00000370306; OTTHUMT00000370307; OTTHUMT00000370308; OTTHUMT00000370309; OTTHUMT00000370310; OTTHUMT00000370311; OTTHUMT00000370312; uc003knc.3	RGMB	repulsive guidance molecule family member b
TC1700011451.hg.1	11.94	9.7	0.47	0.08	T	T	4.71	6.1e-07	5.01e-05	1.96e-06	0.0001	T	NM_022739; ENST00000262435; ENST00000578200; ENST00000578386; ENST00000580072; ENST00000580246; ENST00000582081; ENST00000585301; BC093876; BC111945; OTTHUMT00000445225; OTTHUMT00000445226; OTTHUMT00000445227; OTTHUMT00000445228; OTTHUMT00000445229; OTTHUMT00000445230; OTTHUMT00000445231	SMURF2	SMAD specific E3 ubiquitin protein ligase 2
TC0500011146.hg.1	10.92	8.69	0.5	0.96	T	T	4.7	0.0081	0.0466	0.0212	0.1022	T	NM_001256574; NM_001256575; NM_001256576; NM_003633; NR_046318; ENST00000302351; ENST00000508331; ENST00000509127; ENST00000509284; ENST00000510316; ENST00000537006; ENST00000618628; BC000418; OTTHUMT00000219862; OTTHUMT00000369004; OTTHUMT00000369006; OTTHUMT00000369007; OTTHUMT00000370946	ENC1	ectodermal-neural cortex 1 (with BTB domain)
TC1200007881.hg.1	6.72	4.49	0.61	0.35	T	T	4.69	6.26e-05	0.0014	2.35e-06	0.0002	T	NM_031479; ENST00000266646; ENST00000547970; ENST00000551553; ENST00000553033; BC005161; OTTHUMT00000406771; OTTHUMT00000406772; OTTHUMT00000406773; OTTHUMT00000406774	INHBE	inhibin beta E
TC1700011281.hg.1	12.3	10.09	0.1	0.07	T	T	4.64	5.15e-08	9.22e-06	1.44e-07	2.39e-05	T	NM_001100595; NM_182620; ENST00000330137; ENST00000437036; ENST00000578105; ENST00000578519; ENST00000580541; ENST00000581068; ENST00000583380; ENST00000583927; ENST00000583976; ENST00000584089; BC017873; BC106003; OTTHUMT00000445939; OTTHUMT00000445940; OTTHUMT00000445941; OTTHUMT00000445942; OTTHUMT00000445943; OTTHUMT00000445944; OTTHUMT00000445945; OTTHUMT00000445946; OTTHUMT00000445947; OTTH…	SKA2	spindle and kinetochore associated complex subunit 2
TC0500012166.hg.1	7.14	4.93	0.66	0.9	T	T	4.63	0.0003	0.0042	0.0008	0.01	T	NM_001287582; NM_001287583; NM_001790; NM_022809; ENST00000323760; ENST00000348983; ENST00000415130; ENST00000503022; ENST00000504831; ENST00000510119; ENST00000513970; ENST00000514017; ENST00000514555; BC019089; OTTHUMT00000251280; OTTHUMT00000251281; OTTHUMT00000373607; OTTHUMT00000373608; OTTHUMT00000373609; OTTHUMT00000373610; OTTHUMT00000373611; OTTHUMT00000373612	CDC25C	cell division cycle 25C
TC1900011860.hg.1	9.41	7.19	0.19	0.31	T	T	4.63	7.29e-07	5.69e-05	2.97e-06	0.0002	T	NM_001130823; NM_001379; ENST00000340748; ENST00000359526; ENST00000540357; ENST00000585843; ENST00000585920; ENST00000586086; ENST00000586588; ENST00000586667; ENST00000586799; ENST00000586800; ENST00000586988; ENST00000587197; ENST00000587604; ENST00000588118; ENST00000588913; ENST00000589091; ENST00000589294; ENST00000589349; ENST00000589351; ENST00000589538; ENST00000590619; ENST00000591239; …	DNMT1	DNA (cytosine-5-)-methyltransferase 1
TC0800007316.hg.1	12.92	10.71	0.14	0.16	T	T	4.62	1.66e-07	2.06e-05	1.09e-07	2.07e-05	T	NM_004095; ENST00000338825; ENST00000520657; BC004459; BC058073; OTTHUMT00000376743; OTTHUMT00000376744	EIF4EBP1	eukaryotic translation initiation factor 4E binding protein 1
TC0100018239.hg.1	7.4	5.2	0.93	0.37	T	T	4.6	0.0028	0.0213	0.0092	0.0565	T	NM_001304725; NM_017655; ENST00000370759; BC036075; OTTHUMT00000098629	GIPC2	GIPC PDZ domain containing family, member 2
TC0300011706.hg.1	13.13	10.93	0.33	0.31	T	T	4.6	9.42e-06	0.0004	2.02e-06	0.0001	T	NM_016206; ENST00000383698; ENST00000398399; ENST00000494229; BC094780; OTTHUMT00000352805; OTTHUMT00000352806; OTTHUMT00000352807	VGLL3	vestigial-like family member 3
TC1100008236.hg.1	14.08	11.88	0.18	0.18	T	T	4.59	2.09e-07	2.42e-05	4.15e-07	4.84e-05	T	NM_053056; ENST00000227507; ENST00000535993; ENST00000536559; ENST00000539241; ENST00000542367; ENST00000545484; BC000076; BC001501; BC014078; BC023620; BC025302; OTTHUMT00000396775; OTTHUMT00000396812; OTTHUMT00000396813; OTTHUMT00000396814; OTTHUMT00000396815; OTTHUMT00000396816	CCND1	cyclin D1
TC1900009807.hg.1	7.84	5.64	0.22	0.17	T	T	4.59	1.46e-07	1.93e-05	4.1e-07	4.8e-05	T	NM_018154; ENST00000263382; ENST00000474890; ENST00000589468; ENST00000590835; ENST00000592798; BC007726; BC010014; BC036521; OTTHUMT00000317946; OTTHUMT00000317947; OTTHUMT00000459693; OTTHUMT00000459694; OTTHUMT00000459695	ASF1B	anti-silencing function 1B histone chaperone
TC1700010851.hg.1	7.45	5.26	0.1	0.5	T	T	4.57	3.23e-05	0.0009	0.0001	0.0027	T	NM_001264573; NM_001265577; ENST00000585687; ENST00000587309; ENST00000590129; ENST00000593135; BC136590; BC144271; OTTHUMT00000448723; OTTHUMT00000448724; OTTHUMT00000448725; OTTHUMT00000448726	KIF18B	kinesin family member 18B
TC0200009109.hg.1	6.7	4.51	0.26	0.92	T	T	4.56	0.0037	0.026	0.0088	0.0549	T	hsa_circ_0007849	GLI2	Jeck2013 ALT_ACCEPTOR, ALT_DONOR, coding, INTERNAL, intronic best transcript NM_005270
TC1000008385.hg.1	8.2	6.01	0.21	0.15	T	T	4.56	2.53e-07	2.74e-05	3.49e-07	4.3e-05	T	NM_020799; ENST00000371922; ENST00000371924; ENST00000371926; ENST00000371927; ENST00000461650; ENST00000468698; BC010846; OTTHUMT00000049283; OTTHUMT00000049284; OTTHUMT00000049285; OTTHUMT00000049286; OTTHUMT00000049287; OTTHUMT00000049288	STAMBPL1	STAM binding protein-like 1
TC1100007445.hg.1	11.4	9.21	0.6	0.3	T	T	4.55	0.0002	0.0026	7.75e-05	0.0019	T	NM_052854; ENST00000527342; ENST00000530518; ENST00000534616; ENST00000534787; ENST00000616094; ENST00000621158; BC014097; BC015781; OTTHUMT00000389702; OTTHUMT00000389703; OTTHUMT00000389704; OTTHUMT00000389724; OTTHUMT00000389725; OTTHUMT00000389726	CREB3L1	cAMP responsive element binding protein 3-like 1
TC0700008868.hg.1	10.91	8.73	0.64	0.69	T	T	4.54	0.0033	0.0238	0.0055	0.0393	T	NM_015641; NM_152829; ENST00000358204; ENST00000393481; ENST00000393484; ENST00000455989; ENST00000461440; ENST00000463746; ENST00000485009; ENST00000492891; ENST00000494384; ENST00000496871; ENST00000496912; BC001451; OTTHUMT00000059413; OTTHUMT00000137414; OTTHUMT00000141434; OTTHUMT00000141435; OTTHUMT00000141436; OTTHUMT00000315773; OTTHUMT00000315774; OTTHUMT00000316594; OTTHUMT00000316595; …	TES	testin LIM domain protein
TC1500008252.hg.1	7.68	5.51	0.57	0.25	T	T	4.52	2.98e-05	0.0008	0.0001	0.0024	T	NM_001113378; NM_018193; ENST00000300027; ENST00000310775; ENST00000447611; ENST00000561894; ENST00000563250; ENST00000564350; ENST00000564636; ENST00000564920; ENST00000565255; ENST00000565522; ENST00000566615; ENST00000566895; ENST00000567891; ENST00000567996; ENST00000568670; ENST00000570110; ENST00000570225; BC140769; BC144483; OTTHUMT00000256568; OTTHUMT00000421140; OTTHUMT00000421141; OTTHU…	FANCI	Fanconi anemia complementation group I
TC0200014857.hg.1	9.28	7.11	0.83	0.19	T	T	4.51	0.0004	0.0051	0.0004	0.0059	T	NM_001281476; NM_024622; NR_104020; ENST00000417376; ENST00000438035; ENST00000445210; ENST00000453153; ENST00000453929; ENST00000487293; ENST00000488516; ENST00000488951; ENST00000490590; ENST00000495505; BC032687; OTTHUMT00000337788; OTTHUMT00000337789; OTTHUMT00000337790; OTTHUMT00000337791; OTTHUMT00000337792; OTTHUMT00000337793; OTTHUMT00000337794; OTTHUMT00000337795; OTTHUMT00000337796; OTT…	FASTKD1	FAST kinase domains 1
TC0400007799.hg.1	7.23	5.06	0.36	0.43	T	T	4.51	8.23e-05	0.0017	0.0003	0.0049	T	NM_001098484; NM_001134742; NM_003759; ENST00000264485; ENST00000340595; ENST00000351898; ENST00000425175; ENST00000512686; ENST00000514331; BC030977; OTTHUMT00000252158; OTTHUMT00000362090; OTTHUMT00000362091; OTTHUMT00000362107; OTTHUMT00000362108; uc003hgc.4; uc010iic.3	SLC4A4	solute carrier family 4 (sodium bicarbonate cotransporter), member 4
TC0600007380.hg.1	9.63	7.46	0.35	0.6	T	T	4.51	0.0001	0.0024	0.0004	0.0063	T	NM_003511; NM_003520; ENST00000396980; ENST00000449538; ENST00000606613; ENST00000612898; ENST00000613174; BC069306; BC101411; BC101412; BC101413; BC112072; OTTHUMT00000040160; OTTHUMT00000043840; OTTHUMT00000471044; OTTHUMT00000471045	HIST1H2AL; HIST1H2BN	histone cluster 1, H2al; histone cluster 1, H2bn
TC0200013095.hg.1	11.1	8.93	0.12	0.24	T	T	4.5	1.71e-06	0.0001	5.73e-06	0.0003	T	NM_001035505; NM_212552; ENST00000295326; ENST00000327428; ENST00000469676; ENST00000477685; ENST00000484655; OTTHUMT00000328207; OTTHUMT00000328208; OTTHUMT00000328209; OTTHUMT00000328210; OTTHUMT00000328211	BOLA3	bolA family member 3
TC0600009127.hg.1	12.27	10.1	0.04	0.26	T	T	4.5	3.58e-06	0.0002	1.31e-05	0.0005	T	NM_001287214; NM_001287215; NM_001287216; NM_001634; NR_109768; ENST00000368876; ENST00000368877; ENST00000368882; ENST00000368885; ENST00000451850; ENST00000465404; ENST00000610605; ENST00000612642; ENST00000619590; BC000171; OTTHUMT00000041816; OTTHUMT00000041817; OTTHUMT00000041818; OTTHUMT00000041819; OTTHUMT00000476405; OTTHUMT00000476406; OTTHUMT00000476407	AMD1	adenosylmethionine decarboxylase 1
TC1600007931.hg.1	12.27	10.1	0.38	0.6	T	T	4.5	1.2e-05	0.0004	1.09e-05	0.0005	T	NM_017839; ENST00000262134; ENST00000562299; ENST00000563095; ENST00000564084; ENST00000565056; ENST00000566375; ENST00000566911; ENST00000566915; ENST00000615823; BC002472; OTTHUMT00000256977; OTTHUMT00000433264; OTTHUMT00000433265; OTTHUMT00000433266; OTTHUMT00000433267; OTTHUMT00000433268; OTTHUMT00000433269; OTTHUMT00000433270	LPCAT2	lysophosphatidylcholine acyltransferase 2
TC0800007552.hg.1	9.85	7.69	0.23	0.26	T	T	4.48	1.34e-05	0.0005	5.03e-05	0.0014	T	NM_005914; NM_182746; ENST00000262105; ENST00000517709; ENST00000518221; ENST00000518382; ENST00000518680; ENST00000519138; ENST00000519170; ENST00000519470; ENST00000520637; ENST00000520934; ENST00000520994; ENST00000521151; ENST00000521261; ENST00000523853; ENST00000523944; ENST00000524086; BC031061; OTTHUMT00000377788; OTTHUMT00000377789; OTTHUMT00000377791; OTTHUMT00000377792; OTTHUMT00000377…	MCM4	minichromosome maintenance complex component 4
TC0800010685.hg.1	6.7	4.54	0.17	0.42	T	T	4.48	3.51e-05	0.0009	0.0001	0.0026	T	NM_001080416; NM_001144755; NM_001294282; ENST00000517885; ENST00000518079; ENST00000522419; ENST00000522677; ENST00000523304; ENST00000524176; BC101186; BC101188; OTTHUMT00000379221; OTTHUMT00000379222; OTTHUMT00000379223; OTTHUMT00000379224; OTTHUMT00000379225; OTTHUMT00000379226	MYBL1	v-myb avian myeloblastosis viral oncogene homolog-like 1
TC1400007145.hg.1	13.93	11.77	0.44	0.52	T	T	4.48	6.2e-06	0.0003	1.75e-05	0.0007	T	NM_001042481; NM_001267046; NM_001267047; NM_152330; ENST00000344768; ENST00000356218; ENST00000395718; ENST00000553556; ENST00000554167; ENST00000554495; ENST00000554745; ENST00000554778; ENST00000555197; ENST00000555703; ENST00000555936; ENST00000555952; ENST00000556137; ENST00000557001; ENST00000557103; ENST00000557183; ENST00000557405; ENST00000557522; BC020521; OTTHUMT00000276880; OTTHUMT000…	FRMD6	FERM domain containing 6
TC1900006622.hg.1	12.01	9.85	0.25	0.27	T	T	4.47	1.26e-05	0.0004	4.98e-05	0.0014	T	NM_020170; ENST00000246117; ENST00000586904; ENST00000587740; ENST00000588428; ENST00000590671; ENST00000591062; ENST00000592235; ENST00000592737; BC010064; BC013283; BC019091; BC025926; OTTHUMT00000452544; OTTHUMT00000452545; OTTHUMT00000452546; OTTHUMT00000452548; OTTHUMT00000452549; OTTHUMT00000452550; OTTHUMT00000452551; OTTHUMT00000452783	NCLN	nicalin
TC2100008285.hg.1	14.06	11.9	0.17	0.31	T	T	4.47	5.8e-07	4.85e-05	7.72e-07	7.24e-05	T	NM_001178008; ENST00000352178; ENST00000359624; ENST00000398158; ENST00000398165; ENST00000430013; ENST00000441030; ENST00000451248; ENST00000458223; ENST00000461686; ENST00000462349; ENST00000465732; ENST00000470912; ENST00000478709; ENST00000486098; ENST00000488526; ENST00000491776; ENST00000496485; OTTHUMT00000195523; OTTHUMT00000195524; OTTHUMT00000195525; OTTHUMT00000195526; OTTHUMT000001955…	CBS	cystathionine-beta-synthase
TC0200010419.hg.1	8	5.85	0.56	0.2	T	T	4.45	0.0002	0.0032	0.0007	0.0092	T	NM_001160033; NM_001160046; NM_152524; ENST00000357799; ENST00000409203; ENST00000418045; ENST00000460534; ENST00000469840; ENST00000488636; BC092412; OTTHUMT00000335834; OTTHUMT00000335835; OTTHUMT00000335836; OTTHUMT00000335837; OTTHUMT00000335838; OTTHUMT00000335839	SGOL2	shugoshin-like 2 (S. pombe)
TC0X00007200.hg.1	10.72	8.57	0.33	0.27	T	T	4.45	3.76e-06	0.0002	1.46e-05	0.0006	T	NM_001282166; NM_003173; ENST00000337852; ENST00000376687; ENST00000462786; ENST00000482260; BC006238; OTTHUMT00000058909; OTTHUMT00000058910; OTTHUMT00000318355	SUV39H1	suppressor of variegation 3-9 homolog 1 (Drosophila)
TC0100013873.hg.1	8.43	6.28	1.01	0.47	T	T	4.44	0.0028	0.0209	0.0072	0.0475	T	NM_001127714; NM_024503; NR_038260; NR_038261; ENST00000247584; ENST00000372583; ENST00000372584; ENST00000460604; ENST00000479350; ENST00000489103; ENST00000491442; BC152563; OTTHUMT00000016977; OTTHUMT00000016978; OTTHUMT00000016979; OTTHUMT00000016980; OTTHUMT00000016981; OTTHUMT00000016982	HIVEP3	human immunodeficiency virus type I enhancer binding protein 3
TC0100011587.hg.1	13.83	11.69	0.33	0.42	T	T	4.43	5.44e-06	0.0002	2.79e-06	0.0002	T	NM_001017424; NM_001017425; NM_014217; ENST00000391894; ENST00000391895; ENST00000444842; ENST00000457122; ENST00000467031; ENST00000470177; ENST00000474771; ENST00000478774; ENST00000486921; BC069462; BC101693; BC101695; BC143586; OTTHUMT00000089856; OTTHUMT00000089857; OTTHUMT00000089858; OTTHUMT00000357518; OTTHUMT00000357520; OTTHUMT00000357521; OTTHUMT00000357522; OTTHUMT00000357523; OTTHUMT…	KCNK2	potassium channel, two pore domain subfamily K, member 2
TC2200007662.hg.1	6.71	4.57	0.26	0.3	T	F	4.43	3.43e-07	3.36e-05	1.38e-06	0.0001	F	NM_016426; ENST00000454366; ENST00000466510; ENST00000479645; ENST00000491863; BC006325; BC075828; OTTHUMT00000318360; OTTHUMT00000318361; OTTHUMT00000318362; OTTHUMT00000318363; uc011aqy.2	GTSE1	G-2 and S-phase expressed 1
TC0400009221.hg.1	15.59	13.45	0.11	0.59	T	T	4.42	8.9e-05	0.0018	5.65e-05	0.0016	T	NM_001017369; NM_006745; ENST00000261507; ENST00000393766; ENST00000504317; ENST00000505270; ENST00000507013; BC010653; BC107879; OTTHUMT00000363880; OTTHUMT00000363881; OTTHUMT00000363882; OTTHUMT00000363883; OTTHUMT00000363884	MSMO1	methylsterol monooxygenase 1
TC0400012620.hg.1	9.09	6.97	0.36	0.83	T	T	4.37	4.24e-05	0.0011	0.0001	0.0031	T	NM_024629; NR_104593; ENST00000281453; ENST00000502461; ENST00000506535; ENST00000508095; ENST00000510146; ENST00000514781; BC131556; BC141854; OTTHUMT00000360841; OTTHUMT00000360843; OTTHUMT00000360845; OTTHUMT00000361095; OTTHUMT00000361096; OTTHUMT00000361097	CENPU	centromere protein U
TC1300007248.hg.1	11.06	8.94	0.43	0.48	T	T	4.37	1.1e-05	0.0004	3.38e-05	0.0011	T	NM_001098525; NM_001286686; NM_001286687; NM_018204; ENST00000258607; ENST00000378034; ENST00000378037; ENST00000459902; ENST00000468284; ENST00000480747; ENST00000490903; BC130296; BC136332; OTTHUMT00000045069; OTTHUMT00000045071; OTTHUMT00000355010; OTTHUMT00000355011; OTTHUMT00000355012; OTTHUMT00000355013; OTTHUMT00000355014	CKAP2	cytoskeleton associated protein 2
TC1200009834.hg.1	15.04	12.92	0.43	0.45	T	T	4.34	7.31e-06	0.0003	2.9e-06	0.0002	T	NM_001297709; NM_001297710; NM_001297711; NM_001297712; NM_003480; NR_123733; NR_123734; ENST00000359478; ENST00000396549; ENST00000433590; ENST00000534833; ENST00000535336; ENST00000535411; ENST00000537009; ENST00000537128; ENST00000538107; ENST00000538694; ENST00000540087; ENST00000543369; ENST00000543467; ENST00000544211; ENST00000544889; BC005901; OTTHUMT00000400656; OTTHUMT00000400657; OTTHU…	MFAP5	microfibrillar associated protein 5
TC1400006715.hg.1	7.8	5.69	0.54	0.26	T	T	4.31	9.2e-06	0.0004	4.92e-06	0.0003	T	NM_001018073; NM_001291556; NM_001308054; NM_004563; ENST00000216780; ENST00000396973; ENST00000545054; ENST00000557969; ENST00000558096; ENST00000558674; ENST00000559171; ENST00000559250; ENST00000559503; ENST00000559584; ENST00000559837; ENST00000560106; ENST00000560657; ENST00000560736; ENST00000561050; ENST00000561286; BC001454; OTTHUMT00000071899; OTTHUMT00000071900; OTTHUMT00000416424; OTTH…	PCK2	phosphoenolpyruvate carboxykinase 2 (mitochondrial)
TC1100007833.hg.1	9.6	7.5	0.45	0.18	T	T	4.3	1.74e-05	0.0006	6.73e-05	0.0018	T	NM_001040694; NM_020238; ENST00000278849; ENST00000394818; ENST00000528037; ENST00000528375; ENST00000531099; ENST00000533896; BC098576; OTTHUMT00000394723; OTTHUMT00000394849; OTTHUMT00000394850; OTTHUMT00000394851; OTTHUMT00000394852; OTTHUMT00000394853	INCENP	inner centromere protein
TC1700007904.hg.1	13.65	11.55	0.17	0.19	T	T	4.3	1.52e-06	9.67e-05	2.28e-06	0.0002	T	NM_001070; ENST00000251413; ENST00000588056; ENST00000589613; ENST00000589688; ENST00000591509; BC000619; OTTHUMT00000450548; OTTHUMT00000450549; OTTHUMT00000452321; OTTHUMT00000452322; OTTHUMT00000452323	TUBG1	tubulin, gamma 1
TC0700012959.hg.1	9.48	7.38	0.35	0.08	T	T	4.29	3.07e-06	0.0002	1.07e-05	0.0005	T	NM_001203247; NM_001203248; NM_001203249; NM_004456; NM_152998; ENST00000320356; ENST00000350995; ENST00000460911; ENST00000469631; ENST00000476773; ENST00000478654; ENST00000483012; ENST00000483967; ENST00000492143; ENST00000498186; BC010858; OTTHUMT00000352737; OTTHUMT00000352738; OTTHUMT00000352739; OTTHUMT00000352740; OTTHUMT00000352741; OTTHUMT00000352742; OTTHUMT00000352743; OTTHUMT00000352…	EZH2	enhancer of zeste 2 polycomb repressive complex 2 subunit
TC0200012297.hg.1	10.65	8.56	0.14	0.37	T	T	4.28	3.67e-06	0.0002	1.2e-05	0.0005	T	NM_001031684; NM_001195446; ENST00000313117; ENST00000409276; ENST00000415527; ENST00000425778; ENST00000425941; ENST00000431066; ENST00000432873; ENST00000443213; ENST00000446327; ENST00000452806; ENST00000477635; ENST00000487773; BC000997; BC017369; BC017908; BC022328; OTTHUMT00000219889; OTTHUMT00000219890; OTTHUMT00000331252; OTTHUMT00000331253; OTTHUMT00000331254; OTTHUMT00000331256; OTTHUMT…	SRSF7	serine/arginine-rich splicing factor 7
TC1200008568.hg.1	10.71	8.61	0.09	0.21	T	T	4.28	2.99e-07	3.06e-05	1.19e-06	9.85e-05	T	NM_001032283; NM_001032284; NM_001307975; NM_003276; ENST00000261210; ENST00000266732; ENST00000343315; ENST00000393053; ENST00000546828; ENST00000547214; ENST00000548223; ENST00000548911; ENST00000549938; ENST00000551987; ENST00000552831; ENST00000556029; ENST00000556678; BC053675; OTTHUMT00000407973; OTTHUMT00000407974; OTTHUMT00000407976; OTTHUMT00000407977; OTTHUMT00000407978; OTTHUMT00000407…	TMPO	thymopoietin
TC0400007913.hg.1	14.04	11.94	0.59	0.53	T	T	4.27	3e-05	0.0008	2.03e-05	0.0007	T	NM_001306147; NM_018243; ENST00000264893; ENST00000502401; ENST00000502584; ENST00000504460; ENST00000504637; ENST00000505788; ENST00000506047; ENST00000506731; ENST00000510515; ENST00000510641; ENST00000512333; ENST00000512575; ENST00000512778; ENST00000513373; ENST00000513697; ENST00000515671; BC008083; BC063615; OTTHUMT00000362676; OTTHUMT00000362677; OTTHUMT00000362678; OTTHUMT00000362679; OT…	2011-09-01	septin 11
TC1200010833.hg.1	12.27	10.19	0.07	0.37	T	T	4.24	1.4e-06	9.19e-05	4.73e-06	0.0003	T	NM_001127321; NM_001127322; NM_012117; NR_039851; ENST00000209875; ENST00000439541; ENST00000547872; ENST00000550411; ENST00000552562; ENST00000577868; ENST00000618078; BC006821; OTTHUMT00000405467; OTTHUMT00000405468; OTTHUMT00000405470; OTTHUMT00000405471; OTTHUMT00000405472; OTTHUMT00000474871; uc021qyo.1	CBX5; MIR3198-2	chromobox homolog 5; microRNA 3198-2
TC1500009148.hg.1	5.99	3.9	0.34	0.21	T	F	4.24	1.51e-06	9.67e-05	5.43e-06	0.0003	F	NM_007280; ENST00000220514; ENST00000560640; BC015050; OTTHUMT00000252576; OTTHUMT00000419325; uc001znp.3	OIP5	Opa interacting protein 5
TC1100010290.hg.1	5.44	3.36	0.2	0.28	T	F	4.23	4.58e-07	4.15e-05	1.7e-06	0.0001	F	NM_001256371; NM_001256372; NM_024680; ENST00000250024; ENST00000527884; ENST00000529188; ENST00000532666; ENST00000620009; BC126400; BC126402; OTTHUMT00000387830; OTTHUMT00000387831; OTTHUMT00000387832; OTTHUMT00000387834	E2F8	E2F transcription factor 8
TC0100015550.hg.1	8.44	6.36	0.45	0.46	T	T	4.22	0.0002	0.0027	0.0005	0.0074	T	NM_001287385; ENST00000369175; ENST00000584486; OTTHUMT00000098432; OTTHUMT00000476752	FAM72C	family with sequence similarity 72, member C
TC1600006652.hg.1	13.05	10.98	0.06	0.26	T	T	4.21	1.19e-06	8.19e-05	2.83e-06	0.0002	T	NM_016639; ENST00000326577; ENST00000341627; ENST00000571351; ENST00000573001; ENST00000574699; ENST00000575124; ENST00000575836; BC002718	TNFRSF12A	tumor necrosis factor receptor superfamily, member 12A
TC1700007944.hg.1	9.17	7.1	0.05	0.12	T	T	4.21	1.2e-07	1.68e-05	1.28e-07	2.21e-05	T	NM_001291586; NM_001291587; NM_001291588; NM_145041; ENST00000536052; ENST00000541594; ENST00000586685; ENST00000588659; ENST00000588693; ENST00000592564; ENST00000592649; ENST00000612339; BC012139; BC146974; BC146976; BC147023; BC157892; OTTHUMT00000453465; OTTHUMT00000453466; OTTHUMT00000453467; OTTHUMT00000453468; OTTHUMT00000453469; OTTHUMT00000453470; OTTHUMT00000453471; OTTHUMT00000453473	TMEM106A	transmembrane protein 106A
TC1200008814.hg.1	11.89	9.82	0.22	0.19	T	T	4.2	2.67e-07	2.82e-05	3.77e-07	4.53e-05	T	NM_033121; ENST00000261739; ENST00000546476; ENST00000547419; ENST00000547639; ENST00000549826; ENST00000550404; ENST00000551491; ENST00000553025; ENST00000553246; ENST00000553251; BC032833; OTTHUMT00000403427; OTTHUMT00000403428; OTTHUMT00000403430; OTTHUMT00000403431; OTTHUMT00000403432; OTTHUMT00000403433; OTTHUMT00000403434; OTTHUMT00000403435; OTTHUMT00000403436; OTTHUMT00000403437	ANKRD13A	ankyrin repeat domain 13A
TC0200016369.hg.1	7.12	5.06	0.22	0.21	T	T	4.19	5.34e-07	4.64e-05	2.14e-06	0.0002	T	NM_001165031; NM_012145; NR_033255; ENST00000305784; ENST00000400770; ENST00000420144; ENST00000432348; ENST00000445261; ENST00000464603; ENST00000493095; BC001827; BC147006; BC147010; BC171902; OTTHUMT00000257266; OTTHUMT00000322959; OTTHUMT00000322960; OTTHUMT00000322961; OTTHUMT00000322962; OTTHUMT00000322963; OTTHUMT00000322965	DTYMK	deoxythymidylate kinase
TC0X00007191.hg.1	11.03	8.96	0.42	0.22	T	T	4.19	1.46e-05	0.0005	3.4e-05	0.0011	T	NM_006579; ENST00000276096; ENST00000414061; ENST00000446158; ENST00000466461; ENST00000495186; ENST00000498425; BC001549; BC001572; BC046501; OTTHUMT00000083369; OTTHUMT00000083370; OTTHUMT00000083371; OTTHUMT00000083372; OTTHUMT00000144533; OTTHUMT00000144534	EBP	emopamil binding protein (sterol isomerase)
TC1700010648.hg.1	6.73	4.67	1.36	0.49	T	T	4.18	0.0035	0.025	0.0036	0.0285	T	NM_031957; ENST00000361883; BC069533; BC093841; BC101555; OTTHUMT00000257691	KRTAP1-5	keratin associated protein 1-5
TC2100008030.hg.1	11.77	9.72	0.64	0.94	T	T	4.17	0.0004	0.0054	0.0006	0.0084	T	NM_001285389; NM_001285391; NM_001285392; NM_001285393; NM_004414; NM_203417; NM_203418; ENST00000313806; ENST00000381132; ENST00000381135; ENST00000399272; ENST00000443408; ENST00000463276; ENST00000481448; ENST00000482533; ENST00000487434; ENST00000487990; ENST00000489903; ENST00000492600; ENST00000609325; ENST00000620920; BC002864; OTTHUMT00000194142; OTTHUMT00000194143; OTTHUMT00000194144; OT…	RCAN1	regulator of calcineurin 1
TC2200009270.hg.1	7.89	5.83	0.81	0.24	T	T	4.17	0.0004	0.005	0.001	0.0114	T	NM_001270411; NM_004900; ENST00000333467; ENST00000335760; ENST00000402182; ENST00000407298; BC053859; OTTHUMT00000321233; OTTHUMT00000321234; OTTHUMT00000321235; OTTHUMT00000321236	APOBEC3B	apolipoprotein B mRNA editing enzyme, catalytic polypeptide-like 3B
TC1500007829.hg.1	14.86	12.81	0.21	0.34	T	T	4.14	3.41e-06	0.0002	2.88e-06	0.0002	T	NM_005576; ENST00000261921; ENST00000562548; ENST00000566011; ENST00000566530; ENST00000567675; BC015090; BC068542; OTTHUMT00000268995; OTTHUMT00000419872; OTTHUMT00000419946; OTTHUMT00000419947; OTTHUMT00000420342	LOXL1	lysyl oxidase-like 1
TC1100012528.hg.1	15	12.96	0.24	0.17	T	T	4.1	8e-06	0.0003	3.6e-06	0.0002	T	NM_001311160; NM_001311162; NM_006288; ENST00000284240; ENST00000524659; ENST00000524970; ENST00000527590; ENST00000528295; ENST00000528522; ENST00000532974; ENST00000533840; ENST00000580275; ENST00000584021; BC065559; OTTHUMT00000388370; OTTHUMT00000388372; OTTHUMT00000388373; OTTHUMT00000388374; OTTHUMT00000388375; OTTHUMT00000388376; OTTHUMT00000388377; OTTHUMT00000388378; OTTHUMT00000447244; …	THY1	Thy-1 cell surface antigen
TC0400010745.hg.1	10.88	8.85	0.53	0.56	T	T	4.08	0.0003	0.0039	0.0006	0.0085	T	NM_001267843; NM_004898; ENST00000309964; ENST00000381322; ENST00000435527; ENST00000479384; ENST00000506747; ENST00000506923; ENST00000508049; ENST00000509151; ENST00000511124; ENST00000513033; ENST00000513440; BC041878; BC126157; BC126159; OTTHUMT00000219982; OTTHUMT00000317146; OTTHUMT00000317147; OTTHUMT00000361993; OTTHUMT00000361994; OTTHUMT00000361995; OTTHUMT00000361996; OTTHUMT0000036199…	CLOCK	clock circadian regulator
TC0600013147.hg.1	11.18	9.15	0.14	0.34	T	T	4.08	6.54e-07	5.25e-05	2.66e-06	0.0002	T	NM_033515; ENST00000368149; ENST00000463225; ENST00000483367; BC101708; BC107416; BC111940; OTTHUMT00000042185; OTTHUMT00000042186; OTTHUMT00000042187	ARHGAP18	Rho GTPase activating protein 18
TC1200008269.hg.1	9.29	7.26	0.54	0.54	T	T	4.08	8.92e-05	0.0018	0.0002	0.0035	T	NM_001024383; NM_014903; ENST00000397909; ENST00000536525; ENST00000547725; ENST00000547884; ENST00000548948; ENST00000549369; ENST00000549464; ENST00000550503; ENST00000550673; ENST00000550788; ENST00000551162; ENST00000551277; ENST00000552300; ENST00000552895; OTTHUMT00000406810; OTTHUMT00000406811; OTTHUMT00000406812; OTTHUMT00000406813; OTTHUMT00000406814; OTTHUMT00000406815; OTTHUMT000004068…	NAV3	neuron navigator 3
TC2200006641.hg.1	12.23	10.21	0.21	0.03	T	T	4.06	4.86e-07	4.33e-05	1.63e-06	0.0001	T	NM_001278639; NM_001278640; NM_001278641; NM_002882; ENST00000331821; ENST00000402752; ENST00000411892; ENST00000416427; ENST00000418705; ENST00000421656; ENST00000423859; ENST00000430524; ENST00000432879; ENST00000435265; ENST00000448394; ENST00000467920; ENST00000486575; ENST00000488484; OTTHUMT00000318392; OTTHUMT00000318408; OTTHUMT00000318409; OTTHUMT00000318487; OTTHUMT00000318488; OTTHUMT0…	RANBP1	RAN binding protein 1
TC0300013103.hg.1	13.36	11.34	0.97	0.6	T	T	4.04	0.0012	0.0116	0.0012	0.0128	T	NM_001099645; ENST00000295830; ENST00000463836; ENST00000466674; ENST00000475836; ENST00000478578; ENST00000494771; BC107708; OTTHUMT00000352586; OTTHUMT00000352587; OTTHUMT00000352675; OTTHUMT00000352677; OTTHUMT00000352678; OTTHUMT00000352679	RPL22L1	ribosomal protein L22-like 1
TC0600007585.hg.1	8.69	6.68	0.25	0.04	T	T	4.03	2.99e-07	3.06e-05	3.3e-07	4.29e-05	T	NM_001289161; ENST00000252229; ENST00000399150; ENST00000494577; ENST00000538442; BC044218; OTTHUMT00000076102; OTTHUMT00000258151; OTTHUMT00000258152	MICB	MHC class I polypeptide-related sequence B
TC0700009233.hg.1	5.77	3.77	0.65	0.36	T	F	4.03	0.0012	0.0113	0.0006	0.0084	F	BPGM.iAug10-unspliced	BPGM	Transcript Identified by AceView, Entrez Gene ID(s) 669
TC0700010509.hg.1	13.39	11.38	0.31	0.16	T	T	4.03	1.19e-06	8.19e-05	2.11e-06	0.0001	T	NM_018947; ENST00000305786; ENST00000409409; ENST00000409764; ENST00000413447; BC005299; BC008475; BC008477; BC009578; BC009579; BC009582; BC009587; BC009602; BC009607; BC014359; BC014361; BC015130; BC016006; BC021994; BC022330; BC067222; BC068464; BC070156; BC070346; BC071761	CYCS	cytochrome c, somatic
TC1400010715.hg.1	8.8	6.79	0.05	0.32	T	T	4.02	6.24e-06	0.0003	2.03e-06	0.0001	T	NM_001289097; NM_032876; NM_198086; ENST00000262713; ENST00000361265; ENST00000397388; ENST00000553592; ENST00000553736; ENST00000553911; ENST00000555479; ENST00000556731; BC007580; BC034968; OTTHUMT00000071685; OTTHUMT00000257240; OTTHUMT00000413452; OTTHUMT00000413453; OTTHUMT00000413454; OTTHUMT00000413455; OTTHUMT00000413456	AJUBA	ajuba LIM protein
TC0100013028.hg.1	7.26	5.26	0.82	0.56	T	T	4	0.0021	0.0171	0.0063	0.043	T	NM_004431; ENST00000358432; ENST00000461614; ENST00000462805; ENST00000480202; BC037166; OTTHUMT00000026322; OTTHUMT00000026323; OTTHUMT00000026324; OTTHUMT00000085366; uc001aya.2	EPHA2	EPH receptor A2
TC0700011785.hg.1	9.36	7.37	0.44	0.45	T	T	4	2.64e-05	0.0008	7.53e-05	0.0019	T	NM_001145306; NM_001259; ENST00000265734; ENST00000424848; ENST00000467166; ENST00000473078; ENST00000491250; BC052264; OTTHUMT00000254605; OTTHUMT00000342063; OTTHUMT00000342064; OTTHUMT00000342065; OTTHUMT00000342066; uc011khw.2	CDK6	cyclin-dependent kinase 6
TC1100008008.hg.1	8.42	6.42	0.12	0.39	T	T	4	5.58e-07	4.77e-05	2.27e-06	0.0002	T	NM_002689; ENST00000265465; ENST00000525924; ENST00000527618; ENST00000527850; ENST00000532391; ENST00000532469; ENST00000533192; ENST00000534785; BC001347; BC002990; OTTHUMT00000387223; OTTHUMT00000387224; OTTHUMT00000387225; OTTHUMT00000387226; OTTHUMT00000387227; OTTHUMT00000387228; OTTHUMT00000387229; OTTHUMT00000387256	POLA2	polymerase (DNA directed), alpha 2, accessory subunit
TC1600007521.hg.1	13.84	11.84	0.15	0.37	T	T	3.99	7.01e-06	0.0003	2.5e-05	0.0009	T	NM_001170634; NM_001170937; NM_004960; NR_028388; ENST00000254108; ENST00000380244; ENST00000474990; ENST00000483853; ENST00000487045; ENST00000487509; ENST00000487974; ENST00000564766; ENST00000566605; ENST00000568685; ENST00000568901; ENST00000569760; ENST00000570090; BC000402; BC002459; BC026062; OTTHUMT00000255526; OTTHUMT00000258282; OTTHUMT00000258283; OTTHUMT00000258284; OTTHUMT00000258286…	FUS	FUS RNA binding protein
TC0100013369.hg.1	11.36	9.36	0.36	0.2	T	T	3.98	7.46e-07	5.78e-05	2.98e-06	0.0002	T	NM_001145454; NM_005563; NM_203399; NM_203401; NR_037481; ENST00000357865; ENST00000374291; ENST00000399728; ENST00000426559; ENST00000446334; ENST00000455785; ENST00000465604; ENST00000485226; ENST00000513116; ENST00000580971; BC014353; BC082228; BC114443; BC114502; OTTHUMT00000019353; OTTHUMT00000019355; OTTHUMT00000019356; OTTHUMT00000019357; OTTHUMT00000019358; OTTHUMT00000019359; OTTHUMT0000…	STMN1; MIR3917	stathmin 1; microRNA 3917
TC0300011009.hg.1	5.45	3.46	0.44	0.38	T	F	3.98	3.46e-05	0.0009	0.0001	0.0028	F	NM_001789; NM_201567; ENST00000302506; ENST00000351231; ENST00000437972; ENST00000443342; ENST00000459900; BC007401; BC018642; OTTHUMT00000257512; OTTHUMT00000257513; OTTHUMT00000346149; OTTHUMT00000346150; OTTHUMT00000346151	CDC25A	cell division cycle 25A
TC0600011140.hg.1	7.87	5.88	0.8	0.32	T	T	3.98	0.0001	0.0023	0.0004	0.0063	T	NM_021018; ENST00000618052; BC067492; BC069818; BC096131; OTTHUMT00000040098	HIST1H3F	histone cluster 1, H3f
TC0900009711.hg.1	10.68	8.69	0.57	0.78	T	T	3.97	0.0013	0.0122	0.0021	0.0193	T	NM_176891; NR_027054; ENST00000448696; BC100871; BC100872; BC100873; OTTHUMT00000051901	IFNE; MIR31HG	interferon, epsilon; MIR31 host gene
TC1800007092.hg.1	9.64	7.65	0.26	0.25	T	T	3.97	2.16e-06	0.0001	2.98e-06	0.0002	T	NM_017947; ENST00000261326; ENST00000588132; BC012079; OTTHUMT00000255801; OTTHUMT00000444104	MOCOS	molybdenum cofactor sulfurase
TC0400008620.hg.1	8.9	6.91	0.23	0.29	T	T	3.95	1.12e-06	7.8e-05	4.2e-06	0.0002	T	NM_145207; ENST00000274008; ENST00000422835; BC048217; OTTHUMT00000256714; OTTHUMT00000363996	SPATA5	spermatogenesis associated 5
TC0600008486.hg.1	12.09	10.11	0.39	0.48	T	T	3.95	1.03e-05	0.0004	2.94e-05	0.001	T	NM_024576; ENST00000370435; ENST00000467503; BC018688; BC110999; OTTHUMT00000041153; OTTHUMT00000041154	OGFRL1	opioid growth factor receptor-like 1
TC1200007740.hg.1	10.51	8.53	0.7	0.43	T	T	3.95	0.0061	0.0377	0.0048	0.0357	T	NM_022658; ENST00000040584; BC053898; OTTHUMT00000358957	HOXC8	homeobox C8
TC0400007016.hg.1	12.1	10.13	0.39	0.78	T	T	3.93	0.0004	0.0053	0.0007	0.0095	T	NM_001289135; NM_001289136; NM_004787; ENST00000273739; ENST00000503823; ENST00000503837; ENST00000504154; ENST00000508541; ENST00000508824; ENST00000509099; ENST00000509394; ENST00000509941; ENST00000511508; ENST00000512993; ENST00000622093; BC117190; BC143978; OTTHUMT00000250396; OTTHUMT00000359841; OTTHUMT00000359842; OTTHUMT00000359843; OTTHUMT00000359844; OTTHUMT00000359845; OTTHUMT000003598…	SLIT2	slit guidance ligand 2
TC0600007565.hg.1	8	6.03	0.04	0.13	T	T	3.93	4.17e-05	0.001	0.0002	0.0032	T	NM_001077511; ENST00000376255; ENST00000376257; ENST00000496421; ENST00000542218; BC002493; BC033086; BC044632; OTTHUMT00000076595; OTTHUMT00000076596; OTTHUMT00000257968; OTTHUMT00000401433	TCF19	transcription factor 19
TC0400006546.hg.1	10.71	8.74	0.14	0.16	T	T	3.92	2.28e-07	2.51e-05	7.09e-07	6.82e-05	T	NM_001042424; NM_007331; NM_133330; NM_133331; NM_133334; NM_133335; ENST00000312087; ENST00000353275; ENST00000382888; ENST00000382891; ENST00000382892; ENST00000382895; ENST00000398261; ENST00000420906; ENST00000436793; ENST00000482415; ENST00000502425; ENST00000503128; ENST00000503207; ENST00000505643; ENST00000507094; ENST00000507820; ENST00000508299; ENST00000508355; ENST00000508803; ENST000…	WHSC1	Wolf-Hirschhorn syndrome candidate 1
TC0700010538.hg.1	15.1	13.13	0.02	0.18	T	T	3.92	4.25e-07	3.93e-05	1.39e-06	0.0001	T	NM_002137; NM_031243; ENST00000354667; ENST00000356674; ENST00000360787; ENST00000463181; ENST00000476233; ENST00000490912; ENST00000495810; ENST00000618183; BC000506; OTTHUMT00000214109; OTTHUMT00000214110; OTTHUMT00000327978; OTTHUMT00000327979; OTTHUMT00000327981; OTTHUMT00000327982; OTTHUMT00000327983	HNRNPA2B1	heterogeneous nuclear ribonucleoprotein A2/B1
TC1300008280.hg.1	9.29	7.32	0.42	0.52	T	T	3.92	1.12e-05	0.0004	3.92e-05	0.0012	T	NM_001166017; NM_145061; ENST00000298260; ENST00000314759; ENST00000400018; ENST00000462482; ENST00000465471; ENST00000475251; ENST00000536239; BC013418; BC048988; OTTHUMT00000044118; OTTHUMT00000044119; OTTHUMT00000044120; OTTHUMT00000044122; OTTHUMT00000272912; OTTHUMT00000272913; OTTHUMT00000399764; uc001unt.3	SKA3	spindle and kinetochore associated complex subunit 3
TC1500009173.hg.1	10.83	8.86	0.56	0.47	T	T	3.91	4.5e-05	0.0011	0.0002	0.0033	T	NM_139265; ENST00000220325; ENST00000569223; ENST00000612090; BC006287; BC051823; OTTHUMT00000252737; OTTHUMT00000420245	EHD4	EH domain containing 4
TC0200006833.hg.1	7.7	5.74	0.43	0.6	T	T	3.9	0.0005	0.0062	0.0018	0.0177	T	NM_001130009; NM_182625; ENST00000317402; ENST00000381254; ENST00000524465; ENST00000528873; ENST00000532257; ENST00000534451; ENST00000534669; ENST00000614478; BC117204; BC117206; OTTHUMT00000241661; OTTHUMT00000394507; OTTHUMT00000394508; OTTHUMT00000394509; OTTHUMT00000394510; OTTHUMT00000394511; OTTHUMT00000476312; uc010yjs.1	GEN1	GEN1 Holliday junction 5 flap endonuclease
TC1500009861.hg.1	12.03	10.07	0.24	0.61	T	T	3.9	0.0009	0.009	6.28e-05	0.0017	T	NM_001004439; ENST00000315757; ENST00000423218; ENST00000562826; ENST00000565868; ENST00000566429; ENST00000568677; ENST00000569346; OTTHUMT00000419730; OTTHUMT00000419734; OTTHUMT00000419735; OTTHUMT00000419736; OTTHUMT00000419737; OTTHUMT00000419738; OTTHUMT00000484071	ITGA11	integrin alpha 11
TC1200006469.hg.1	9.71	7.75	0.38	0.08	T	T	3.89	1.99e-05	0.0006	5.3e-05	0.0015	T	NM_030775; NM_032642; ENST00000310594; ENST00000397196; ENST00000537031; ENST00000538854; ENST00000539198; ENST00000542408; ENST00000543071; ENST00000543563; ENST00000545747; ENST00000545811; BC001749; OTTHUMT00000206747; OTTHUMT00000397936; OTTHUMT00000397937; OTTHUMT00000397938; OTTHUMT00000397939; OTTHUMT00000397940; OTTHUMT00000397941; OTTHUMT00000397942; OTTHUMT00000397943; OTTHUMT00000397944	WNT5B	wingless-type MMTV integration site family, member 5B
TC0100011096.hg.1	11.81	9.86	0.41	0.08	T	T	3.87	8.09e-07	6.13e-05	1.13e-06	9.42e-05	T	NM_133494; ENST00000367383; ENST00000367385; ENST00000391974; ENST00000417895; ENST00000442588; ENST00000493790; ENST00000538004; ENST00000544035; OTTHUMT00000086550; OTTHUMT00000086551; OTTHUMT00000086552; OTTHUMT00000086553; OTTHUMT00000086554; OTTHUMT00000399550; OTTHUMT00000399555; OTTHUMT00000399556	NEK7	NIMA-related kinase 7
TC1400007625.hg.1	9.35	7.4	0.4	0.23	T	T	3.87	2.22e-06	0.0001	5.74e-06	0.0003	T	NM_021239; ENST00000261973; ENST00000525161; ENST00000525321; ENST00000526754; ENST00000527432; ENST00000527449; ENST00000528081; ENST00000530978; ENST00000531500; ENST00000532192; ENST00000532483; ENST00000532683; BC136775; BC136776; BC144407; OTTHUMT00000394966; OTTHUMT00000394968; OTTHUMT00000394969; OTTHUMT00000394971; OTTHUMT00000394972; OTTHUMT00000394973; OTTHUMT00000394974; OTTHUMT0000039…	RBM25	RNA binding motif protein 25
TC0400012820.hg.1	12.01	10.06	0.4	0.15	T	T	3.86	0.0001	0.0026	0.0004	0.0067	T	NM_001291812; NM_004464; NM_033143; ENST00000312465; ENST00000380628; ENST00000456523; ENST00000503413; BC074858; BC074859; BC131502; OTTHUMT00000252627; OTTHUMT00000252628; OTTHUMT00000362782; OTTHUMT00000362783	FGF5	fibroblast growth factor 5
TC1400009829.hg.1	8.47	6.52	0.46	0.5	T	T	3.86	0.0002	0.0036	0.0008	0.0104	T	NM_152446; ENST00000216517; ENST00000281129; ENST00000553717; ENST00000554298; ENST00000554368; ENST00000554502; ENST00000554728; ENST00000554827; ENST00000555265; ENST00000555529; ENST00000556042; ENST00000556061; ENST00000556800; ENST00000556981; ENST00000557377; ENST00000557411; BC150610	CEP128	centrosomal protein 128kDa
TC1800008781.hg.1	12.07	10.12	0.79	0.36	T	T	3.86	0.0011	0.0108	0.0038	0.0296	T	NM_005603; ENST00000283684; ENST00000536015; ENST00000585322; ENST00000588255; ENST00000589147; ENST00000591728; OTTHUMT00000256097; OTTHUMT00000450163; OTTHUMT00000450164; OTTHUMT00000450458; OTTHUMT00000450459	ATP8B1	ATPase, aminophospholipid transporter, class I, type 8B, member 1
TC0100011269.hg.1	6.2	4.26	0.4	0.76	T	F	3.84	0.0004	0.0049	0.0011	0.0128	F	NR_046213; BC000988	LINC00260	long intergenic non-protein coding RNA 260
TC0100015509.hg.1	8.23	6.29	0.42	0.19	T	T	3.84	2.55e-05	0.0007	6.63e-05	0.0018	T	NM_001100910; ENST00000355228; ENST00000369390; ENST00000452190; ENST00000468129; ENST00000471903; ENST00000616749; ENST00000619376; BC046199; BC137546; OTTHUMT00000469465; OTTHUMT00000469466; OTTHUMT00000469467; OTTHUMT00000469468; OTTHUMT00000469469; OTTHUMT00000469470; OTTHUMT00000469471	FAM72B	family with sequence similarity 72, member B
TC0400009396.hg.1	7.84	5.9	0.56	0.37	T	T	3.84	6.13e-05	0.0014	0.0001	0.0031	T	NM_018248; ENST00000264596; ENST00000513321; BC025954; OTTHUMT00000361914; OTTHUMT00000361915	NEIL3	nei-like DNA glycosylase 3
TC0400012378.hg.1	11.65	9.7	0.05	0.45	T	T	3.84	7.34e-06	0.0003	1.45e-05	0.0006	T	NM_020870; ENST00000284637; ENST00000502315; ENST00000508685; ENST00000510806; ENST00000511421; BC053671; OTTHUMT00000363382; OTTHUMT00000363435; OTTHUMT00000363436; OTTHUMT00000363438; OTTHUMT00000363439	SH3RF1	SH3 domain containing ring finger 1
TC1200007810.hg.1	9.81	7.87	0.48	0.22	T	T	3.84	4.59e-06	0.0002	7.7e-06	0.0004	T	NM_014182; ENST00000243045; ENST00000546645; ENST00000548974; ENST00000550836; ENST00000552672; BC012543; OTTHUMT00000407934; OTTHUMT00000407935; OTTHUMT00000407936; OTTHUMT00000407937; OTTHUMT00000407938	ORMDL2	ORMDL sphingolipid biosynthesis regulator 2
TC0400008618.hg.1	12.55	10.62	0.39	0.42	T	T	3.83	1.38e-05	0.0005	8.78e-06	0.0004	T	NM_002006; ENST00000264498; ENST00000608478; ENST00000614010; OTTHUMT00000095330; OTTHUMT00000472102	FGF2	fibroblast growth factor 2 (basic)
TC1000006819.hg.1	5.52	3.58	0.18	0.24	T	F	3.83	3.52e-07	3.43e-05	1.1e-06	9.31e-05	F	NM_018518; NM_182751; ENST00000378694; ENST00000378714; ENST00000459751; ENST00000479669; ENST00000481292; ENST00000484800; ENST00000485659; BC101727; BC143490; OTTHUMT00000046849; OTTHUMT00000046850; OTTHUMT00000356853; OTTHUMT00000356854; OTTHUMT00000356855; OTTHUMT00000356856; OTTHUMT00000356857; uc001imb.3	MCM10	minichromosome maintenance 10 replication initiation factor
TC1700010847.hg.1	9.03	7.09	0.69	0.54	T	T	3.83	0.0002	0.0028	0.0005	0.0072	T	NM_001080383; NM_005497; ENST00000330514; ENST00000426548; ENST00000586267; ENST00000586347; ENST00000587113; ENST00000587239; ENST00000590758; ENST00000591424; ENST00000592524; BC096213; BC096214; BC096215; BC096216; OTTHUMT00000448657; OTTHUMT00000448658; OTTHUMT00000448659; OTTHUMT00000448660; OTTHUMT00000448661; OTTHUMT00000448662; OTTHUMT00000448663; OTTHUMT00000448664; uc002ihl.3	GJC1	gap junction protein gamma 1
TC0200008071.hg.1	13.83	11.89	0.14	0.51	T	T	3.82	2.71e-05	0.0008	1.31e-05	0.0005	T	NM_006636; NR_027405; ENST00000394053; ENST00000409601; ENST00000409804; ENST00000462026; ENST00000470592; ENST00000477455; ENST00000488086; ENST00000489041; BC001548; BC015062; BC017054; OTTHUMT00000252045; OTTHUMT00000329302; OTTHUMT00000329303; OTTHUMT00000329304; OTTHUMT00000329305; OTTHUMT00000351281; OTTHUMT00000351282; OTTHUMT00000467420	MTHFD2	methylenetetrahydrofolate dehydrogenase (NADP+ dependent) 2, methenyltetrahydrofolate cyclohydrolase
TC1800008358.hg.1	13.14	11.21	0.55	0.34	T	T	3.81	0.0002	0.0031	0.0003	0.005	T	NM_001308176; NM_001792; ENST00000269141; ENST00000399380; ENST00000413878; ENST00000418492; ENST00000430882; BC036470; OTTHUMT00000133246; OTTHUMT00000139289; OTTHUMT00000139363; OTTHUMT00000314046; OTTHUMT00000314047	CDH2	cadherin 2, type 1, N-cadherin (neuronal)
TC0600012038.hg.1	9	7.07	0.31	0.21	T	T	3.8	1.73e-06	0.0001	6.22e-06	0.0003	T	NM_001270472; NM_002388; ENST00000229854; ENST00000419835; ENST00000421471; ENST00000476448; ENST00000596288; ENST00000596983; ENST00000616552; BC001626; BC003509; OTTHUMT00000040897; OTTHUMT00000040899; OTTHUMT00000040900; OTTHUMT00000464551; OTTHUMT00000470784	MCM3	minichromosome maintenance complex component 3
TC0400008680.hg.1	7.28	5.36	0.56	0.29	T	T	3.79	0.0004	0.0048	0.0004	0.0057	T	NM_001287437; NM_001287439; NM_001287440; NM_001287441; NM_001287442; NM_001287443; NM_024900; NM_199320; ENST00000226319; ENST00000413543; ENST00000452328; ENST00000503785; ENST00000504089; ENST00000507833; ENST00000508997; ENST00000510308; ENST00000511647; ENST00000511925; ENST00000512960; ENST00000514740; ENST00000610919; ENST00000611140; BC032376	JADE1	jade family PHD finger 1
TC0800007416.hg.1	7.1	5.18	0.06	0.04	T	T	3.78	2.62e-06	0.0001	7.9e-06	0.0004	T	NM_032336; ENST00000276533; ENST00000518430; ENST00000518671; ENST00000520354; ENST00000520631; ENST00000520710; ENST00000520736; ENST00000522642; ENST00000523277; BC005995; OTTHUMT00000377146; OTTHUMT00000377147; OTTHUMT00000377148; OTTHUMT00000377149; OTTHUMT00000377150; OTTHUMT00000377151; OTTHUMT00000377152; OTTHUMT00000377153; uc003xnx.3	GINS4	GINS complex subunit 4 (Sld5 homolog)
TC1000012564.hg.1	8.45	6.53	0.06	0.39	T	T	3.78	1.94e-06	0.0001	7.81e-06	0.0004	T	NM_015190; ENST00000453189; ENST00000469143; BC136507; OTTHUMT00000048623; OTTHUMT00000048644	DNAJC9	DnaJ (Hsp40) homolog, subfamily C, member 9
TC0800011472.hg.1	10.57	8.66	0.24	0.44	T	T	3.77	5.93e-06	0.0003	1.21e-05	0.0005	T	NM_001128211; NM_032869; ENST00000239690; ENST00000427660; ENST00000519607; ENST00000521439; BC000967; BC031258; BC043406; OTTHUMT00000380996; OTTHUMT00000380997; OTTHUMT00000380998; OTTHUMT00000380999	NUDCD1	NudC domain containing 1
TC1700010723.hg.1	13.26	11.35	0.17	0.24	T	T	3.77	5.82e-07	4.85e-05	1.11e-06	9.31e-05	T	NM_012232; ENST00000357037; BC008849; BC066123; BC073759; OTTHUMT00000449938	PTRF	polymerase I and transcript release factor
TC0600011125.hg.1	9.08	7.17	0.05	0.59	T	T	3.76	5.86e-05	0.0013	0.0002	0.0041	T	NM_003513; ENST00000615868; BC125140; OTTHUMT00000040082	HIST1H2AB	histone cluster 1, H2ab
TC1500006965.hg.1	5.71	3.8	0.09	0.52	T	F	3.76	9.68e-06	0.0004	2.14e-05	0.0008	F	NM_001164269; NM_001164270; NM_002875; NM_133487; ENST00000267868; ENST00000382643; ENST00000423169; ENST00000525066; ENST00000526763; ENST00000527860; ENST00000531277; ENST00000532743; ENST00000533741; ENST00000557850; BC001459; OTTHUMT00000252358; OTTHUMT00000387934; OTTHUMT00000387935; OTTHUMT00000387936; OTTHUMT00000387937; OTTHUMT00000387938; OTTHUMT00000387939; OTTHUMT00000387940; OTTHUMT00…	RAD51	RAD51 recombinase
TC1600011574.hg.1	8.17	6.26	0.43	0.32	T	T	3.75	4.44e-05	0.0011	0.0001	0.0029	T	NM_016095; ENST00000253462; ENST00000595355; BC003186; BC010164; BC062444; OTTHUMT00000269098; OTTHUMT00000467247	GINS2	GINS complex subunit 2 (Psf2 homolog)
TC0100010284.hg.1	14.9	13	0.18	0.03	T	T	3.72	1.61e-07	2.03e-05	2.2e-07	3.3e-05	T	NM_001297576; NM_001297577; NM_001297578; NM_003768; NR_123724; ENST00000360472; ENST00000368076; ENST00000368077; ENST00000488858; BC002426; BC010469; BC022554; OTTHUMT00000077407; OTTHUMT00000077408; OTTHUMT00000077409; OTTHUMT00000077410	PEA15	phosphoprotein enriched in astrocytes 15
TC1000009930.hg.1	9.03	7.13	0.45	0.3	T	T	3.72	6.82e-06	0.0003	2.4e-05	0.0008	T	NM_014241; ENST00000326961; ENST00000361271; ENST00000466335; ENST00000471481; ENST00000498812; ENST00000632169; BC010353	HACD1	3-hydroxyacyl-CoA dehydratase 1
TC1200012634.hg.1	9.06	7.16	0.65	0.41	T	T	3.72	0.0006	0.0072	0.001	0.0114	T	NM_005556; ENST00000546856; ENST00000547613; ENST00000548088; ENST00000548657; ENST00000549127; ENST00000549638; ENST00000550153; ENST00000551130; ENST00000552183; ENST00000552322; BC002700; OTTHUMT00000404900; OTTHUMT00000404901; OTTHUMT00000404902; OTTHUMT00000404903; OTTHUMT00000404904; OTTHUMT00000404905; OTTHUMT00000404906; OTTHUMT00000404907; OTTHUMT00000404908; OTTHUMT00000404909	KRT7	keratin 7, type II
TC1700012468.hg.1	11.48	9.59	0.18	0.59	T	T	3.71	4.27e-06	0.0002	9.82e-06	0.0004	T	NM_001002032; NM_001002033; NM_001288609; NM_001288610; NM_001288611; NM_016185; NR_109933; ENST00000304834; ENST00000356033; ENST00000409753; ENST00000465454; ENST00000470924; ENST00000476258; ENST00000481094; ENST00000481647; ENST00000482348; ENST00000581874; BC001420; BC039343; OTTHUMT00000335692; OTTHUMT00000335694; OTTHUMT00000335695; OTTHUMT00000335696; OTTHUMT00000335697; OTTHUMT0000033569…	HN1	hematological and neurological expressed 1
TC0300009282.hg.1	10.87	8.98	0.85	0.12	T	T	3.7	0.0078	0.0455	0.0065	0.0443	T	NM_001184717; NM_001184718; NM_015508; ENST00000295924; ENST00000461166; ENST00000473702; ENST00000481853; ENST00000486483; ENST00000495891; ENST00000542783; BC050350; OTTHUMT00000351616; OTTHUMT00000351617; OTTHUMT00000351618; OTTHUMT00000351619; OTTHUMT00000351620; OTTHUMT00000351621	TIPARP	TCDD-inducible poly(ADP-ribose) polymerase
TC0X00009356.hg.1	13.62	11.73	0.33	0.14	T	T	3.7	1.06e-06	7.48e-05	5.99e-07	6.03e-05	T	NM_031442; ENST00000275954; BC039242; OTTHUMT00000056209; uc004ddh.3	TMEM47	transmembrane protein 47
TC0300014075.hg.1	11.28	9.4	0.29	0.2	T	T	3.69	1.61e-05	0.0005	5.18e-06	0.0003	T	NM_173084; ENST00000309784; ENST00000468542; ENST00000471155; ENST00000471396; ENST00000479460; ENST00000494486; ENST00000496222; ENST00000543469; BC109259; BC109260; OTTHUMT00000352963; OTTHUMT00000352966; OTTHUMT00000352967; OTTHUMT00000352968; OTTHUMT00000352969; OTTHUMT00000352970; OTTHUMT00000352971	TRIM59	tripartite motif containing 59
TC1900008121.hg.1	12.86	10.97	0.05	0.21	T	T	3.69	1.39e-06	9.14e-05	2.04e-06	0.0001	T	NM_004596; ENST00000243563; ENST00000596860; ENST00000597353; ENST00000598452; ENST00000598923; ENST00000599362; ENST00000599570; ENST00000600456; ENST00000601253; ENST00000601393; ENST00000601545; BC000405; BC008290; OTTHUMT00000463117; OTTHUMT00000463118; OTTHUMT00000463119; OTTHUMT00000463120; OTTHUMT00000463121; OTTHUMT00000463122; OTTHUMT00000463124; OTTHUMT00000463125; OTTHUMT00000463158; O…	SNRPA	small nuclear ribonucleoprotein polypeptide A
TC1200007147.hg.1	9.93	8.05	0.37	0.15	T	T	3.68	1.19e-05	0.0004	4.62e-05	0.0014	T	NM_001248002; NM_001248003; NM_001248004; NM_001248005; NM_020183; ENST00000261178; ENST00000266503; ENST00000311001; ENST00000395901; ENST00000457040; ENST00000539558; ENST00000542388; ENST00000544915; ENST00000546179; BC125061; BC125062; OTTHUMT00000403157; OTTHUMT00000403158; OTTHUMT00000403159; OTTHUMT00000403160; OTTHUMT00000403161; OTTHUMT00000403162; OTTHUMT00000403163; OTTHUMT00000403164;…	ARNTL2	aryl hydrocarbon receptor nuclear translocator-like 2
TC0300008702.hg.1	9.16	7.29	0.2	0.25	T	T	3.66	3.28e-07	3.25e-05	1.27e-06	0.0001	T	NM_004526; NR_073375; ENST00000265056; ENST00000468414; ENST00000468659; ENST00000472731; ENST00000473785; ENST00000474964; ENST00000477668; ENST00000480910; ENST00000491422; BC006165; BC007670; BC007938; BC014272; BC017258; BC017490; OTTHUMT00000356612; OTTHUMT00000356613; OTTHUMT00000356614; OTTHUMT00000356616; OTTHUMT00000356618; OTTHUMT00000356619; OTTHUMT00000356620; OTTHUMT00000356621; OTTH…	MCM2	minichromosome maintenance complex component 2
TC1600008190.hg.1	9.74	7.87	0.14	0.21	T	T	3.66	2.05e-06	0.0001	2.87e-06	0.0002	T	NM_001076785; NM_003983; ENST00000219343; ENST00000379152; ENST00000562727; ENST00000562863; ENST00000563080; ENST00000563146; ENST00000563208; ENST00000564708; ENST00000566454; ENST00000566579; ENST00000566834; ENST00000567325; ENST00000567346; ENST00000568024; ENST00000568088; ENST00000618043; BC028216; OTTHUMT00000432463; OTTHUMT00000432464; OTTHUMT00000432465; OTTHUMT00000432466; OTTHUMT00000…	SLC7A6	solute carrier family 7 (amino acid transporter light chain, y+L system), member 6
TC1500010018.hg.1	15.05	13.18	0.4	0.41	T	T	3.65	0.0002	0.0028	0.0006	0.008	T	NM_001146029; NM_001146030; NM_003612; ENST00000261918; ENST00000542748; ENST00000543145; ENST00000567345; ENST00000569617; BC101643; BC101647; OTTHUMT00000272904; OTTHUMT00000419635; OTTHUMT00000419636; OTTHUMT00000419637	SEMA7A	semaphorin 7A, GPI membrane anchor (John Milton Hagen blood group)
TC0300013684.hg.1	13.77	11.91	0.06	0.25	T	T	3.64	1.9e-06	0.0001	4.66e-06	0.0003	T	NM_001128148; NM_003234; ENST00000360110; ENST00000392396; ENST00000420415; ENST00000421258; ENST00000426789; ENST00000463047; ENST00000463356; ENST00000464011; ENST00000464368; ENST00000465288; ENST00000475593; ENST00000477148; ENST00000482479; ENST00000483983; ENST00000491658; BC001188; OTTHUMT00000341346; OTTHUMT00000341347; OTTHUMT00000341348; OTTHUMT00000341350; OTTHUMT00000341351; OTTHUMT00…	TFRC	transferrin receptor
TC0900011220.hg.1	7.35	5.48	0.59	0.21	T	T	3.64	5.73e-05	0.0013	9.07e-05	0.0022	T	NM_001282640; NM_001282643; NM_022486; ENST00000355396; ENST00000374263; ENST00000374264; ENST00000374270; ENST00000415074; ENST00000475283; ENST00000482851; ENST00000528773; ENST00000529933; ENST00000532348; BC060770; OTTHUMT00000053666; OTTHUMT00000053667; OTTHUMT00000053668; OTTHUMT00000053669; OTTHUMT00000053670; OTTHUMT00000383742; OTTHUMT00000383743; OTTHUMT00000383744; OTTHUMT00000383745	SUSD1	sushi domain containing 1
TC0700010671.hg.1	8.9	7.05	1	0.22	T	T	3.63	0.0041	0.0278	0.0068	0.0457	T	NM_001191056; NM_001191057; NM_001191058; NM_001191059; NM_005020; ENST00000321453; ENST00000396182; ENST00000396184; ENST00000396189; ENST00000396191; ENST00000396193; ENST00000464881; ENST00000478736; ENST00000479980; ENST00000482681; ENST00000495221; BC022479; BC022525; OTTHUMT00000215075; OTTHUMT00000215076; OTTHUMT00000215077; OTTHUMT00000328456; OTTHUMT00000328457; OTTHUMT00000328458; OTTHU…	PDE1C	phosphodiesterase 1C, calmodulin-dependent 70kDa
TC1700007910.hg.1	8.52	6.66	0.08	0.55	T	T	3.63	0.0014	0.0128	0.0023	0.0206	T	NM_003632; ENST00000264638; ENST00000585534; ENST00000586801; ENST00000591662; OTTHUMT00000452342; OTTHUMT00000452343; OTTHUMT00000452344; OTTHUMT00000452345	CNTNAP1	contactin associated protein 1
TC0200015893.hg.1	12.51	10.66	0.27	0.33	T	T	3.62	1.21e-05	0.0004	1.59e-05	0.0006	T	NM_001290263; NM_014689; ENST00000258390; ENST00000409592; ENST00000422684; ENST00000435582; ENST00000458608; ENST00000471810; ENST00000472652; ENST00000474102; ENST00000489831; ENST00000492251; ENST00000492369; ENST00000535663; ENST00000543715; OTTHUMT00000331158; OTTHUMT00000331159; OTTHUMT00000331231; OTTHUMT00000331232; OTTHUMT00000331233; OTTHUMT00000331234; OTTHUMT00000331235; OTTHUMT000003…	DOCK10	dedicator of cytokinesis 10
TC1800007355.hg.1	7.3	5.45	0.07	0.3	T	T	3.62	4.67e-06	0.0002	8.95e-06	0.0004	T	NM_001288980; NM_001288981; NM_001288982; NM_173529; NR_110234; ENST00000300091; ENST00000382911; ENST00000578138; ENST00000579594; ENST00000582188; ENST00000620105; BC036054; OTTHUMT00000256001; OTTHUMT00000447975; OTTHUMT00000447987; OTTHUMT00000448060; OTTHUMT00000448061	C18orf54	chromosome 18 open reading frame 54
TC0200014181.hg.1	8.31	6.46	0.9	0.63	T	T	3.6	0.0016	0.0144	0.0027	0.0236	T	NM_001136037; NM_001161403; NM_001161404; NM_001256542; NM_017980; ENST00000324938; ENST00000355119; ENST00000409254; ENST00000409286; ENST00000409455; ENST00000409754; ENST00000409808; ENST00000410011; ENST00000410038; ENST00000413578; ENST00000426981; ENST00000466410; ENST00000469300; ENST00000476932; ENST00000484252; ENST00000494613; ENST00000545738; ENST00000582671; ENST00000612860; BC065816;…	LIMS2	LIM and senescent cell antigen-like domains 2
TC1200007641.hg.1	7.63	5.78	0.28	0.97	T	T	3.6	0.0045	0.0298	0.0085	0.0534	T	NM_001177984; NM_014191; ENST00000354534; ENST00000355133; ENST00000545061; ENST00000546961; ENST00000548086; ENST00000550891; ENST00000551216; ENST00000599343; ENST00000627620; ENST00000627665; OTTHUMT00000404370; OTTHUMT00000404371; OTTHUMT00000404372; OTTHUMT00000404373; OTTHUMT00000404374; OTTHUMT00000404375; OTTHUMT00000481599; OTTHUMT00000481600; OTTHUMT00000481601	SCN8A	sodium channel, voltage gated, type VIII alpha subunit
TC0600011817.hg.1	9.03	7.18	0.38	0.33	T	T	3.59	2.17e-05	0.0007	8.11e-05	0.002	T	NM_001164446; ENST00000341865; ENST00000356542; OTTHUMT00000040548; OTTHUMT00000372315	C6orf132	chromosome 6 open reading frame 132
TC0500011935.hg.1	8.11	6.27	0.75	0.19	T	T	3.58	0.0004	0.0049	0.001	0.0118	T	NM_178450; ENST00000308660; ENST00000502289; ENST00000504239; ENST00000506088; ENST00000515241; BC047569; BC146948; BC146964; OTTHUMT00000250955; OTTHUMT00000371417; OTTHUMT00000371418; OTTHUMT00000371420; OTTHUMT00000371421	2003-03-01	membrane associated ring finger 3
TC0100015696.hg.1	14.02	12.18	0.21	0.38	T	T	3.57	1.5e-05	0.0005	4.91e-05	0.0014	T	NM_001024599; NM_001161334; ENST00000369167; ENST00000420462; ENST00000469483; ENST00000545683; ENST00000620458; BC110793; OTTHUMT00000033453; OTTHUMT00000099690; OTTHUMT00000478081; OTTHUMT00000478082; uc010pbj.2	HIST2H2BF	histone cluster 2, H2bf
TC0100014228.hg.1	8.25	6.42	0.45	0.46	T	T	3.55	8.46e-06	0.0003	2.87e-05	0.001	T	NM_001018054; NM_004631; NM_017522; NM_033300; ENST00000306052; ENST00000347547; ENST00000354412; ENST00000371454; ENST00000459674; ENST00000460214; ENST00000465675; ENST00000475501; ENST00000480045; ENST00000481431; ENST00000496580; ENST00000529670; ENST00000613948; BC051836; OTTHUMT00000024699; OTTHUMT00000024700; OTTHUMT00000024701; OTTHUMT00000024702; OTTHUMT00000024703; OTTHUMT00000024704; O…	LRP8	LDL receptor related protein 8
TC0500006730.hg.1	13.25	11.42	0.16	0.26	T	T	3.55	6.98e-06	0.0003	1.92e-05	0.0007	T	NM_001306153; NM_001306154; NM_001306155; NM_001306156; NM_012073; ENST00000280326; ENST00000423695; ENST00000503026; ENST00000503454; ENST00000506600; ENST00000508451; ENST00000509846; ENST00000510326; ENST00000511700; ENST00000511995; ENST00000512975; ENST00000514674; ENST00000515390; ENST00000515676; ENST00000625723; BC006543; BC035499; OTTHUMT00000253688; OTTHUMT00000366056; OTTHUMT0000036605…	CCT5	chaperonin containing TCP1, subunit 5 (epsilon)
TC1900011004.hg.1	13.54	11.71	0.18	0.3	T	T	3.55	3.57e-05	0.0009	4.58e-05	0.0014	T	NM_001145144; NM_001145145; NM_005628; ENST00000412532; ENST00000434726; ENST00000542575; ENST00000593713; ENST00000594991; ENST00000598022; BC000062; OTTHUMT00000466630; OTTHUMT00000466631; OTTHUMT00000466632; OTTHUMT00000466634; OTTHUMT00000466635; OTTHUMT00000466636	SLC1A5	solute carrier family 1 (neutral amino acid transporter), member 5
TC2000007251.hg.1	16.32	14.49	0.27	0.07	T	T	3.55	2.01e-06	0.0001	1.47e-06	0.0001	T	NM_006097; NM_181526; ENST00000279022; ENST00000346786; BC002648; OTTHUMT00000079015; OTTHUMT00000079016	MYL9	myosin light chain 9
TC0200013750.hg.1	12.4	10.57	0.59	0.16	T	T	3.53	0.0003	0.0042	0.0008	0.0096	T	NM_001039492; NM_001450; NM_201555; NM_201557; ENST00000322142; ENST00000344213; ENST00000358129; ENST00000393352; ENST00000393353; ENST00000408995; ENST00000409177; ENST00000409807; ENST00000447958; ENST00000452732; ENST00000530340; ENST00000607522; BC012742; BC014397; BC093049; OTTHUMT00000329654; OTTHUMT00000329655; OTTHUMT00000329656; OTTHUMT00000329657; OTTHUMT00000329658; OTTHUMT00000329659…	FHL2	four and a half LIM domains 2
TC1100010175.hg.1	11.1	9.29	0.31	0.25	T	T	3.53	3.57e-06	0.0002	5.71e-06	0.0003	T	NM_001102669; NM_001177314; NM_001177315; NM_012250; ENST00000256196; ENST00000414023; ENST00000526063; ENST00000526717; ENST00000529237; ENST00000531421; ENST00000531807; ENST00000532814; ENST00000532950; ENST00000534746; ENST00000537760; ENST00000545643; BC013106; OTTHUMT00000386032; OTTHUMT00000386034; OTTHUMT00000386035; OTTHUMT00000386036; OTTHUMT00000386037; OTTHUMT00000386038; OTTHUMT00000…	RRAS2	related RAS viral (r-ras) oncogene homolog 2
TC1900008329.hg.1	11.72	9.9	0.4	0.13	T	T	3.53	1.71e-05	0.0005	5.06e-05	0.0014	T	NM_003370; ENST00000245932; ENST00000586014; ENST00000586619; ENST00000587444; ENST00000588273; ENST00000588463; ENST00000588482; ENST00000589627; ENST00000590459; ENST00000590603; ENST00000592139; BC026019; BC038224; OTTHUMT00000459588; OTTHUMT00000459589; OTTHUMT00000459590; OTTHUMT00000459591; OTTHUMT00000459593; OTTHUMT00000459594; OTTHUMT00000459595; OTTHUMT00000459596; OTTHUMT00000459597; O…	VASP	vasodilator-stimulated phosphoprotein
TC0100009333.hg.1	8.46	6.65	0.07	0.38	T	T	3.5	1.65e-05	0.0005	2.61e-05	0.0009	T	NM_013296; ENST00000264126; ENST00000406462; ENST00000435475; ENST00000435987; ENST00000441735; ENST00000446797; BC027732; OTTHUMT00000032400; OTTHUMT00000032401; OTTHUMT00000032402; OTTHUMT00000324129; OTTHUMT00000324130	GPSM2	G-protein signaling modulator 2
TC0100013949.hg.1	11.5	9.69	0.28	0.41	T	T	3.5	1.54e-06	9.79e-05	3.13e-07	4.12e-05	T	NM_001024845; NM_001261380; NM_006934; NM_201649; NR_048548; NR_048549; ENST00000357730; ENST00000360584; ENST00000372306; ENST00000372307; ENST00000372310; ENST00000466926; ENST00000475075; ENST00000489764; ENST00000492434; ENST00000528803; ENST00000533007; OTTHUMT00000022825; OTTHUMT00000022826; OTTHUMT00000022827; OTTHUMT00000022828; OTTHUMT00000022829; OTTHUMT00000022830; OTTHUMT00000022831; …	SLC6A9	solute carrier family 6 (neurotransmitter transporter, glycine), member 9
TC0300014031.hg.1	17.29	15.49	0.18	0.21	T	T	3.5	2.61e-06	0.0001	3.01e-06	0.0002	T	NM_199511; NM_199512; NR_109779; ENST00000206423; ENST00000439685; ENST00000461431; ENST00000479368; ENST00000480275; BC110842; BC116178; OTTHUMT00000354219; OTTHUMT00000354221; OTTHUMT00000354224; OTTHUMT00000354225; OTTHUMT00000354227	CCDC80; LINC01279	coiled-coil domain containing 80; long intergenic non-protein coding RNA 1279
TC0400009856.hg.1	9.28	7.48	0.16	0.29	T	T	3.5	3.95e-06	0.0002	1.57e-05	0.0006	T	NM_001145725; NM_017816; ENST00000343470; ENST00000452476; ENST00000502917; ENST00000513174; BC015796; OTTHUMT00000246800; OTTHUMT00000358646; OTTHUMT00000359601	LYAR	Ly1 antibody reactive
TC0600009669.hg.1	7.33	5.53	0.68	0.2	T	T	3.49	7.67e-05	0.0016	0.0003	0.0045	T	NM_001032394; NM_001032395; NM_020455; NM_198569; ENST00000230173; ENST00000296932; ENST00000367608; ENST00000367609; ENST00000415128; ENST00000435011; ENST00000463637; ENST00000472054; ENST00000497898; ENST00000508295; ENST00000538281; ENST00000540208; ENST00000541199; ENST00000545477; BC075798	ADGRG6	adhesion G protein-coupled receptor G6
TC0900007740.hg.1	8.89	7.09	0.28	0.22	T	T	3.49	4.03e-06	0.0002	1.28e-05	0.0005	T	NM_024945; ENST00000325875; ENST00000445877; ENST00000615118; BC039999; BC064937; OTTHUMT00000052869; OTTHUMT00000052870	RMI1	RecQ mediated genome instability 1
TC1300006847.hg.1	9.26	7.46	0.27	0.37	T	T	3.49	4.12e-05	0.001	0.0002	0.0032	T	NM_002915; NM_181558; ENST00000380071; ENST00000434425; ENST00000616236; BC000149; OTTHUMT00000044450; OTTHUMT00000474780; uc001uva.3	RFC3	replication factor C subunit 3
TC0100006787.hg.1	9.06	7.26	0.39	0.24	T	T	3.48	3.89e-05	0.001	0.0001	0.0029	T	NM_005026; ENST00000361110; ENST00000377346; ENST00000479223; ENST00000481137; ENST00000484851; ENST00000536656; ENST00000543390; ENST00000628140; BC132919; BC132921; BC144264; BC150297; OTTHUMT00000004235; OTTHUMT00000004237; OTTHUMT00000004238; OTTHUMT00000099298; OTTHUMT00000099299	PIK3CD	phosphatidylinositol-4,5-bisphosphate 3-kinase, catalytic subunit delta
TC0600006869.hg.1	13.37	11.57	0.33	0.13	T	T	3.48	0.0004	0.0048	0.0011	0.0125	T	NM_001008844; NM_004415; ENST00000379802; ENST00000418664; ENST00000506617; BC140802; OTTHUMT00000039786; OTTHUMT00000367313; OTTHUMT00000367318	DSP	desmoplakin
TC1200011327.hg.1	9.48	7.69	0.27	0.63	T	T	3.47	0.0012	0.0111	0.0009	0.0107	T	NM_001300965; NM_001321; ENST00000311083; ENST00000546966; ENST00000547435; ENST00000547557; ENST00000548783; ENST00000551725; ENST00000552330; BC000992; OTTHUMT00000406572; OTTHUMT00000406573; OTTHUMT00000406574; OTTHUMT00000406575; OTTHUMT00000406576; OTTHUMT00000406577; OTTHUMT00000406578	CSRP2	cysteine and glycine-rich protein 2
TC1500006788.hg.1	16.34	14.54	0.19	0.88	T	T	3.47	0.0002	0.0037	0.0003	0.0047	T	NM_001191322; NM_001191323; NM_013372; ENST00000560677; ENST00000560830; ENST00000622074; BC069525; BC093778; BC101611; OTTHUMT00000251455; OTTHUMT00000417302; OTTHUMT00000417303	GREM1	gremlin 1, DAN family BMP antagonist
TC1700008263.hg.1	8.36	6.56	0.29	0.81	T	T	3.47	0.0013	0.0119	0.001	0.0119	T	NM_001144070; NM_003786; ENST00000285238; ENST00000427699; ENST00000502426; ENST00000503304; ENST00000503337; ENST00000504586; ENST00000505699; ENST00000506464; ENST00000508929; ENST00000510633; ENST00000510891; ENST00000513511; ENST00000513589; ENST00000513745; ENST00000515070; ENST00000515585; ENST00000515707; ENST00000571855; BC137347; BC137348; OTTHUMT00000368083; OTTHUMT00000368084; OTTHUMT0…	ABCC3	ATP binding cassette subfamily C member 3
TC0900006442.hg.1	8.84	7.06	0.1	0.2	T	T	3.45	2.54e-05	0.0007	9.66e-05	0.0023	T	NM_001256876; NM_001256877; NM_015158; NM_153186; ENST00000354485; ENST00000382286; ENST00000382289; ENST00000382293; ENST00000382297; ENST00000382303; ENST00000467541; ENST00000475690; ENST00000489369; ENST00000619269; BC037495; BC038116; OTTHUMT00000051476; OTTHUMT00000051477; OTTHUMT00000051484; OTTHUMT00000051485; OTTHUMT00000051486; OTTHUMT00000051487; OTTHUMT00000051488; OTTHUMT00000156886;…	KANK1	KN motif and ankyrin repeat domains 1
TC1700012484.hg.1	10.63	8.84	0.36	0.24	T	T	3.45	1.37e-05	0.0005	3.83e-06	0.0002	T	NM_001282279; NM_001282280; NM_001282281; NM_006907; NM_153824; ENST00000329875; ENST00000337943; ENST00000402252; ENST00000403172; ENST00000405481; ENST00000577624; ENST00000577756; ENST00000579698; ENST00000581271; ENST00000583564; ENST00000584848; ENST00000585215; ENST00000585244; ENST00000619204; ENST00000629768; BC001504; BC022244; BC071842; OTTHUMT00000441953; OTTHUMT00000441954; OTTHUMT000…	PYCR1	pyrroline-5-carboxylate reductase 1
TC1400008767.hg.1	8.43	6.65	0.42	0.64	T	T	3.44	0.0006	0.0068	0.0004	0.0057	T	NM_001304476; NM_001304477; NM_014178; ENST00000323944; ENST00000396700; ENST00000419632; ENST00000546511; ENST00000548182; ENST00000548369; ENST00000550887; BC009499; BC067278	STXBP6	syntaxin binding protein 6 (amisyn)
TC1500009830.hg.1	5.53	3.74	0.12	0.23	T	F	3.44	0.0004	0.0052	9.41e-05	0.0022	F	NM_001278562; NM_207338; NR_103739; ENST00000341509; ENST00000537670; ENST00000562179; ENST00000563438; ENST00000565875; OTTHUMT00000256921; OTTHUMT00000420757; OTTHUMT00000420758; OTTHUMT00000420759; OTTHUMT00000420760	LCTL	lactase-like
TC0100015867.hg.1	7.99	6.21	0.68	0.66	T	T	3.43	0.0006	0.0067	0.0008	0.0104	T	NM_002960; ENST00000368712; ENST00000368713; BC012893; OTTHUMT00000037726; OTTHUMT00000084785	S100A3	S100 calcium binding protein A3
TC0100016917.hg.1	14.94	13.16	0.35	0.34	T	T	3.43	0.0002	0.0029	0.0004	0.0061	T	NM_001193570; NM_001193571; NM_001193572; NM_004078; ENST00000340006; ENST00000367306; ENST00000458271; ENST00000471596; ENST00000481851; ENST00000524951; ENST00000526256; ENST00000526317; ENST00000526723; ENST00000527573; ENST00000527662; ENST00000529975; ENST00000530120; ENST00000531916; ENST00000532313; ENST00000532460; ENST00000533188; ENST00000533402; ENST00000533432; BC032493; OTTHUMT000000…	CSRP1	cysteine and glycine-rich protein 1
TC0400008345.hg.1	9.41	7.64	0.49	0.23	T	T	3.43	2.26e-05	0.0007	4.69e-05	0.0014	T	NM_001136257; NM_001136258; NM_152621; ENST00000359079; ENST00000394684; ENST00000394686; ENST00000503385; ENST00000503862; ENST00000506462; ENST00000506993; ENST00000515332; BC028705; BC041369; OTTHUMT00000254752; OTTHUMT00000254753; OTTHUMT00000254754; OTTHUMT00000363697; OTTHUMT00000363698; OTTHUMT00000363699; OTTHUMT00000363700; OTTHUMT00000363701	SGMS2	sphingomyelin synthase 2
TC1100009407.hg.1	6.12	4.34	0.26	0.65	T	T	3.43	0.0011	0.0108	0.0024	0.0214	T	NM_025004; ENST00000344762; ENST00000524471; ENST00000529051; ENST00000530061; OTTHUMT00000387130; OTTHUMT00000387131; OTTHUMT00000387133; OTTHUMT00000387134	CCDC15	coiled-coil domain containing 15
TC0900008286.hg.1	9.4	7.63	0.29	0.23	T	T	3.42	3.2e-06	0.0002	1.27e-05	0.0005	T	NM_001042550; NM_001042551; NM_001265602; NM_006444; ENST00000286398; ENST00000374787; ENST00000374793; ENST00000440179; ENST00000493955; BC130385; BC144163; OTTHUMT00000053469; OTTHUMT00000053470; OTTHUMT00000053471; OTTHUMT00000053472	SMC2	structural maintenance of chromosomes 2
TC1600007425.hg.1	8	6.23	0.62	0.1	T	T	3.42	5.52e-05	0.0013	0.0002	0.0037	T	NM_001256269; NM_001256270; NM_007317; ENST00000160827; ENST00000400751; ENST00000561482; ENST00000563263; ENST00000563666; ENST00000565736; ENST00000568312; ENST00000569382; ENST00000569636; ENST00000570173; BC004352; BC028155; OTTHUMT00000215012; OTTHUMT00000435525; OTTHUMT00000435527; OTTHUMT00000435528; OTTHUMT00000435529; OTTHUMT00000435530; OTTHUMT00000435531; OTTHUMT00000435532; OTTHUMT000…	KIF22	kinesin family member 22
TC0400012487.hg.1	12.97	11.2	0.2	0.32	T	T	3.41	1.02e-05	0.0004	3.04e-05	0.001	T	NM_005429; ENST00000507638; ENST00000618562; BC035212; BC063685; OTTHUMT00000361991; OTTHUMT00000361992	VEGFC	vascular endothelial growth factor C
TC0600013271.hg.1	5.9	4.13	0.43	0.47	T	F	3.4	0.0002	0.0035	0.0006	0.0087	F	NM_001099286; NM_138419; ENST00000367784; ENST00000418509; ENST00000420702; ENST00000445767; ENST00000451457; ENST00000527338; ENST00000532958; BC063688; OTTHUMT00000042377; OTTHUMT00000042378; OTTHUMT00000042379; OTTHUMT00000392288; OTTHUMT00000392289; OTTHUMT00000392290; OTTHUMT00000392291; uc010kgp.1	MTFR2	mitochondrial fission regulator 2
TC1000007866.hg.1	12.3	10.54	0.25	0.23	T	T	3.4	1.4e-05	0.0005	1.96e-05	0.0007	T	NM_001282959; NM_001282960; NM_018237; NR_003076; NR_104262; ENST00000265872; ENST00000398676; ENST00000479143; ENST00000480627; ENST00000483264; ENST00000494903; ENST00000536012; ENST00000536391; ENST00000538031; ENST00000539250; ENST00000539539; ENST00000540210; ENST00000541012; ENST00000543225; ENST00000543229; ENST00000543706; ENST00000543719; ENST00000630771; BC130626; BC132725; OTTHUMT00000…	CCAR1; SNORD98	cell division cycle and apoptosis regulator 1; small nucleolar RNA, C/D box 98
TC0600007293.hg.1	7.81	6.05	0.51	0.17	T	T	3.39	1.37e-05	0.0005	5.29e-05	0.0015	T	NM_003525; ENST00000377733; BC101653; BC101655; OTTHUMT00000040111	HIST1H2BI	histone cluster 1, H2bi
TC1100013060.hg.1	7.93	6.17	0.09	0.4	T	T	3.39	1.79e-05	0.0006	6.67e-05	0.0018	T	ENST00000535660; ENST00000540356; ENST00000541137; ENST00000544781; OTTHUMT00000396651; OTTHUMT00000396683; OTTHUMT00000396684; OTTHUMT00000396685	MYEOV	myeloma overexpressed
TC1400007514.hg.1	11.85	10.09	0.38	0.09	T	T	3.39	7.54e-05	0.0016	0.0003	0.0048	T	hsa_circ_0002509	RAD51B	Jeck2013 ALT_ACCEPTOR, ALT_DONOR, coding, INTERNAL, intronic best transcript NM_133509
TC1900007012.hg.1	10.77	9	0.27	0.39	T	T	3.39	6.65e-05	0.0014	7.61e-05	0.0019	T	NM_000527; NM_001195798; NM_001195799; NM_001195800; NM_001195803; NR_106946; ENST00000252444; ENST00000455727; ENST00000535915; ENST00000545707; ENST00000557933; ENST00000557958; ENST00000558013; ENST00000558518; ENST00000558528; ENST00000559340; ENST00000560173; ENST00000560467; ENST00000560502; ENST00000560628; ENST00000619864; BC014514; OTTHUMT00000415969; OTTHUMT00000415970; OTTHUMT000004159…	LDLR; MIR6886	low density lipoprotein receptor; microRNA 6886
TC0900011148.hg.1	8.85	7.1	0.45	0.24	T	T	3.37	0.0006	0.0067	0.0016	0.016	T	NM_001286974; NM_003798; ENST00000325551; ENST00000374593; ENST00000374594; ENST00000374595; ENST00000488130; BC117208; BC117234; OTTHUMT00000053577; OTTHUMT00000053578; OTTHUMT00000053579; OTTHUMT00000053580; OTTHUMT00000053581	CTNNAL1	catenin (cadherin-associated protein), alpha-like 1
TC1100013094.hg.1	9.96	8.21	0.22	0.12	T	T	3.37	4.25e-07	3.93e-05	1.59e-06	0.0001	T	NM_000317; ENST00000280362; ENST00000524931; ENST00000525645; ENST00000525803; ENST00000527428; ENST00000527635; ENST00000528679; ENST00000531175; BC009686; BC018029; OTTHUMT00000393541; OTTHUMT00000393542; OTTHUMT00000393543; OTTHUMT00000393545; OTTHUMT00000393546; OTTHUMT00000393547; OTTHUMT00000393548; OTTHUMT00000393549	PTS	6-pyruvoyltetrahydropterin synthase
TC2200007027.hg.1	10.47	8.72	0.44	0.32	T	T	3.37	2.26e-05	0.0007	6.47e-05	0.0017	T	NM_000268; NM_016418; NM_181825; NM_181828; NM_181829; NM_181830; NM_181831; NM_181832; NM_181833; ENST00000334961; ENST00000338641; ENST00000353887; ENST00000361166; ENST00000361452; ENST00000361676; ENST00000397789; ENST00000403435; ENST00000403999; ENST00000413209; ENST00000432151; BC003112; BC020257; OTTHUMT00000075615; OTTHUMT00000277090; OTTHUMT00000322026; OTTHUMT00000322027; OTTHUMT000003…	NF2	neurofibromin 2 (merlin)
TC0500007154.hg.1	10.9	9.15	0.57	0.7	T	T	3.36	0.0002	0.0028	0.0006	0.0082	T	NM_001166695; NM_001166696; NM_001289939; NM_001289940; NM_004172; ENST00000265113; ENST00000381918; ENST00000416645; ENST00000502864; ENST00000504121; ENST00000505202; ENST00000505376; ENST00000506178; ENST00000506725; ENST00000509272; ENST00000512374; ENST00000513646; ENST00000513903; ENST00000514563; ENST00000612708; ENST00000613445; BC037310; OTTHUMT00000207579; OTTHUMT00000366890; OTTHUMT000…	SLC1A3	solute carrier family 1 (glial high affinity glutamate transporter), member 3
TC1400010331.hg.1	7.01	5.26	0.33	0.1	T	T	3.36	2.73e-06	0.0001	1.03e-05	0.0005	T	NM_001100118; NM_001100119; NM_005432; ENST00000352127; ENST00000553264; ENST00000553332; ENST00000553361; ENST00000553807; ENST00000554170; ENST00000554774; ENST00000554811; ENST00000554913; ENST00000554974; ENST00000555055; ENST00000555231; ENST00000555451; ENST00000555832; ENST00000555964; ENST00000556682; ENST00000556980; ENST00000557439; BC001036; BC011725; OTTHUMT00000402951; OTTHUMT0000041…	XRCC3	X-ray repair complementing defective repair in Chinese hamster cells 3
TC0600011130.hg.1	7.46	5.72	0.46	0.69	T	T	3.35	0.0002	0.0032	0.0007	0.009	T	hsa_circ_0003009	HIST1H4C	Jeck2013 ANTISENSE, CDS, coding, INTERNAL, OVCODE, OVEXON, UTR3 best transcript NM_003542
TC1900010939.hg.1	7.59	5.85	0.35	0.53	T	T	3.35	0.0026	0.0198	0.0013	0.0138	T	NM_001142502; NM_006663; ENST00000360957; ENST00000418234; ENST00000585905; ENST00000587270; ENST00000589371; ENST00000589858; ENST00000591986; ENST00000592134; ENST00000593226; ENST00000612351; BC032298; BC064913; OTTHUMT00000457582; OTTHUMT00000457583; OTTHUMT00000457584; OTTHUMT00000457585; OTTHUMT00000457586; OTTHUMT00000457587; OTTHUMT00000457588; OTTHUMT00000457589; OTTHUMT00000457590	PPP1R13L	protein phosphatase 1, regulatory subunit 13 like
TC0500012818.hg.1	11.38	9.64	0.62	0.31	T	T	3.34	0.0012	0.0112	0.0028	0.0242	T	NM_005990; ENST00000176763; ENST00000517360; ENST00000517381; ENST00000517524; ENST00000517527; ENST00000517775; ENST00000518267; ENST00000519269; ENST00000519441; ENST00000519710; ENST00000520476; ENST00000521322; ENST00000522879; ENST00000522936; ENST00000523603; ENST00000523615; BC070077; OTTHUMT00000372374; OTTHUMT00000372377; OTTHUMT00000372378; OTTHUMT00000372379; OTTHUMT00000372409; OTTHUM…	STK10	serine/threonine kinase 10
TC1000012423.hg.1	13.39	11.65	0.29	0.11	T	T	3.34	3.16e-06	0.0002	2.98e-06	0.0002	T	NM_001242339; NM_002627; ENST00000381072; ENST00000381075; ENST00000381125; ENST00000407806; ENST00000413079; ENST00000415005; ENST00000421751; ENST00000433193; ENST00000460445; ENST00000468050; ENST00000495715; ENST00000607886; BC002536; BC029138; OTTHUMT00000046452; OTTHUMT00000046453; OTTHUMT00000046454; OTTHUMT00000046455; OTTHUMT00000046456; OTTHUMT00000046457; OTTHUMT00000046458; OTTHUMT000…	PFKP	phosphofructokinase, platelet
TC1700010653.hg.1	9.75	8.02	0.6	0.28	T	T	3.34	0.0004	0.0051	0.0011	0.0125	T	NM_001165252; ENST00000391418; BC063625; OTTHUMT00000257692	KRTAP2-3	keratin associated protein 2-3
TC0100015058.hg.1	8.67	6.93	0.12	0.56	T	T	3.33	4.49e-05	0.0011	0.0002	0.0033	T	NM_001304829; NM_194292; ENST00000287482; ENST00000462159; BC101026; OTTHUMT00000029656; OTTHUMT00000029912	SASS6	SAS-6 centriolar assembly protein
TC0100018045.hg.1	11.94	10.21	0.61	0.22	T	T	3.33	0.0001	0.0021	7.67e-05	0.0019	T	NM_001167740; NM_022743; ENST00000366516; ENST00000366517; ENST00000391836; ENST00000403792; ENST00000453676; ENST00000455277; ENST00000462422; ENST00000464398; ENST00000470510; ENST00000470863; ENST00000482592; ENST00000483072; ENST00000488153; ENST00000490107; ENST00000490322; ENST00000492487; ENST00000493441; ENST00000630181; BC031010; OTTHUMT00000097487; OTTHUMT00000097488; OTTHUMT00000097489…	SMYD3	SET and MYND domain containing 3
TC0900006708.hg.1	10.52	8.78	0.27	0.24	T	T	3.33	9.6e-06	0.0004	1.27e-05	0.0005	T	NM_001039697; ENST00000380799; ENST00000380821; ENST00000421710; ENST00000461041; ENST00000467062; ENST00000490969; ENST00000610884; BC108743; BC121011; BC121012; OTTHUMT00000051762; OTTHUMT00000051763; OTTHUMT00000051764; OTTHUMT00000051765; OTTHUMT00000051766; OTTHUMT00000051767	SNAPC3	small nuclear RNA activating complex polypeptide 3
TC0600009256.hg.1	8.51	6.79	0.28	0.33	T	T	3.31	1.19e-05	0.0004	1.71e-05	0.0006	T	NM_173674; ENST00000296955; ENST00000338728; ENST00000424717; ENST00000478345; ENST00000481630; ENST00000487076; ENST00000525483; ENST00000528138; ENST00000528162; ENST00000533453; ENST00000533950; ENST00000534777; BC035671; OTTHUMT00000041979; OTTHUMT00000041980; OTTHUMT00000041981; OTTHUMT00000041982; OTTHUMT00000041985; OTTHUMT00000387918; OTTHUMT00000387919; OTTHUMT00000387920; OTTHUMT0000038…	DCBLD1	discoidin, CUB and LCCL domain containing 1
TC0900011582.hg.1	12.61	10.89	0.34	0.16	T	T	3.31	1.93e-05	0.0006	7.5e-05	0.0019	T	NM_001035534; NM_022833; ENST00000373312; ENST00000373314; ENST00000465154; ENST00000468379; ENST00000476091; ENST00000478917; ENST00000484348; OTTHUMT00000054193; OTTHUMT00000054194; OTTHUMT00000054195; OTTHUMT00000054196; OTTHUMT00000054197; OTTHUMT00000054198; OTTHUMT00000054199	FAM129B	family with sequence similarity 129, member B
TC2100006854.hg.1	5.97	4.25	1.1	0.55	T	F	3.31	0.0016	0.0144	0.0015	0.0157	F	NM_001286617; NM_001286618; NM_001286619; NM_001286620; NM_001286622; NM_001286623; NM_001286624; NM_001286634; NM_020152; ENST00000286791; ENST00000339024; ENST00000341618; ENST00000399925; ENST00000399926; ENST00000399928; ENST00000399934; ENST00000399935; ENST00000399947; ENST00000419845; ENST00000451489; ENST00000460883; ENST00000470800; ENST00000492930; ENST00000496779; ENST00000545939; BC00…	MAP3K7CL	MAP3K7 C-terminal like
TC0100009723.hg.1	7.83	6.11	0.34	0.18	T	T	3.3	1.25e-05	0.0004	4.33e-05	0.0013	T	NM_207418; ENST00000400889; OTTHUMT00000158589	FAM72D	family with sequence similarity 72, member D
TC0700010621.hg.1	12.73	11.01	0.08	0.24	T	T	3.3	6.57e-07	5.26e-05	5.15e-07	5.55e-05	T	NM_017946; NR_046478; NR_046479; ENST00000222803; ENST00000412494; ENST00000419018; ENST00000479939; BC005206; OTTHUMT00000214229; OTTHUMT00000327692; OTTHUMT00000327693; OTTHUMT00000327694	FKBP14	FK506 binding protein 14
TC1000009536.hg.1	12.07	10.35	0.23	0.46	T	T	3.3	6.21e-05	0.0014	5.09e-05	0.0014	T	NM_004508; ENST00000381344; ENST00000427898; ENST00000429642; ENST00000482091; ENST00000491735; BC057827; OTTHUMT00000046406; OTTHUMT00000046407; OTTHUMT00000046408; OTTHUMT00000046409; OTTHUMT00000046410	IDI1	isopentenyl-diphosphate delta isomerase 1
TC1900010597.hg.1	11.78	10.07	0.13	0.28	T	T	3.29	6.81e-06	0.0003	2.96e-06	0.0002	T	NM_001039671; NM_001039672; NM_001039673; NM_001145461; NM_001145462; NM_001145463; ENST00000329420; ENST00000337679; ENST00000339413; ENST00000392124; ENST00000585563; ENST00000586319; ENST00000587039; ENST00000587361; ENST00000588002; ENST00000589151; ENST00000589247; ENST00000589644; ENST00000591755; ENST00000591784; ENST00000592246; ENST00000592694; BC014974; BC091477; OTTHUMT00000460507; OTT…	YIF1B	Yip1 interacting factor homolog B (S. cerevisiae)
TC0100009938.hg.1	11.18	9.48	0.2	0.25	T	T	3.26	7.66e-06	0.0003	8.49e-06	0.0004	T	NM_006818; ENST00000368921; BC006471; BC008445; BC009624; BC019253; BC021703; BC022448; OTTHUMT00000085103	MLLT11	myeloid/lymphoid or mixed-lineage leukemia; translocated to, 11
TC0400009450.hg.1	8.97	7.27	0.08	0.22	T	T	3.26	2.97e-06	0.0002	6.45e-06	0.0003	T	NM_024949; ENST00000403733; ENST00000427431; ENST00000438543; ENST00000448232; ENST00000504005; ENST00000506225; ENST00000508614; ENST00000508747; ENST00000513834; ENST00000515284; OTTHUMT00000319606; OTTHUMT00000319607; OTTHUMT00000319608; OTTHUMT00000361754; OTTHUMT00000361755; OTTHUMT00000361756; OTTHUMT00000361757; OTTHUMT00000361758; OTTHUMT00000361759; OTTHUMT00000361760	WWC2	WW and C2 domain containing 2
TC1500008328.hg.1	7.11	5.41	0.4	0.12	T	T	3.26	5.58e-05	0.0013	0.0002	0.0038	T	NM_000057; NM_001287246; NM_001287247; NM_001287248; ENST00000355112; ENST00000558599; ENST00000558825; ENST00000559282; ENST00000559426; ENST00000559724; ENST00000560136; ENST00000560509; ENST00000560559; ENST00000560821; BC093622; BC101567; BC115030; BC115032; BC143280; OTTHUMT00000313495; OTTHUMT00000417940; OTTHUMT00000417941; OTTHUMT00000417942; OTTHUMT00000417944; OTTHUMT00000417945; OTTHUM…	BLM	Bloom syndrome, RecQ helicase-like
TC0600011674.hg.1	10.43	8.73	0.24	0.41	T	T	3.25	9.11e-06	0.0004	3.33e-05	0.0011	T	NM_016059; ENST00000373699; ENST00000483552; BC003048; OTTHUMT00000040382; OTTHUMT00000040383	PPIL1	peptidylprolyl isomerase (cyclophilin)-like 1
TC0900012157.hg.1	12.73	11.03	0.06	0.14	T	T	3.25	1.36e-05	0.0005	4.48e-05	0.0013	T	NM_001004065; NM_001136562; NM_001198656; ENST00000259318; ENST00000374525; ENST00000434623; ENST00000471798; ENST00000480388; ENST00000482335; ENST00000485762; ENST00000495980; BC146863; BC171800; OTTHUMT00000053607; OTTHUMT00000053609; OTTHUMT00000053610; OTTHUMT00000053613; OTTHUMT00000346067; OTTHUMT00000356276; OTTHUMT00000356277; OTTHUMT00000356278	AKAP2	A kinase (PRKA) anchor protein 2
TC1200012650.hg.1	13.94	12.24	0.24	0.19	T	T	3.25	3.11e-06	0.0002	2.49e-06	0.0002	T	NM_004990; NR_106816; ENST00000262027; ENST00000447721; ENST00000537638; ENST00000545888; ENST00000546481; ENST00000546971; ENST00000547062; ENST00000547501; ENST00000547665; ENST00000548146; ENST00000548202; ENST00000548630; ENST00000548674; ENST00000548714; ENST00000548944; ENST00000549048; ENST00000549074; ENST00000549603; ENST00000549827; ENST00000550449; ENST00000551172; ENST00000551431; ENS…	MARS; MIR6758	methionyl-tRNA synthetase; microRNA 6758
TC2000009448.hg.1	9.27	7.58	0.18	0.71	T	T	3.24	0.0003	0.004	0.0007	0.0094	T	NM_002237; ENST00000371571; ENST00000424171; ENST00000433903; ENST00000439216; ENST00000447736; ENST00000506387; BC006367; BC046629; OTTHUMT00000079725; OTTHUMT00000079726; OTTHUMT00000079727; OTTHUMT00000258849; OTTHUMT00000258850; OTTHUMT00000471554	KCNG1	potassium channel, voltage gated modifier subfamily G, member 1
TC0500007738.hg.1	15.65	13.96	0.09	0.22	T	T	3.23	6.87e-06	0.0003	5.73e-06	0.0003	T	NM_005909; ENST00000296755; ENST00000504183; ENST00000504492; ENST00000511641; ENST00000512974; ENST00000513526; OTTHUMT00000218561; OTTHUMT00000372646; OTTHUMT00000372647; OTTHUMT00000373347; OTTHUMT00000373348; OTTHUMT00000373349	MAP1B	microtubule associated protein 1B
TC0700008568.hg.1	11.19	9.5	0.24	0.15	T	T	3.23	1.52e-05	0.0005	4.36e-05	0.0013	T	NM_001128852; NM_001128853; NM_001128854; NM_015908; ENST00000423692; ENST00000431645; ENST00000445337; ENST00000448764; ENST00000449389; ENST00000460194; ENST00000466432; ENST00000469602; ENST00000474896; ENST00000477529; ENST00000478693; ENST00000487311; ENST00000611405; ENST00000614370; ENST00000614484; ENST00000618262; ENST00000618411; ENST00000620394; BC109117; OTTHUMT00000347165; OTTHUMT000…	SRRT	serrate, RNA effector molecule
TC0400007344.hg.1	15.02	13.33	0.23	0.56	T	T	3.22	0.0001	0.0024	6.68e-05	0.0018	T	NM_004181; ENST00000284440; ENST00000381760; ENST00000472501; ENST00000503431; ENST00000504818; ENST00000505232; ENST00000508768; ENST00000510566; ENST00000512419; ENST00000512788; ENST00000514764; ENST00000514924; BC000332; BC005117; BC006305; OTTHUMT00000216827; OTTHUMT00000216828; OTTHUMT00000216829; OTTHUMT00000216830; OTTHUMT00000360473; OTTHUMT00000360474; OTTHUMT00000360475; OTTHUMT0000036…	UCHL1	ubiquitin C-terminal hydrolase L1
TC0800009830.hg.1	9.92	8.23	0.27	0.33	T	T	3.22	0.0001	0.0023	0.0004	0.006	T	NM_025232; ENST00000306306; ENST00000334530; ENST00000518664; ENST00000519074; ENST00000519875; ENST00000521744; ENST00000523293; BC013048; BC050622; OTTHUMT00000254337; OTTHUMT00000375349; OTTHUMT00000375351; OTTHUMT00000375352; OTTHUMT00000375353; OTTHUMT00000375354; OTTHUMT00000375355	REEP4	receptor accessory protein 4
TC0900007116.hg.1	6.4	4.72	0.15	0.18	T	T	3.22	1.81e-06	0.0001	5.22e-06	0.0003	T	NM_005893; ENST00000335119; BC019251; OTTHUMT00000052418	CCIN	calicin
TC1000009922.hg.1	6.67	4.98	0.64	0.01	T	T	3.22	0.0057	0.0359	0.0128	0.0713	T	hsa_circ_0007939	VIM	Jeck2013 ANTISENSE, coding, INTERNAL, intronic best transcript NM_003380
TC0100011200.hg.1	11.2	9.52	0.28	0.08	T	T	3.21	2.29e-06	0.0001	3.21e-06	0.0002	T	NM_006335; ENST00000367287; ENST00000478378; ENST00000482943; ENST00000484647; BC000294; BC004439; BC007106; BC009784; BC015098; BC020833; OTTHUMT00000087092; OTTHUMT00000087093; OTTHUMT00000087094; OTTHUMT00000087095; uc001gxc.3	TIMM17A	translocase of inner mitochondrial membrane 17 homolog A (yeast)
TC1300009673.hg.1	9.4	7.72	0.37	0.16	T	T	3.21	8.6e-05	0.0017	0.0003	0.0052	T	NM_001286775; NM_001286776; NM_138779; NR_104590; ENST00000376019; ENST00000376021; ENST00000376022; ENST00000376027; ENST00000376029; ENST00000376032; ENST00000487260; BC015148; OTTHUMT00000045691; OTTHUMT00000045692; OTTHUMT00000045693; OTTHUMT00000045694; OTTHUMT00000045695; OTTHUMT00000045696; OTTHUMT00000045697	TEX30	testis expressed 30
TC1300007731.hg.1	8.42	6.75	0.04	0.27	T	T	3.2	2.45e-06	0.0001	1.9e-06	0.0001	T	NM_180989; ENST00000376958; BC052243; OTTHUMT00000045465	GPR180	G protein-coupled receptor 180
TC0700008873.hg.1	14.52	12.85	0.41	0.41	T	T	3.19	7.25e-05	0.0016	0.0001	0.0024	T	NM_001172895; NM_001172896; NM_001172897; NM_001753; ENST00000341049; ENST00000393467; ENST00000393468; ENST00000393470; ENST00000405348; ENST00000451122; ENST00000456473; ENST00000489856; ENST00000614113; BC082246; OTTHUMT00000059734; OTTHUMT00000141423; OTTHUMT00000141424; OTTHUMT00000141425; OTTHUMT00000315775; OTTHUMT00000316596; OTTHUMT00000316597; OTTHUMT00000319688	CAV1	caveolin 1
TC0700011510.hg.1	8.8	7.13	0.1	0.19	T	T	3.18	3.28e-06	0.0002	7.37e-06	0.0004	T	NM_001278791; NM_001278792; NM_001278793; NM_002914; NM_181471; ENST00000055077; ENST00000352131; ENST00000463194; ENST00000470266; ENST00000473493; ENST00000479105; ENST00000480432; ENST00000485545; ENST00000491206; ENST00000493156; ENST00000494019; ENST00000497430; ENST00000621097; BC002813; OTTHUMT00000252458; OTTHUMT00000252459; OTTHUMT00000351336; OTTHUMT00000351337; OTTHUMT00000351338; OTTH…	RFC2	replication factor C subunit 2
TC1700011298.hg.1	7.1	5.43	0.4	0.02	T	T	3.18	3.5e-05	0.0009	1.68e-05	0.0006	T	NM_001193609; NM_001193610; NM_001193611; NM_001193612; NM_001193613; NM_016261; ENST00000325752; ENST00000340993; ENST00000346141; ENST00000376094; ENST00000394239; ENST00000539018; ENST00000587476; ENST00000588009; ENST00000588706; ENST00000590498; ENST00000591548; ENST00000591611; ENST00000592145; ENST00000592426; ENST00000593110; ENST00000613721; BC000258; OTTHUMT00000448811; OTTHUMT000004488…	TUBD1	tubulin, delta 1
TC0800012280.hg.1	7.63	5.96	1.56	0.58	T	T	3.17	0.003	0.0221	0.0029	0.0244	T	NM_021630; NM_176871; NM_198042; ENST00000265810; ENST00000308354; ENST00000339162; ENST00000397760; ENST00000397761; ENST00000409141; ENST00000409417; ENST00000416159; ENST00000426493; ENST00000429812; ENST00000436754; ENST00000443561; ENST00000448520; ENST00000452226; ENST00000456545; ENST00000464275; ENST00000491330; ENST00000614502; ENST00000616289; ENST00000622226; ENST00000622702; BC021556;…	PDLIM2	PDZ and LIM domain 2 (mystique)
TC1300006890.hg.1	9.29	7.63	0.27	0.07	T	T	3.17	3.1e-05	0.0008	4.24e-05	0.0013	T	NM_181503; ENST00000239893; ENST00000389704; ENST00000464235; ENST00000470423; ENST00000474661; ENST00000481013; ENST00000488108; ENST00000488779; ENST00000489088; ENST00000490537; ENST00000495092; BC020773; OTTHUMT00000044533; OTTHUMT00000044534; OTTHUMT00000044535; OTTHUMT00000044536; OTTHUMT00000044537; OTTHUMT00000044538; OTTHUMT00000044540; OTTHUMT00000044541; OTTHUMT00000354583; OTTHUMT0000…	EXOSC8	exosome component 8
TC1600007718.hg.1	6.17	4.51	0.39	0.59	T	T	3.17	4.57e-05	0.0011	0.0002	0.0034	T	NM_014321; NR_037620; ENST00000219097; ENST00000563306; ENST00000563599; ENST00000566860; ENST00000567000; ENST00000568364; ENST00000569239; ENST00000570260; ENST00000575571; BC039032; BC063565; OTTHUMT00000255739; OTTHUMT00000430602; OTTHUMT00000430603; OTTHUMT00000430604; OTTHUMT00000430605; OTTHUMT00000430606; OTTHUMT00000430607; OTTHUMT00000430608; OTTHUMT00000439487; uc002eeh.3	ORC6	origin recognition complex subunit 6
TC0600007282.hg.1	8.5	6.84	0.59	0.42	T	T	3.15	0.0006	0.0069	0.0022	0.0202	T	NM_003522; ENST00000356530; BC096120; BC096123; OTTHUMT00000040108	HIST1H2BF	histone cluster 1, H2bf
TC0700011054.hg.1	8.96	7.31	0.22	0.2	T	T	3.14	8.37e-05	0.0017	6.33e-05	0.0017	T	NM_001001549; NM_001001550; NM_001001555; NM_005311; ENST00000335866; ENST00000357271; ENST00000398810; ENST00000398812; ENST00000401949; ENST00000402497; ENST00000402578; ENST00000403097; ENST00000406641; ENST00000407526; ENST00000428711; ENST00000439044; ENST00000461886; ENST00000465602; ENST00000467386; ENST00000470992; ENST00000473696; ENST00000478162; ENST00000482397; ENST00000483157; ENST00…	GRB10	growth factor receptor bound protein 10
TC1500006951.hg.1	11.18	9.53	0.21	0.36	T	T	3.14	6.79e-05	0.0015	0.0003	0.0045	T	NM_001142761; NM_001142762; NM_033286; ENST00000249776; ENST00000416151; ENST00000448395; ENST00000557920; ENST00000559083; ENST00000559304; ENST00000559591; ENST00000559604; ENST00000560220; ENST00000560321; ENST00000560673; ENST00000560981; ENST00000561169; ENST00000561196; ENST00000561367; ENST00000608100; BC118559; BC118639; OTTHUMT00000418633; OTTHUMT00000418634; OTTHUMT00000418635; OTTHUMT0…	KNSTRN	kinetochore-localized astrin/SPAG5 binding protein
TC1600007959.hg.1	16.04	14.39	0.26	0.26	T	T	3.14	5.88e-06	0.0003	2.35e-05	0.0008	T	NM_175617; ENST00000306061; ENST00000330439; ENST00000568293; BC009699; BC062734; BC131609; OTTHUMT00000256600; OTTHUMT00000434375; OTTHUMT00000434376	MT1E	metallothionein 1E
TC0100014852.hg.1	10.58	8.93	0.25	0.23	T	T	3.13	5.12e-05	0.0012	6.72e-05	0.0018	T	NM_002053; ENST00000370473; ENST00000459831; ENST00000468959; ENST00000469194; ENST00000479889; ENST00000484970; ENST00000493139; ENST00000495131; BC002666; OTTHUMT00000029289; OTTHUMT00000029391; OTTHUMT00000029392; OTTHUMT00000029393; OTTHUMT00000097588; OTTHUMT00000097589; OTTHUMT00000097590; OTTHUMT00000097591	GBP1	guanylate binding protein 1, interferon-inducible
TC1000006859.hg.1	8.71	7.06	0.12	0.2	T	T	3.13	2.07e-06	0.0001	8.05e-06	0.0004	T	NM_001193424; NM_001193425; NM_001193426; NM_001193427; NM_024670; NR_034181; ENST00000313519; ENST00000354919; ENST00000358298; ENST00000378325; ENST00000378331; ENST00000412254; ENST00000420416; ENST00000433779; BC007754; BC029360; OTTHUMT00000046946; OTTHUMT00000046947; OTTHUMT00000046948; OTTHUMT00000046949; OTTHUMT00000046950; OTTHUMT00000046951; OTTHUMT00000046952; OTTHUMT00000046953	SUV39H2	suppressor of variegation 3-9 homolog 2 (Drosophila)
TC1100012131.hg.1	11.28	9.63	0.19	1.57	T	T	3.13	0.0047	0.0309	0.007	0.0468	T	NM_001145938; NM_002421; ENST00000315274; BC013875; OTTHUMT00000109632	MMP1	matrix metallopeptidase 1
TC1600011228.hg.1	7.96	6.32	0.25	0.59	T	T	3.13	0.0003	0.0039	0.0009	0.0111	T	NM_001142864; ENST00000301015; ENST00000327397; ENST00000419505; ENST00000466823; ENST00000472168; ENST00000474606; ENST00000475586; ENST00000484567; ENST00000490756; ENST00000491917; ENST00000495568; ENST00000497793; ENST00000518793; ENST00000521877; ENST00000566414; BC150271; OTTHUMT00000345699; OTTHUMT00000345701; OTTHUMT00000345702; OTTHUMT00000345704; OTTHUMT00000345705; OTTHUMT00000345706; …	PIEZO1	piezo-type mechanosensitive ion channel component 1
TC1700007982.hg.1	7.22	5.58	0.18	0.44	T	T	3.13	2.93e-05	0.0008	0.0001	0.0025	T	NM_001171251; NM_024032; ENST00000245382; ENST00000319977; ENST00000585683; ENST00000588073; ENST00000588434; BC000121; OTTHUMT00000457697; OTTHUMT00000457698; OTTHUMT00000457699; OTTHUMT00000457700; OTTHUMT00000457701; uc002ifi.2	C17orf53	chromosome 17 open reading frame 53
TC0200007035.hg.1	7.62	5.97	0.14	0.51	T	T	3.12	0.0002	0.0032	0.0006	0.0085	T	NM_033505; ENST00000260585; ENST00000442141; ENST00000447170; ENST00000462301; ENST00000613142; BC021229; OTTHUMT00000324484; OTTHUMT00000324485; OTTHUMT00000324486; OTTHUMT00000324487	EPT1	ethanolaminephosphotransferase 1
TC0600011225.hg.1	14.45	12.81	0.08	0.27	T	T	3.12	1.65e-06	0.0001	5.78e-06	0.0003	T	NM_021066; ENST00000333151; BC133048; BC133050; OTTHUMT00000040154	HIST1H2AJ	histone cluster 1, H2aj
TC1100006644.hg.1	13.71	12.07	0.16	0.22	T	T	3.12	7.36e-06	0.0003	2.85e-05	0.001	T	NM_001033; ENST00000300738; ENST00000526304; ENST00000526350; ENST00000526865; ENST00000528442; ENST00000528470; ENST00000529109; ENST00000530368; ENST00000531591; ENST00000532170; ENST00000532710; ENST00000533349; ENST00000533495; ENST00000534285; BC006498; OTTHUMT00000257197; OTTHUMT00000383270; OTTHUMT00000383272; OTTHUMT00000383273; OTTHUMT00000383380; OTTHUMT00000383381; OTTHUMT00000383383; …	RRM1	ribonucleotide reductase M1
TC1300008144.hg.1	12.59	10.95	0.19	0.11	T	T	3.12	2.98e-06	0.0002	9.74e-06	0.0004	T	NM_007111; NR_026580; ENST00000375370; ENST00000408980; ENST00000453989; ENST00000464794; ENST00000465174; ENST00000475254; ENST00000494812; ENST00000544902; BC011685; OTTHUMT00000045918; OTTHUMT00000045919; OTTHUMT00000045920; OTTHUMT00000045921; OTTHUMT00000045922; OTTHUMT00000045923; OTTHUMT00000045924; OTTHUMT00000474623	TFDP1	transcription factor Dp-1
TC1500010709.hg.1	6.48	4.84	0.26	0.2	T	T	3.12	4.92e-06	0.0002	1.91e-05	0.0007	T	OTTHUMT00000430732; OTTHUMT00000430733; OTTHUMT00000430734	ARHGAP11B	Rho GTPase activating protein 11B
TC0300009701.hg.1	12.9	11.27	0.18	0.03	T	T	3.11	2.09e-06	0.0001	6.08e-06	0.0003	T	NM_001278708; NM_001278709; NM_002808; ENST00000310118; ENST00000417952; ENST00000432855; ENST00000433010; ENST00000435761; ENST00000439383; ENST00000445558; ENST00000459910; ENST00000460628; ENST00000463602; ENST00000466987; ENST00000473991; ENST00000476461; ENST00000485937; ENST00000487475; ENST00000488085; ENST00000491149; ENST00000491494; ENST00000492191; ENST00000496925; BC002368; BC002997; …	PSMD2	proteasome 26S subunit, non-ATPase 2
TC0500008054.hg.1	8.13	6.49	0.2	0.75	T	T	3.11	0.0003	0.0047	0.0012	0.0129	T	NM_006467; ENST00000399107; ENST00000503373; ENST00000503973; ENST00000504930; ENST00000505345; ENST00000512239; ENST00000514483; ENST00000622335; OTTHUMT00000370462; OTTHUMT00000370464; OTTHUMT00000370465; OTTHUMT00000370466; OTTHUMT00000370467; OTTHUMT00000370468; uc003kjq.3	POLR3G	polymerase (RNA) III (DNA directed) polypeptide G (32kD)
TC0700012636.hg.1	7.17	5.53	1.21	0.36	T	T	3.11	0.0036	0.0254	0.0104	0.0621	T	NM_001018111; NM_005397; ENST00000322985; ENST00000378555; ENST00000446198; ENST00000465001; ENST00000482581; ENST00000484346; ENST00000487965; ENST00000490761; BC093730; BC112035; BC143318; OTTHUMT00000337625; OTTHUMT00000337626; OTTHUMT00000337627; OTTHUMT00000337628; OTTHUMT00000337629; OTTHUMT00000337630; OTTHUMT00000337631; OTTHUMT00000337632	PODXL	podocalyxin-like
TC0900008441.hg.1	9.94	8.3	0.6	0.11	T	T	3.11	0.0017	0.0145	0.0026	0.0227	T	NM_003358; ENST00000374279; ENST00000474306; ENST00000489355; ENST00000490110; ENST00000495085; BC038711; OTTHUMT00000053661; OTTHUMT00000053662; OTTHUMT00000053663; OTTHUMT00000053664; OTTHUMT00000053665	UGCG	UDP-glucose ceramide glucosyltransferase
TC1000007876.hg.1	13.12	11.48	0.15	0.34	T	T	3.11	7.13e-05	0.0015	0.0002	0.0043	T	NM_001256910; NM_004728; ENST00000354185; ENST00000620315; BC008071; OTTHUMT00000048374	DDX21	DEAD (Asp-Glu-Ala-Asp) box helicase 21
TC0200007590.hg.1	5.98	4.34	0.39	0.45	T	T	3.1	7.75e-05	0.0016	0.0002	0.0042	T	NM_001008708; ENST00000295304; BC017941; BC019239; BC025376; BC053896; OTTHUMT00000324072	CHAC2	ChaC, cation transport regulator homolog 2 (E. coli)
TC1900008323.hg.1	7.73	6.1	0.31	0.41	T	T	3.1	0.0002	0.003	0.0006	0.0085	T	NM_001297590; NM_012099; ENST00000309424; ENST00000589804; ENST00000590794; ENST00000592852; BC038992; BC108889; OTTHUMT00000459538; OTTHUMT00000459539; OTTHUMT00000459540; OTTHUMT00000459541; uc002pbq.1	CD3EAP	CD3e molecule, epsilon associated protein
TC0100017193.hg.1	6.47	4.84	0.38	0.46	T	T	3.09	0.0016	0.0142	0.0034	0.0273	T	NM_002238; NM_172362; ENST00000271751; ENST00000367007; BC113709; BC143599; OTTHUMT00000088332; OTTHUMT00000088568	KCNH1	potassium channel, voltage gated eag related subfamily H, member 1
TC0400010519.hg.1	12.4	10.77	0.3	0.82	T	T	3.09	0.0004	0.0055	0.0008	0.0099	T	NM_001166050; NM_001166051; NM_001166052; NM_001166053; NM_001166054; NM_004307; NM_173075; ENST00000295974; ENST00000502682; ENST00000502687; ENST00000502841; ENST00000503264; ENST00000503503; ENST00000503555; ENST00000504305; ENST00000504484; ENST00000505266; ENST00000506352; ENST00000506999; ENST00000507831; ENST00000508593; ENST00000508676; ENST00000508707; ENST00000509446; ENST00000509475; E…	APBB2	amyloid beta (A4) precursor protein-binding, family B, member 2
TC0600011235.hg.1	8.77	7.14	0.16	0.57	T	T	3.09	0.0002	0.0031	0.0007	0.0089	T	NM_003514; NM_003535; ENST00000359303; ENST00000359611; ENST00000479986; OTTHUMT00000040162; OTTHUMT00000043453; OTTHUMT00000331293	HIST1H2AM; HIST1H3J	histone cluster 1, H2am; histone cluster 1, H3j
TC1200008474.hg.1	7.92	6.29	0.75	0.22	T	T	3.09	0.0075	0.0441	0.0221	0.1052	T	NM_001270467; NM_001270468; NM_001270469; NM_001270470; NM_001270471; NM_003877; ENST00000340600; ENST00000536696; ENST00000547229; ENST00000548091; ENST00000548537; ENST00000549122; ENST00000549206; ENST00000549510; ENST00000549887; ENST00000551556; ENST00000551883; ENST00000622746; BC010399; OTTHUMT00000407731; OTTHUMT00000407732; OTTHUMT00000407733; OTTHUMT00000407736; OTTHUMT00000407737; OTTH…	SOCS2	suppressor of cytokine signaling 2
TC1600011570.hg.1	9.86	8.24	0.29	0.06	T	T	3.09	2.52e-05	0.0007	4.92e-05	0.0014	T	NM_020188; ENST00000219400; ENST00000486645; ENST00000561614; ENST00000562713; ENST00000562828; ENST00000563779; ENST00000564174; ENST00000564249; ENST00000565108; ENST00000565514; ENST00000565613; ENST00000565650; ENST00000565925; ENST00000566047; ENST00000566231; ENST00000566918; ENST00000567593; ENST00000568228; ENST00000569187; ENST00000569666; ENST00000570086; ENST00000570195; ENST0000063039…	CMC2	C-x(9)-C motif containing 2
TC2200008781.hg.1	10.92	9.3	0.13	0.48	T	T	3.07	0.0002	0.0031	6.95e-05	0.0018	T	NM_001282660; NM_001282661; NM_001282662; NM_020831; ENST00000355630; ENST00000396617; ENST00000402042; ENST00000402630; ENST00000407029; ENST00000422851; ENST00000463769; ENST00000466278; ENST00000477468; ENST00000614754; ENST00000618196; ENST00000618417; ENST00000620651; BC115039; OTTHUMT00000321522; OTTHUMT00000321523; OTTHUMT00000321524; OTTHUMT00000321525; OTTHUMT00000321526; OTTHUMT00000321…	MKL1	megakaryoblastic leukemia (translocation) 1
TC0100013778.hg.1	4.81	3.2	0.45	0.4	T	F	3.06	0.0015	0.0137	0.0044	0.0335	F	NM_001304746; NM_017821; ENST00000289248; ENST00000372990; ENST00000540558; BC137108; BC137110; OTTHUMT00000001216; OTTHUMT00000001217; uc001ccu.1	RHBDL2	rhomboid, veinlet-like 2 (Drosophila)
TC0100014660.hg.1	11.38	9.77	0.16	0.12	T	T	3.06	9.03e-07	6.68e-05	3.6e-06	0.0002	T	NM_001303433; NM_003902; NR_130152; ENST00000294623; ENST00000370767; ENST00000370768; ENST00000421641; ENST00000470287; ENST00000474632; ENST00000480673; ENST00000483894; ENST00000487684; ENST00000488814; ENST00000489495; ENST00000492405; ENST00000492724; BC017247; OTTHUMT00000098029; OTTHUMT00000098030; OTTHUMT00000098134; OTTHUMT00000098135; OTTHUMT00000098136; OTTHUMT00000098137; OTTHUMT00000…	FUBP1	far upstream element (FUSE) binding protein 1
TC1100006815.hg.1	10.52	8.91	0.29	0.03	T	T	3.06	6.52e-06	0.0003	7.63e-06	0.0004	T	NM_001143976; NM_003390; ENST00000299613; ENST00000450114; ENST00000524549; ENST00000524612; ENST00000527848; ENST00000530175; ENST00000530712; ENST00000532275; BC051831; BC070052; OTTHUMT00000386757; OTTHUMT00000386758; OTTHUMT00000386759; OTTHUMT00000386760; OTTHUMT00000386761; OTTHUMT00000386762; OTTHUMT00000386763; OTTHUMT00000386764	WEE1	WEE1 G2 checkpoint kinase
TC1900010037.hg.1	9.05	7.44	0.37	0.43	T	T	3.06	0.0001	0.0022	0.0002	0.0038	T	NM_001017392; NM_014884; ENST00000330854; ENST00000337018; ENST00000452918; ENST00000593795; ENST00000594445; ENST00000594773; ENST00000597095; ENST00000597163; ENST00000597280; ENST00000598202; ENST00000598240; ENST00000598863; ENST00000600239; ENST00000600377; ENST00000601879; BC020586; OTTHUMT00000464618; OTTHUMT00000464619; OTTHUMT00000464620; OTTHUMT00000464621; OTTHUMT00000464622; OTTHUMT00…	SUGP2	SURP and G-patch domain containing 2
TC2200007013.hg.1	11.62	10.01	0.2	0.25	T	T	3.06	1.5e-05	0.0005	3.95e-05	0.0012	T	NM_001163285; NM_001163286; NM_001163287; NM_005243; NM_013986; ENST00000331029; ENST00000332035; ENST00000332050; ENST00000333395; ENST00000360091; ENST00000397938; ENST00000406548; ENST00000414183; ENST00000415761; ENST00000436425; ENST00000437155; ENST00000444626; ENST00000447973; ENST00000455726; ENST00000469669; ENST00000479135; ENST00000483415; ENST00000483629; ENST00000485037; ENST00000493…	EWSR1	EWS RNA binding protein 1
TC1400010195.hg.1	14.74	13.13	0.23	0.63	T	T	3.05	0.0006	0.0071	8.59e-05	0.0021	T	NM_004184; NM_173701; NM_213645; NM_213646; ENST00000344102; ENST00000355338; ENST00000358655; ENST00000392882; ENST00000553395; ENST00000553413; ENST00000553524; ENST00000553545; ENST00000553581; ENST00000553769; ENST00000553808; ENST00000553934; ENST00000554084; ENST00000554331; ENST00000554509; ENST00000554601; ENST00000554605; ENST00000554772; ENST00000554820; ENST00000554950; ENST00000555031…	WARS	tryptophanyl-tRNA synthetase
TC1900008435.hg.1	10.35	8.74	0.36	0.27	T	T	3.05	1.39e-05	0.0005	5.03e-05	0.0014	T	NM_003009; ENST00000509570; ENST00000593892; ENST00000595509; ENST00000595615; ENST00000598083; ENST00000598273; ENST00000598956; ENST00000599302; ENST00000599590; ENST00000599627; ENST00000599874; ENST00000601048; ENST00000601419; ENST00000601937; ENST00000602163; ENST00000612212; BC000581; BC032546; BC039597; BC047893; OTTHUMT00000464884; OTTHUMT00000464885; OTTHUMT00000464886; OTTHUMT000004648…	SEPW1	selenoprotein W, 1
TC1200010616.hg.1	18.1	16.5	0.07	0.06	T	T	3.04	9.21e-07	6.76e-05	1.7e-06	0.0001	T	NM_006082; ENST00000332858; ENST00000336023; ENST00000547476; ENST00000547765; ENST00000549870; ENST00000550367; ENST00000551324; ENST00000552984; BC000696; BC001128; BC006379; BC006481; BC008659; BC009314; BC009509; BC009512; BC009513; BC010494; BC011572; BC015883; BC017004; BC021564; BC030820; BC071904; OTTHUMT00000409005; OTTHUMT00000409006; OTTHUMT00000409007; OTTHUMT00000409010; OTTHUMT00000…	TUBA1B	tubulin, alpha 1b
TC1200011535.hg.1	11.22	9.62	0.35	0.19	T	T	3.04	3.69e-05	0.001	0.0001	0.0028	T	NM_003348; ENST00000318066; ENST00000548946; ENST00000549490; ENST00000549833; ENST00000550657; ENST00000552442; BC000396; BC003365; BC108704; OTTHUMT00000407709; OTTHUMT00000407710; OTTHUMT00000407711; OTTHUMT00000407712; OTTHUMT00000407713; OTTHUMT00000407714	UBE2N	ubiquitin conjugating enzyme E2N
TC0100008697.hg.1	6.96	5.36	0.43	0.43	T	T	3.02	6.42e-05	0.0014	7.87e-06	0.0004	T	NM_001190463; NM_001902; NM_153742; ENST00000346806; ENST00000370938; ENST00000411986; ENST00000464926; ENST00000482383; BC015807; OTTHUMT00000025918; OTTHUMT00000025919; OTTHUMT00000025920; OTTHUMT00000025921; uc010oqq.2	CTH	cystathionine gamma-lyase
TC0100010393.hg.1	8.16	6.57	0.81	0.68	T	T	3.02	0.0012	0.0117	0.0042	0.0322	T	NM_001102445; NM_001113380; NM_001113381; NM_005613; ENST00000367906; ENST00000367908; ENST00000367909; ENST00000421743; ENST00000491263; ENST00000527393; ENST00000527809; ENST00000528938; ENST00000531057; ENST00000533019; BC000737; BC051869; OTTHUMT00000083197; OTTHUMT00000083198; OTTHUMT00000083199; OTTHUMT00000083200; OTTHUMT00000382515; OTTHUMT00000382516; OTTHUMT00000382517; OTTHUMT000003827…	RGS4	regulator of G-protein signaling 4
TC0900010975.hg.1	7.23	5.63	0.83	0.3	T	T	3.02	0.0004	0.0051	0.0012	0.0135	T	NM_005458; ENST00000259455; ENST00000477471; BC035071; OTTHUMT00000053373; OTTHUMT00000053374	GABBR2	gamma-aminobutyric acid (GABA) B receptor, 2
TC2200007150.hg.1	16.35	14.76	0.48	0.6	T	T	3.01	0.0023	0.0184	0.0076	0.0495	T	NM_000362; ENST00000266085; BC014277; OTTHUMT00000075672	TIMP3	TIMP metallopeptidase inhibitor 3
TC0100017289.hg.1	11.64	10.05	0.13	0.47	T	T	3	5.73e-05	0.0013	0.0002	0.0037	T	NM_005401; ENST00000366956; ENST00000473261; ENST00000486173; ENST00000491277; ENST00000543945; BC101754; BC104803; OTTHUMT00000089918; OTTHUMT00000089919; OTTHUMT00000089920; OTTHUMT00000098633	PTPN14	protein tyrosine phosphatase, non-receptor type 14
TC0700011383.hg.1	10.69	9.1	0.3	0.25	T	T	3	1.06e-05	0.0004	3.63e-05	0.0011	T	NM_016038; ENST00000246868; ENST00000414306; ENST00000463579; ENST00000490953; ENST00000617799; BC065700; OTTHUMT00000251746; OTTHUMT00000346555; OTTHUMT00000346556; OTTHUMT00000346558	SBDS	Shwachman-Bodian-Diamond syndrome
TC1200010145.hg.1	13.41	11.82	0.05	0.15	T	T	3	3.68e-06	0.0002	2.25e-06	0.0002	T	NM_001178091; NM_001178092; NM_001178093; NM_001178094; NM_005504; ENST00000261192; ENST00000342945; ENST00000355164; ENST00000538118; ENST00000539282; ENST00000539780; ENST00000543099; ENST00000544418; ENST00000546285; ENST00000612790; OTTHUMT00000402080; OTTHUMT00000402081; OTTHUMT00000402082; OTTHUMT00000402083; OTTHUMT00000402084; OTTHUMT00000402085; OTTHUMT00000402086; OTTHUMT00000402087; OT…	BCAT1	branched chain amino-acid transaminase 1, cytosolic
TC2200007324.hg.1	9.3	7.72	0.34	0.49	T	T	3	8.79e-05	0.0018	0.0003	0.0053	T	NM_033386; ENST00000215957; ENST00000402631; ENST00000424008; ENST00000445494; ENST00000454685; ENST00000489812; OTTHUMT00000319545; OTTHUMT00000319546; OTTHUMT00000319547; OTTHUMT00000319548; OTTHUMT00000319549; OTTHUMT00000319550	MICALL1	MICAL-like 1
TC1000012117.hg.1	10.57	8.99	0.46	0.92	T	T	2.99	0.0045	0.0297	0.014	0.0766	T	NM_001270764; NM_001270765; NM_014863; NM_015892; ENST00000346248; ENST00000435907; ENST00000462406; ENST00000476765; ENST00000628426; BC027908; BC050540; BC075813; OTTHUMT00000050856; OTTHUMT00000050857; OTTHUMT00000050858; OTTHUMT00000483254	CHST15	carbohydrate (N-acetylgalactosamine 4-sulfate 6-O) sulfotransferase 15
TC1100011050.hg.1	12.21	10.63	0.5	0.61	T	T	2.99	0.0025	0.0197	0.0009	0.0112	T	NM_013402; NR_031729; ENST00000350997; ENST00000410394; ENST00000421879; ENST00000424501; ENST00000433932; ENST00000448607; ENST00000460649; ENST00000466716; ENST00000473263; ENST00000491310; ENST00000496123; ENST00000536991; ENST00000539419; ENST00000539999; ENST00000540767; ENST00000541683; ENST00000542506; ENST00000544309; ENST00000544696; ENST00000545245; ENST00000545405; ENST00000545986; BC0…	FADS1; MIR1908	fatty acid desaturase 1; microRNA 1908
TC1200011846.hg.1	14.82	13.24	0.19	0.32	T	T	2.99	3.17e-05	0.0009	5.64e-05	0.0016	T	NM_001105237; NM_001276471; NM_014325; ENST00000261401; ENST00000420959; ENST00000421578; ENST00000541050; ENST00000546571; ENST00000546705; ENST00000547170; ENST00000547294; ENST00000547361; ENST00000549384; ENST00000549387; ENST00000549772; ENST00000550032; ENST00000550542; ENST00000551044; ENST00000551059; ENST00000551550; ENST00000552030; ENST00000552871; BC002342; OTTHUMT00000403802; OTTHUMT…	CORO1C	coronin, actin binding protein, 1C
TC0100012272.hg.1	7.77	6.2	0.55	0.15	T	T	2.98	7.86e-05	0.0016	0.0001	0.0028	T	NM_001139459; NM_152609; ENST00000366511; ENST00000366512; ENST00000366513; ENST00000483271; BC010228; OTTHUMT00000096672; OTTHUMT00000096780; OTTHUMT00000096781; OTTHUMT00000096782	CNST	consortin, connexin sorting protein
TC1600008214.hg.1	6.4	4.82	0.27	0.34	T	T	2.98	0.0017	0.0148	0.0034	0.0277	T	NM_024562; ENST00000261778; ENST00000561566; ENST00000561856; ENST00000561931; ENST00000562000; ENST00000562491; ENST00000564180; ENST00000565037; ENST00000565852; ENST00000568361; OTTHUMT00000433470; OTTHUMT00000433471; OTTHUMT00000433472; OTTHUMT00000433473; OTTHUMT00000433474; OTTHUMT00000433475; OTTHUMT00000433476; OTTHUMT00000433708; OTTHUMT00000433709; OTTHUMT00000433710	TANGO6	transport and golgi organization 6 homolog
TC0100015192.hg.1	5.16	3.59	0.21	0.11	T	F	2.97	2.85e-05	0.0008	8.96e-05	0.0021	F	NM_001005290; NM_001032291; NM_032636; ENST00000369903; ENST00000369904; ENST00000369907; ENST00000369909; ENST00000409138; ENST00000409267; ENST00000418914; ENST00000429031; ENST00000459765; ENST00000471740; ENST00000474126; ENST00000492431; BC056909; OTTHUMT00000033184; OTTHUMT00000033185; OTTHUMT00000033188; OTTHUMT00000033189; OTTHUMT00000033190; OTTHUMT00000033191; OTTHUMT00000335567; OTTHUM…	PSRC1	proline/serine-rich coiled-coil 1
TC0100018156.hg.1	7.73	6.16	0.2	0.07	T	T	2.97	2.09e-06	0.0001	8.39e-06	0.0004	T	NM_031921; ENST00000308647; ENST00000378736; ENST00000472194; ENST00000474481; ENST00000485748; BC002542; BC018701; OTTHUMT00000001369; OTTHUMT00000001370; OTTHUMT00000001371; OTTHUMT00000001372; OTTHUMT00000472704	ATAD3B	ATPase family, AAA domain containing 3B
TC0600012883.hg.1	10.28	8.71	0.18	0.08	T	T	2.97	4.83e-05	0.0012	3.75e-06	0.0002	T	NM_016262; ENST00000368657; ENST00000368662; ENST00000441191; ENST00000603621; ENST00000603651; ENST00000603722; ENST00000604689; ENST00000604743; ENST00000604814; ENST00000604967; ENST00000605457; BC025405; BC031101; OTTHUMT00000041867; OTTHUMT00000041868; OTTHUMT00000041869; OTTHUMT00000469608; OTTHUMT00000469609; OTTHUMT00000469610; OTTHUMT00000469611; OTTHUMT00000469612; OTTHUMT00000469613; O…	TUBE1	tubulin, epsilon 1
TC1100009817.hg.1	7.51	5.94	0.24	0.3	T	T	2.97	4.84e-05	0.0012	0.0002	0.0036	T	NM_003311; ENST00000314222; BC005034; OTTHUMT00000030116	PHLDA2	pleckstrin homology-like domain, family A, member 2
TC0400012251.hg.1	9.45	7.89	0.2	0.2	T	T	2.96	2.51e-06	0.0001	7.3e-06	0.0004	T	NM_001008393; NR_077234; NR_077235; ENST00000379205; ENST00000508457; ENST00000508836; BC065017; BC094775; OTTHUMT00000366378; OTTHUMT00000366379; OTTHUMT00000366380	C4orf46	chromosome 4 open reading frame 46
TC1900006691.hg.1	7.16	5.6	0.32	0.44	T	T	2.96	7.21e-05	0.0016	0.0003	0.0046	T	NM_005483; ENST00000301280; ENST00000585371; ENST00000585854; ENST00000587368; ENST00000587580; ENST00000587739; ENST00000589648; BC067093; OTTHUMT00000458310; OTTHUMT00000458441; OTTHUMT00000458442; OTTHUMT00000458443; OTTHUMT00000458444; OTTHUMT00000458445; OTTHUMT00000459330	CHAF1A	chromatin assembly factor 1, subunit A (p150)
TC0500009093.hg.1	11.61	10.05	0.07	0.59	T	T	2.95	0.0011	0.0104	0.0006	0.0085	T	NM_001301063; NM_001543; ENST00000261797; ENST00000518299; ENST00000518346; ENST00000519157; ENST00000521752; ENST00000522491; ENST00000523767; ENST00000524161; BC012888; OTTHUMT00000374313; OTTHUMT00000374314; OTTHUMT00000374420; OTTHUMT00000374422; OTTHUMT00000380634; OTTHUMT00000380635; OTTHUMT00000380636; OTTHUMT00000380637; uc003lsk.4	NDST1	N-deacetylase/N-sulfotransferase (heparan glucosaminyl) 1
TC1900011113.hg.1	12.42	10.86	0.42	0.49	T	T	2.95	0.0005	0.0061	0.001	0.0113	T	NM_001161587; NM_002103; NR_027763; ENST00000263276; ENST00000323798; ENST00000457974; ENST00000472004; ENST00000484289; ENST00000496048; ENST00000594220; BC002617; BC003182; BC007688; OTTHUMT00000319791; OTTHUMT00000319792; OTTHUMT00000319793; OTTHUMT00000319794; OTTHUMT00000319795; OTTHUMT00000319796; OTTHUMT00000466234	GYS1	glycogen synthase 1 (muscle)
TC0300012208.hg.1	14.32	12.77	0.12	0.29	T	T	2.94	1.47e-05	0.0005	1.49e-05	0.0006	T	NM_198402; ENST00000383657; ENST00000469317; ENST00000471236; ENST00000480081; ENST00000493515; BC049369; BC060839	HACD2	3-hydroxyacyl-CoA dehydratase 2
TC0600011136.hg.1	9.19	7.64	0.64	0.38	T	T	2.93	0.003	0.0221	0.01	0.0603	T	NM_003518; ENST00000541790; OTTHUMT00000040109	HIST1H2BG	histone cluster 1, H2bg
TC0900010789.hg.1	13.58	12.03	0.22	0.26	T	T	2.92	0.0001	0.0022	6.74e-05	0.0018	T	NM_002161; NM_013417; NR_073446; ENST00000375627; ENST00000375643; ENST00000395554; ENST00000430417; ENST00000443024; ENST00000447699; ENST00000467876; ENST00000472894; ENST00000473915; ENST00000474340; ENST00000490438; ENST00000498025; ENST00000627121; BC065552; OTTHUMT00000053059; OTTHUMT00000053060; OTTHUMT00000053064; OTTHUMT00000053065; OTTHUMT00000053066; OTTHUMT00000053067; OTTHUMT00000053…	IARS	isoleucyl-tRNA synthetase
TC0200015476.hg.1	11.19	9.65	0.2	0.45	T	T	2.91	0.0018	0.0151	0.0061	0.0421	T	NM_203365; NM_213589; ENST00000308091; ENST00000319170; ENST00000374493; ENST00000418114; ENST00000419464; ENST00000420371; ENST00000423104; ENST00000428637; ENST00000439222; ENST00000453034; ENST00000457812; ENST00000465669; ENST00000630330; OTTHUMT00000256363; OTTHUMT00000256364; OTTHUMT00000336283; OTTHUMT00000336284; OTTHUMT00000336352; OTTHUMT00000336353; OTTHUMT00000336354; OTTHUMT000003403…	RAPH1	Ras association (RalGDS/AF-6) and pleckstrin homology domains 1
TC1800008978.hg.1	8.2	6.66	0.19	0.4	T	T	2.91	6.03e-05	0.0014	0.0002	0.0037	T	NM_173630; ENST00000255674; ENST00000578780; ENST00000579021; ENST00000579986; ENST00000580034; ENST00000581161; ENST00000581583; ENST00000581709; ENST00000583043; ENST00000583765; ENST00000584659; OTTHUMT00000442988; OTTHUMT00000442989; OTTHUMT00000442990; OTTHUMT00000442992; OTTHUMT00000442993; OTTHUMT00000442994; OTTHUMT00000442995; OTTHUMT00000442996; OTTHUMT00000442997; OTTHUMT00000442998; O…	RTTN	rotatin
TC2000009016.hg.1	9.15	7.61	0.43	0.26	T	T	2.9	0.0001	0.0026	0.0003	0.0046	T	NM_001145315; NM_001145316; NM_001145317; NM_001145318; NM_024918; ENST00000373734; ENST00000373740; ENST00000373750; ENST00000426836; ENST00000438549; ENST00000447406; ENST00000448110; ENST00000473615; ENST00000480153; ENST00000492703; BC026011; BC058899; OTTHUMT00000079043; OTTHUMT00000079044; OTTHUMT00000079045; OTTHUMT00000079046; OTTHUMT00000079047; OTTHUMT00000079048; OTTHUMT00000079049; OT…	DSN1	DSN1 homolog, MIS12 kinetochore complex component
TSUnmapped00000211.hg.1	7.47	5.93	0.79	0.17	T	T	2.9	0.0043	0.029	0.0067	0.0454	T	ENST00000626471	SERTAD4	SERTA domain containing 4
TC1900007098.hg.1	8.43	6.9	0.41	0.12	T	T	2.89	0.0004	0.0055	0.0013	0.0138	T	NM_006397; ENST00000221486; ENST00000590121; ENST00000590279; ENST00000593017; BC011748; OTTHUMT00000451507; OTTHUMT00000451508; OTTHUMT00000451509; OTTHUMT00000451510	RNASEH2A	ribonuclease H2, subunit A
TC0300012897.hg.1	16.45	14.93	0.13	0.06	T	T	2.88	2.21e-06	0.0001	6.49e-06	0.0003	T	NM_001308197; NM_001308204; NM_001308205; NM_007107; ENST00000265044; ENST00000463503; ENST00000464138; ENST00000467733; ENST00000467789; ENST00000476217; ENST00000478842; ENST00000496050; ENST00000498205; BC017203; OTTHUMT00000351521; OTTHUMT00000351522; OTTHUMT00000351523; OTTHUMT00000351524; OTTHUMT00000351525; OTTHUMT00000351526; OTTHUMT00000351527; OTTHUMT00000351528; OTTHUMT00000351529; uc0…	SSR3	signal sequence receptor, gamma (translocon-associated protein gamma)
TC0300013960.hg.1	12.32	10.79	0.16	0.15	T	T	2.88	9.39e-06	0.0004	1.84e-05	0.0007	T	NM_001099668; NM_001099669; NM_014056; ENST00000321331; ENST00000418900; ENST00000430190; ENST00000452906; ENST00000470543; BC000601; BC009583; BC009594; BC070277; OTTHUMT00000343686; OTTHUMT00000343687; OTTHUMT00000343689; OTTHUMT00000343699; OTTHUMT00000343734	HIGD1A	HIG1 hypoxia inducible domain family, member 1A
TC0300013980.hg.1	6.78	5.25	0.33	0.21	T	T	2.88	2.77e-05	0.0008	5.08e-05	0.0014	T	NM_013334; NM_021971; ENST00000308375; ENST00000308388; ENST00000481959; ENST00000495627; BC001141; BC008033; OTTHUMT00000350292; OTTHUMT00000350293; OTTHUMT00000350294; OTTHUMT00000350295	GMPPB	GDP-mannose pyrophosphorylase B
TC0600007684.hg.1	12.29	10.77	0.18	0.46	T	T	2.87	0.0001	0.0026	0.0002	0.0035	T	NM_001288777; NM_006979; ENST00000374675; ENST00000374677; ENST00000444757; ENST00000463972; ENST00000617885; BC000645; OTTHUMT00000076499; OTTHUMT00000076500; OTTHUMT00000276269; OTTHUMT00000276271	SLC39A7	solute carrier family 39 (zinc transporter), member 7
TC0600007842.hg.1	12.84	11.32	0.19	0.28	T	T	2.87	1.73e-06	0.0001	2.97e-06	0.0002	T	NM_003017; NR_036610; ENST00000339436; ENST00000373715; ENST00000477442; ENST00000613941; ENST00000614136; ENST00000620242; ENST00000620389; ENST00000620941; BC000914; BC069018; OTTHUMT00000040347; OTTHUMT00000040348; OTTHUMT00000475249; OTTHUMT00000475250; OTTHUMT00000475251; OTTHUMT00000475252; OTTHUMT00000475253; OTTHUMT00000475254	SRSF3	serine/arginine-rich splicing factor 3
TC0X00006715.hg.1	9.36	7.84	0.4	0.22	T	T	2.87	8.84e-05	0.0018	0.0002	0.004	T	NM_001037535; NM_001037536; NM_001037540; NM_006746; ENST00000380041; ENST00000380043; ENST00000380045; ENST00000398080; ENST00000419185; ENST00000427362; ENST00000487842; BC026159; BC105028; OTTHUMT00000055934; OTTHUMT00000060493; OTTHUMT00000060494; OTTHUMT00000060495; OTTHUMT00000060496; OTTHUMT00000060497	SCML1	sex comb on midleg-like 1 (Drosophila)
TC1200008224.hg.1	13.61	12.08	0.41	0.75	T	T	2.87	0.0005	0.0065	0.0004	0.0059	T	NM_006851; ENST00000266659; ENST00000456650; ENST00000536703; ENST00000550491; BC012510; OTTHUMT00000405722; OTTHUMT00000405723; OTTHUMT00000405724; OTTHUMT00000405725	GLIPR1	GLI pathogenesis-related 1
TC0100015725.hg.1	9.74	8.22	0.1	0.15	T	T	2.86	4.81e-06	0.0002	1.08e-05	0.0005	T	NM_001136478; NM_001136479; NM_001280559; NM_001280560; NM_030920; ENST00000369114; ENST00000369115; ENST00000436748; ENST00000532744; ENST00000533654; ENST00000534220; ENST00000534437; ENST00000583931; ENST00000616917; ENST00000629042; BC003380; OTTHUMT00000035056; OTTHUMT00000035057; OTTHUMT00000095850; OTTHUMT00000095851; OTTHUMT00000387925; OTTHUMT00000387926; OTTHUMT00000387927; OTTHUMT00000…	ANP32E	acidic nuclear phosphoprotein 32 family member E
TC0200009402.hg.1	8.76	7.25	0.63	0.36	T	T	2.86	0.0063	0.0387	0.0178	0.0903	T	NM_002410; ENST00000281923; ENST00000409645; ENST00000468758; ENST00000481801; ENST00000488365; OTTHUMT00000254584; OTTHUMT00000332271; OTTHUMT00000332272; OTTHUMT00000332273	MGAT5	mannosyl (alpha-1,6-)-glycoprotein beta-1,6-N-acetyl-glucosaminyltransferase
TC0400009258.hg.1	14.47	12.95	0.14	0.18	T	T	2.86	3.44e-05	0.0009	2.55e-05	0.0009	T	NM_001166108; NM_001166109; NM_001166110; NM_016081; ENST00000261509; ENST00000393726; ENST00000503290; ENST00000503457; ENST00000504519; ENST00000505667; ENST00000507325; ENST00000507699; ENST00000507735; ENST00000508898; ENST00000510998; ENST00000511611; ENST00000511682; ENST00000511948; ENST00000512127; ENST00000513187; ENST00000513245; BC140850; BC144666; OTTHUMT00000363761; OTTHUMT0000036376…	PALLD	palladin, cytoskeletal associated protein
TC0700011050.hg.1	7.63	6.11	0.09	0.25	T	T	2.86	0.0001	0.0025	0.0005	0.0076	T	NM_001042762; NM_001287492; NM_001287493; NM_001287494; NM_001287495; NM_001287496; NM_022116; ENST00000356889; ENST00000395556; ENST00000419119; ENST00000420829; ENST00000422854; ENST00000433017; ENST00000435566; ENST00000436590; ENST00000440350; ENST00000448788; ENST00000611938; ENST00000613602; ENST00000615084; ENST00000617389; BC051867; OTTHUMT00000251376; OTTHUMT00000342577; OTTHUMT000003425…	FIGNL1	fidgetin-like 1
TC0600011455.hg.1	8.56	7.05	0.2	0.6	T	T	2.85	0.0005	0.0057	0.0016	0.0164	T	ENST00000375663; ENST00000428445; ENST00000440048; ENST00000459667; ENST00000461328; ENST00000461874; ENST00000463184; ENST00000470953; ENST00000474643; ENST00000479051; ENST00000482996; ENST00000483275; ENST00000489979; ENST00000495010; BC012808; OTTHUMT00000076619; OTTHUMT00000076620; OTTHUMT00000076621; OTTHUMT00000076623; OTTHUMT00000268171; OTTHUMT00000268172; OTTHUMT00000268173; OTTHUMT0000…	VARS	valyl-tRNA synthetase
TC1000009508.hg.1	7.14	5.63	0.53	0.25	T	T	2.85	0.0002	0.0027	0.0005	0.0075	T	NM_177987; ENST00000561967; ENST00000562809; ENST00000563456; ENST00000564130; ENST00000567466; ENST00000568584; ENST00000568866; OTTHUMT00000427449; OTTHUMT00000427450; OTTHUMT00000427451; OTTHUMT00000427452; OTTHUMT00000427453; OTTHUMT00000427454; OTTHUMT00000427455	TUBB8	tubulin, beta 8 class VIII
TC0100008066.hg.1	10.3	8.79	0.5	0.06	T	T	2.84	1.94e-05	0.0006	6.94e-05	0.0018	T	NM_002840; NM_130440; ENST00000359947; ENST00000372405; ENST00000372407; ENST00000412568; ENST00000414879; ENST00000429895; ENST00000436724; ENST00000437607; ENST00000438120; ENST00000463041; ENST00000467464; ENST00000477970; ENST00000481019; ENST00000496043; ENST00000496447; ENST00000617451; BC048768; OTTHUMT00000019710; OTTHUMT00000019711; OTTHUMT00000019712; OTTHUMT00000019713; OTTHUMT00000019…	PTPRF	protein tyrosine phosphatase, receptor type, F
TC0100010553.hg.1	6.88	5.38	0.55	0.22	T	T	2.84	0.0001	0.0022	0.0004	0.0059	T	NM_018186; ENST00000286031; ENST00000359326; ENST00000413811; ENST00000459772; ENST00000466580; ENST00000472795; ENST00000481744; ENST00000496973; ENST00000498289; BC091516; BC107168; BC107169; OTTHUMT00000087126; OTTHUMT00000087127; OTTHUMT00000087235; OTTHUMT00000087236; OTTHUMT00000087483; OTTHUMT00000087484; OTTHUMT00000087523; OTTHUMT00000087524	C1orf112	chromosome 1 open reading frame 112
TC0200015876.hg.1	12.47	10.96	1.04	0.77	T	T	2.84	0.0084	0.0481	0.0173	0.0886	T	NM_001136528; NM_001136530; NM_006216; NR_073116; ENST00000258405; ENST00000409304; ENST00000409840; ENST00000423446; ENST00000432738; ENST00000447280; ENST00000454956; ENST00000473202; ENST00000478966; ENST00000489065; BC015663; BC042628; OTTHUMT00000256865; OTTHUMT00000330899; OTTHUMT00000330900; OTTHUMT00000330901; OTTHUMT00000330902; OTTHUMT00000330903; OTTHUMT00000330904; OTTHUMT00000330905;…	SERPINE2	serpin peptidase inhibitor, clade E (nexin, plasminogen activator inhibitor type 1), member 2
TC0800011611.hg.1	6.58	5.07	1.25	0.73	T	T	2.84	0.0038	0.0264	0.0109	0.0639	T	NM_002546; ENST00000297350; ENST00000517352; ENST00000521597; BC030155; OTTHUMT00000381220; OTTHUMT00000381221; OTTHUMT00000381222	TNFRSF11B	tumor necrosis factor receptor superfamily, member 11b
TC1000011585.hg.1	11.86	10.35	0.31	0.21	T	T	2.84	1.47e-05	0.0005	1.59e-05	0.0006	T	NM_002079; ENST00000370508; ENST00000471741; ENST00000489349; BC000498; OTTHUMT00000049794; OTTHUMT00000049795; OTTHUMT00000049796	GOT1	glutamic-oxaloacetic transaminase 1, soluble
TC1700007262.hg.1	7.94	6.44	0.51	0.1	T	T	2.84	2.11e-05	0.0006	7.52e-05	0.0019	T	NM_002756; NM_145109; ENST00000316920; ENST00000342679; ENST00000361818; ENST00000395491; ENST00000477540; ENST00000479129; ENST00000483928; ENST00000496046; ENST00000526076; ENST00000527123; ENST00000529517; ENST00000534743; ENST00000583508; ENST00000613338; ENST00000627447; BC032478; OTTHUMT00000259374; OTTHUMT00000259375; OTTHUMT00000259377; OTTHUMT00000259379; OTTHUMT00000259380; OTTHUMT00000…	MAP2K3	mitogen-activated protein kinase kinase 3
TC0X00008383.hg.1	5.39	3.89	0.36	0.09	T	F	2.83	0.0001	0.0022	0.0004	0.0066	F	OCRL.oAug10-unspliced	OCRL	Transcript Identified by AceView, Entrez Gene ID(s) 4952
TC0100018435.hg.1	11.64	10.15	0.36	0.23	T	T	2.82	0.0004	0.005	0.0013	0.0142	T	NM_001159936; NM_006824; NR_106791; ENST00000236051; ENST00000431635; ENST00000463906; ENST00000472982; ENST00000483082; ENST00000491223; BC009175; OTTHUMT00000019015; OTTHUMT00000019016; OTTHUMT00000019017; OTTHUMT00000019018; OTTHUMT00000019020	EBNA1BP2; MIR6733	EBNA1 binding protein 2; microRNA 6733
TC0800010285.hg.1	11.11	9.61	0.35	0.16	T	T	2.82	0.0008	0.0081	0.0022	0.0199	T	NM_001257180; NM_001257181; NM_006749; ENST00000342228; ENST00000517366; ENST00000518384; ENST00000518660; ENST00000518717; ENST00000519463; ENST00000520179; ENST00000520262; ENST00000521455; ENST00000522401; ENST00000522707; ENST00000523340; ENST00000524211; ENST00000524237; BC028600; OTTHUMT00000377578; OTTHUMT00000377579; OTTHUMT00000377580; OTTHUMT00000377581; OTTHUMT00000377582; OTTHUMT00000…	SLC20A2	solute carrier family 20 (phosphate transporter), member 2
TC1100013051.hg.1	10.72	9.22	0.08	0.27	T	T	2.82	2.96e-05	0.0008	3.59e-05	0.0011	T	NM_001198845; NM_001198846; ENST00000412278; ENST00000421355; ENST00000500635; ENST00000511114; OTTHUMT00000362444; OTTHUMT00000362450; OTTHUMT00000394033; OTTHUMT00000473240	RBM14-RBM4	RBM14-RBM4 readthrough
TC1100013190.hg.1	15.79	14.29	0.09	0.35	T	T	2.82	4.48e-05	0.0011	3.83e-05	0.0012	T	NM_005507; ENST00000308162; ENST00000524553; ENST00000525451; ENST00000526975; ENST00000527344; ENST00000530413; ENST00000530945; ENST00000531407; ENST00000531413; ENST00000532134; ENST00000534769; ENST00000534784; BC011005; BC012265; BC012318; BC018256; OTTHUMT00000390701; OTTHUMT00000390702; OTTHUMT00000390704; OTTHUMT00000390705; OTTHUMT00000390706; OTTHUMT00000390707; OTTHUMT00000390708; OTTH…	CFL1	cofilin 1 (non-muscle)
TC1500008286.hg.1	9.22	7.72	0.4	0.15	T	T	2.82	0.0002	0.0031	0.0007	0.0089	T	NM_198526; ENST00000268154; ENST00000558883; ENST00000559360; ENST00000559419; ENST00000560908; BC126476; BC130541; OTTHUMT00000313423; OTTHUMT00000416465; OTTHUMT00000416466; OTTHUMT00000416467; OTTHUMT00000416468	ZNF710	zinc finger protein 710
TC0400010251.hg.1	11.99	10.5	0.25	0.1	T	T	2.81	5.89e-06	0.0003	2.35e-05	0.0008	T	NM_001358; ENST00000336812; ENST00000503562; ENST00000504279; ENST00000508032; ENST00000508368; ENST00000510645; ENST00000511553; ENST00000512903; ENST00000513036; ENST00000513092; BC035974; OTTHUMT00000360143; OTTHUMT00000360144; OTTHUMT00000360145; OTTHUMT00000360146; OTTHUMT00000360147; OTTHUMT00000360148; OTTHUMT00000360149; OTTHUMT00000360150; OTTHUMT00000360151; OTTHUMT00000360152	DHX15	DEAH (Asp-Glu-Ala-His) box helicase 15
TC0400012956.hg.1	10.62	9.13	0.16	0.1	T	T	2.81	1.61e-06	0.0001	1.53e-06	0.0001	T	NM_001130721; NM_024090; ENST00000302274; ENST00000503885; ENST00000506461; ENST00000506625; ENST00000507451; ENST00000513003; ENST00000514184; BC001305; OTTHUMT00000255749; OTTHUMT00000363786; OTTHUMT00000363787; OTTHUMT00000363788; OTTHUMT00000363789; OTTHUMT00000363790; OTTHUMT00000363791	ELOVL6	ELOVL fatty acid elongase 6
TC0500009996.hg.1	10.29	8.79	0.09	0.13	T	T	2.81	6.53e-06	0.0003	2.6e-05	0.0009	T	NM_001193455; NM_017755; NR_037947; ENST00000264670; ENST00000502932; ENST00000504374; ENST00000505264; ENST00000505892; ENST00000506139; ENST00000507888; ENST00000513888; ENST00000514127; BC137083; OTTHUMT00000206902; OTTHUMT00000365823; OTTHUMT00000365824; OTTHUMT00000365825; OTTHUMT00000365826; OTTHUMT00000365827; OTTHUMT00000365828; OTTHUMT00000365829; OTTHUMT00000365830	NSUN2	NOP2/Sun RNA methyltransferase family, member 2
TC1100009703.hg.1	8.9	7.41	0.25	0.19	T	T	2.81	0.0001	0.0024	0.0005	0.0067	T	NM_001191060; NM_001191061; NM_024698; ENST00000320230; ENST00000456706; ENST00000481290; ENST00000524891; ENST00000525010; ENST00000525644; ENST00000526152; ENST00000527127; ENST00000527723; ENST00000527734; ENST00000528606; ENST00000528936; ENST00000529066; ENST00000529351; ENST00000530360; ENST00000531214; ENST00000531437; ENST00000531514; ENST00000531534; ENST00000532361; ENST00000532459; ENS…	SLC25A22	solute carrier family 25 (mitochondrial carrier: glutamate), member 22
TC1400010649.hg.1	7.92	6.43	0.26	0.26	T	T	2.81	3.33e-06	0.0002	1.26e-05	0.0005	T	NM_003384; ENST00000216639; ENST00000553683; ENST00000555067; ENST00000555351; ENST00000555402; ENST00000557352; BC103761; BC112075; BC113510; OTTHUMT00000413520; OTTHUMT00000413521; OTTHUMT00000413523; OTTHUMT00000413524; OTTHUMT00000413525; OTTHUMT00000413526	VRK1	vaccinia related kinase 1
TC2200008832.hg.1	9.63	8.14	0.23	0.17	T	T	2.81	9.32e-05	0.0019	0.0001	0.0029	T	NM_015704; ENST00000263256; ENST00000463886; ENST00000468151; ENST00000482612; BC093956; BC112179; OTTHUMT00000104124; OTTHUMT00000321672; OTTHUMT00000321902; OTTHUMT00000321903	DESI1	desumoylating isopeptidase 1
TC0100010543.hg.1	8.92	7.43	0.55	0.68	T	T	2.8	0.004	0.0272	0.0055	0.039	T	NM_001677; ENST00000367815; ENST00000367816; ENST00000494797; BC000006; OTTHUMT00000083695; OTTHUMT00000083696; OTTHUMT00000083697	ATP1B1	ATPase, Na+/K+ transporting, beta 1 polypeptide
TC0100017094.hg.1	8.04	6.56	0.52	0.13	T	T	2.8	0.0003	0.0041	0.0005	0.007	T	NM_001123168; BC035696; BC137545; BC146978; BC146992; OTTHUMT00000100825; OTTHUMT00000100826; OTTHUMT00000100827; OTTHUMT00000100828; OTTHUMT00000100829; OTTHUMT00000100830; OTTHUMT00000100831; OTTHUMT00000470337	FAM72A	family with sequence similarity 72, member A
TC0500011702.hg.1	9.61	8.13	0.12	0.77	T	T	2.8	9.74e-05	0.0019	6.03e-05	0.0017	T	NM_001308056; NM_001308057; NM_001308058; NM_001308059; NM_001308060; NM_001308061; NM_139164; NR_131752; NR_131753; NR_131754; ENST00000296632; ENST00000455172; ENST00000502322; ENST00000502931; ENST00000505803; ENST00000508215; ENST00000509887; ENST00000510346; ENST00000511137; ENST00000511436; ENST00000511569; ENST00000512160; BC042956; OTTHUMT00000250720; OTTHUMT00000370739; OTTHUMT0000037074…	STARD4	StAR-related lipid transfer domain containing 4
TC1100007285.hg.1	9.28	7.79	0.18	0.13	T	T	2.8	5.52e-06	0.0002	1.65e-05	0.0006	T	NM_014344; ENST00000317811; ENST00000532914; BC049171; BC071898; OTTHUMT00000389078; OTTHUMT00000389079	FJX1	four jointed box 1
TC1300009924.hg.1	10.78	9.29	0.19	0.7	T	T	2.8	0.0038	0.0264	0.0124	0.07	T	NM_000820; ENST00000327773; ENST00000476291; ENST00000480426; ENST00000608763; ENST00000610073; BC038984; OTTHUMT00000045946; OTTHUMT00000045947; OTTHUMT00000045948; OTTHUMT00000473159; OTTHUMT00000473160	GAS6	growth arrest-specific 6
TC1500008955.hg.1	7.45	5.96	0.57	0.1	T	T	2.8	0.0061	0.0377	0.0057	0.0401	T	NM_001103184; NM_001277313; NM_001277314; ENST00000320930; ENST00000334528; ENST00000558197; ENST00000558628; ENST00000558711; ENST00000558882; ENST00000559047; ENST00000559150; ENST00000559610; ENST00000560317; ENST00000561249; ENST00000616417; OTTHUMT00000417305; OTTHUMT00000417413; OTTHUMT00000417414; OTTHUMT00000417415; OTTHUMT00000417416; OTTHUMT00000417417; OTTHUMT00000417418; OTTHUMT000004…	FMN1	formin 1
TC1900008292.hg.1	10.2	8.71	0.47	0.47	T	T	2.8	0.0026	0.0201	0.0083	0.0527	T	NM_001128916; NM_001128917; NM_006114; ENST00000252487; ENST00000405636; ENST00000426677; ENST00000589253; ENST00000589649; ENST00000592041; ENST00000592434; BC001779; BC006413; BC012134; BC017224; BC047528; OTTHUMT00000453238; OTTHUMT00000453239; OTTHUMT00000453240; OTTHUMT00000453241; OTTHUMT00000453242; OTTHUMT00000453243; uc002ozx.4	TOMM40	translocase of outer mitochondrial membrane 40 homolog (yeast)
TC0100018434.hg.1	9.93	8.45	0.5	0.6	T	T	2.79	0.0003	0.0042	0.0006	0.0079	T	NM_012333; NM_030772; NR_037632; ENST00000357771; ENST00000360786; ENST00000397572; ENST00000465771; ENST00000494695; ENST00000495043; BC008686; OTTHUMT00000001205; OTTHUMT00000001209; OTTHUMT00000001211; OTTHUMT00000001212; OTTHUMT00000001233; OTTHUMT00000478822	MYCBP; GJA9	MYC binding protein; gap junction protein alpha 9
TC0200010083.hg.1	14.02	12.54	0.33	0.19	T	T	2.79	3.32e-05	0.0009	0.0001	0.0027	T	NM_194247; NR_049831; ENST00000392524; ENST00000411529; ENST00000432457; ENST00000435711; ENST00000483137; ENST00000581696; BC112027; BC113470; OTTHUMT00000255729; OTTHUMT00000333926; OTTHUMT00000334043; OTTHUMT00000334047; OTTHUMT00000340009	HNRNPA3; MIR4444-2; MIR4444-1	heterogeneous nuclear ribonucleoprotein A3; microRNA 4444-2; microRNA 4444-1
TC0300013879.hg.1	8.09	6.61	0.29	0.42	T	T	2.79	0.0005	0.006	8.82e-05	0.0021	T	NM_144717; ENST00000329582; ENST00000469964; ENST00000475972; ENST00000491483; BC063696; OTTHUMT00000357277; OTTHUMT00000357281; OTTHUMT00000357282; OTTHUMT00000357283	IL20RB	interleukin 20 receptor beta
TSUnmapped00000255.hg.1	5.25	3.77	0.57	0.34	T	F	2.79	0.0001	0.0023	0.0004	0.0066	F	ENST00000627272	KIF15	kinesin family member 15
TC0100006840.hg.1	13.44	11.96	0.07	0.22	T	T	2.78	1.04e-05	0.0004	3.32e-05	0.0011	T	NM_007375; ENST00000240185; ENST00000315091; ENST00000439080; ENST00000472476; ENST00000473118; ENST00000473869; ENST00000476201; ENST00000477447; ENST00000480464; ENST00000496840; ENST00000610369; ENST00000611008; ENST00000611963; ENST00000613177; ENST00000613864; ENST00000614494; ENST00000616545; ENST00000617172; ENST00000617757; ENST00000618606; ENST00000619555; ENST00000620505; ENST0000062063…	TARDBP	TAR DNA binding protein
TC0100012232.hg.1	11.4	9.93	0.2	0.43	T	T	2.78	1.17e-05	0.0004	3.84e-05	0.0012	T	NM_198076; ENST00000366528; ENST00000391839; ENST00000411948; ENST00000464757; ENST00000498262; BC018519; BC062419; BC095486; OTTHUMT00000097174; OTTHUMT00000097175; OTTHUMT00000097176; OTTHUMT00000097177; OTTHUMT00000097178	COX20	COX20 cytochrome c oxidase assembly factor
TC0300010913.hg.1	12.67	11.19	0.52	0.44	T	T	2.78	0.0049	0.0317	0.0014	0.0149	T	NM_022842; NM_178181; ENST00000296129; ENST00000425231; ENST00000490471; OTTHUMT00000256748; OTTHUMT00000343581; OTTHUMT00000343582	CDCP1	CUB domain containing protein 1
TC0700008263.hg.1	9.3	7.82	0.18	0.4	T	T	2.78	1.91e-05	0.0006	7.4e-05	0.0019	T	NM_006716; ENST00000265728; ENST00000413643; ENST00000430279; ENST00000431138; ENST00000486925; ENST00000495067; ENST00000498144; ENST00000498726; BC036045; BC047693; OTTHUMT00000253678; OTTHUMT00000337968; OTTHUMT00000337969; OTTHUMT00000338034; OTTHUMT00000338057; OTTHUMT00000338058; OTTHUMT00000338060; OTTHUMT00000338061; uc003ujf.1	DBF4	DBF4 zinc finger
TC1500010407.hg.1	17.15	15.67	0.31	0.42	T	T	2.78	0.0003	0.0041	0.0007	0.0092	T	NM_001150; ENST00000300060; ENST00000558177; ENST00000558740; ENST00000559761; ENST00000559874; ENST00000559887; ENST00000560028; ENST00000560030; ENST00000560137; BC058928; OTTHUMT00000313425; OTTHUMT00000416686; OTTHUMT00000416687; OTTHUMT00000416688; OTTHUMT00000416689; OTTHUMT00000416690; OTTHUMT00000416691; OTTHUMT00000416692; OTTHUMT00000416955	ANPEP	alanyl (membrane) aminopeptidase
TC2100008229.hg.1	10.59	9.12	0.33	0.35	T	T	2.78	0.0011	0.0105	0.002	0.0187	T	NM_015500; NM_199050; ENST00000329623; ENST00000380486; ENST00000449165; ENST00000467074; ENST00000478372; ENST00000482084; ENST00000482186; ENST00000490479; BC062323; OTTHUMT00000195228; OTTHUMT00000195229; OTTHUMT00000195270; OTTHUMT00000195271; OTTHUMT00000195272; OTTHUMT00000195273; OTTHUMT00000195275; OTTHUMT00000401050	C2CD2	C2 calcium-dependent domain containing 2
TC0800008955.hg.1	9.97	8.5	0.52	0.59	T	T	2.77	0.0001	0.0026	0.0003	0.0053	T	NM_001204869; NM_001204870; NM_003882; NM_080838; NR_037944; ENST00000220856; ENST00000250160; ENST00000377862; ENST00000517423; ENST00000519433; BC074840; BC074841; OTTHUMT00000378794; OTTHUMT00000378795; OTTHUMT00000378796; OTTHUMT00000378797; OTTHUMT00000378798	WISP1	WNT1 inducible signaling pathway protein 1
TC1000011400.hg.1	4.63	3.16	0.48	0.16	T	F	2.77	8.93e-05	0.0018	0.0001	0.0028	F	NM_014391; ENST00000371697; BC018667; OTTHUMT00000049357	ANKRD1	ankyrin repeat domain 1 (cardiac muscle)
TC2000006442.hg.1	11.19	9.72	0.16	0.38	T	T	2.77	3.69e-05	0.001	1.91e-05	0.0007	T	NM_024958; ENST00000382285; ENST00000382291; ENST00000470439; ENST00000492242; ENST00000608467; ENST00000608736; ENST00000608875; ENST00000609179; ENST00000609504; ENST00000621012; BC001963; OTTHUMT00000077443; OTTHUMT00000077444; OTTHUMT00000077445; OTTHUMT00000077446; OTTHUMT00000473270; OTTHUMT00000473271; OTTHUMT00000473272; OTTHUMT00000473273; OTTHUMT00000473274	NRSN2	neurensin 2
TC0100017229.hg.1	9.44	7.97	0.03	0.25	T	T	2.76	1.44e-05	0.0005	1.77e-05	0.0007	T	NM_001199809; NM_001199811; NM_001199812; NM_015434; NR_037667; ENST00000366992; ENST00000366993; ENST00000366994; ENST00000440600; ENST00000460867; ENST00000461212; ENST00000462910; ENST00000469606; ENST00000475798; ENST00000612340; ENST00000619805; BC020523; BC030716; BC033918; OTTHUMT00000090142; OTTHUMT00000090143; OTTHUMT00000090144; OTTHUMT00000090145; OTTHUMT00000090146; OTTHUMT00000090147…	INTS7	integrator complex subunit 7
TC0600013231.hg.1	11.1	9.63	0.57	0.47	T	T	2.76	0.0031	0.0228	0.0001	0.003	T	NM_001143676; NM_001143677; NM_001143678; NM_001291995; NM_005627; ENST00000237305; ENST00000367855; ENST00000367857; ENST00000367858; ENST00000413996; ENST00000460769; ENST00000461976; ENST00000472859; ENST00000473704; ENST00000474427; ENST00000475719; ENST00000475882; ENST00000477460; ENST00000484353; ENST00000485771; ENST00000489458; ENST00000490149; ENST00000524387; ENST00000524764; ENST00000…	SGK1	serum/glucocorticoid regulated kinase 1
TC0900009861.hg.1	10.09	8.63	0.41	0.83	T	T	2.76	0.0018	0.0158	0.006	0.0416	T	NM_022917; NM_139235; ENST00000297990; ENST00000353159; ENST00000379470; ENST00000379471; ENST00000464829; ENST00000496319; BC030139; OTTHUMT00000001015; OTTHUMT00000001016; OTTHUMT00000001017; OTTHUMT00000001018; OTTHUMT00000001019; OTTHUMT00000001020	NOL6	nucleolar protein 6 (RNA-associated)
TC1700011097.hg.1	13.42	11.96	0.18	0.2	T	T	2.76	0.0006	0.0066	0.001	0.0113	T	NM_018509; ENST00000225972; ENST00000503118; ENST00000576448; BC017168; BC052279; OTTHUMT00000367116; OTTHUMT00000367117; OTTHUMT00000436883	LRRC59	leucine rich repeat containing 59
TC0600011560.hg.1	8.21	6.75	0.17	0.26	T	T	2.75	1.29e-05	0.0004	1.06e-05	0.0005	T	NM_032340; ENST00000374214; ENST00000374231; ENST00000606961; ENST00000607484; BC006007; OTTHUMT00000040207; OTTHUMT00000040208; OTTHUMT00000471109; OTTHUMT00000471110	UQCC2	ubiquinol-cytochrome c reductase complex assembly factor 2
TC1100009330.hg.1	10.52	9.06	0.31	0.45	T	T	2.75	4.59e-05	0.0011	0.0002	0.0033	T	NM_032873; ENST00000284273; ENST00000525711; ENST00000526386; ENST00000526493; ENST00000529998; ENST00000530578; ENST00000530917; ENST00000533451; BC007541; OTTHUMT00000387499; OTTHUMT00000387500; OTTHUMT00000387501; OTTHUMT00000387502; OTTHUMT00000387503; OTTHUMT00000387504; OTTHUMT00000387505; OTTHUMT00000387506	UBASH3B	ubiquitin associated and SH3 domain containing B
TC0500012280.hg.1	10.8	9.34	0.33	0.12	T	T	2.74	0.0002	0.0037	0.0009	0.0108	T	NM_001079812; NM_005219; ENST00000253811; ENST00000389054; ENST00000389057; ENST00000398557; ENST00000448451; ENST00000468119; ENST00000472516; ENST00000476339; ENST00000491754; ENST00000494967; ENST00000518047; ENST00000518484; ENST00000523100; ENST00000524301; BC117257; BC143413; OTTHUMT00000313771; OTTHUMT00000313774; OTTHUMT00000313775; OTTHUMT00000313776; OTTHUMT00000313777; OTTHUMT000003137…	DIAPH1	diaphanous-related formin 1
TC0900007604.hg.1	11.32	9.86	0.05	0.13	T	T	2.74	0.0002	0.0027	0.0002	0.0031	T	NM_012383; ENST00000346234; BC007459; OTTHUMT00000052704	OSTF1	osteoclast stimulating factor 1
TC1900011981.hg.1	11.44	9.98	0.02	0.43	T	T	2.74	3.84e-05	0.001	1.12e-05	0.0005	T	NM_000400; NM_001130867; ENST00000391941; ENST00000391942; ENST00000391944; ENST00000485403; ENST00000586131; ENST00000586441; ENST00000586737; ENST00000586856; ENST00000587376; ENST00000588652; ENST00000591309; BC108255; BC110522; BC110523; OTTHUMT00000109627; OTTHUMT00000109628; OTTHUMT00000109629; OTTHUMT00000457574; OTTHUMT00000457575; OTTHUMT00000457576; OTTHUMT00000457577; OTTHUMT0000045757…	ERCC2	excision repair cross-complementation group 2
TC0100015194.hg.1	7.42	5.97	0.54	0.53	T	T	2.73	0.0008	0.0086	0.001	0.0115	T	NM_001205228; NM_002959; ENST00000256637; ENST00000466471; ENST00000471996; ENST00000482236; ENST00000483508; ENST00000485149; ENST00000493736; ENST00000495777; ENST00000538502; ENST00000633956; BC023542; OTTHUMT00000033179; OTTHUMT00000033180; OTTHUMT00000033181; OTTHUMT00000033182; OTTHUMT00000033183; OTTHUMT00000317148; OTTHUMT00000317149; OTTHUMT00000317150; OTTHUMT00000486050	SORT1	sortilin 1
TSUnmapped00000242.hg.1	4.56	3.11	0.42	0.58	T	F	2.73	0.0044	0.0293	0.0097	0.0589	F	ENST00000627705	KIF15	kinesin family member 15
TSUnmapped00000640.hg.1	6.16	4.72	0.2	0.37	T	T	2.73	0.0075	0.0442	0.0205	0.0998	T	ENST00000632025	FMN1	formin 1
TC1700012315.hg.1	6.7	5.25	0.48	0.58	T	T	2.72	0.0005	0.0063	0.0017	0.0169	T	NM_001270888; NM_001270953; NM_012140; ENST00000331531; ENST00000350690; ENST00000545862; ENST00000570310; ENST00000571876; ENST00000573246; ENST00000574129; ENST00000574884; BC007355; BC015797; OTTHUMT00000440814; OTTHUMT00000440815; OTTHUMT00000440816; OTTHUMT00000440817; OTTHUMT00000440818; OTTHUMT00000440819; OTTHUMT00000440820	SLC25A10	solute carrier family 25 (mitochondrial carrier; dicarboxylate transporter), member 10
TC0100014218.hg.1	10.88	9.44	0.31	0.29	T	T	2.71	8.24e-05	0.0017	0.0001	0.0028	T	hsa_circ_0006906	SCP2	Jeck2013 ANTISENSE, coding, INTERNAL, OVEXON, UTR3 best transcript NM_001007098
TC0100014743.hg.1	8.85	7.41	0.42	0.35	T	T	2.71	0.0025	0.0195	0.0069	0.0464	T	NM_024686; ENST00000260505; ENST00000464289; ENST00000467670; ENST00000472688; ENST00000472937; ENST00000474702; ENST00000474957; ENST00000477524; ENST00000480174; ENST00000480533; ENST00000482783; ENST00000485638; ENST00000488014; ENST00000610996; BC048970; BC060878; OTTHUMT00000027498; OTTHUMT00000027499; OTTHUMT00000027500; OTTHUMT00000027501; OTTHUMT00000027502; OTTHUMT00000027503; OTTHUMT000…	TTLL7	tubulin tyrosine ligase-like family member 7
TC0900006522.hg.1	7.88	6.44	0.07	0.24	T	T	2.71	1.29e-05	0.0004	9.75e-06	0.0004	T	NM_004170; ENST00000262352; ENST00000422398; ENST00000490167; BC033040; OTTHUMT00000051571; OTTHUMT00000051572; OTTHUMT00000051573	SLC1A1	solute carrier family 1 (neuronal/epithelial high affinity glutamate transporter, system Xag), member 1
TC1000007852.hg.1	14.32	12.88	0.07	0.35	T	T	2.71	5.69e-05	0.0013	0.0002	0.0034	T	NM_012207; NM_021644; ENST00000265866; ENST00000354695; ENST00000461310; ENST00000467249; ENST00000469172; ENST00000478698; ENST00000480987; ENST00000481819; ENST00000486854; ENST00000490442; ENST00000491200; BC039824; OTTHUMT00000048321; OTTHUMT00000048323; OTTHUMT00000048324; OTTHUMT00000048325; OTTHUMT00000048326; OTTHUMT00000048327; OTTHUMT00000048328; OTTHUMT00000048329; OTTHUMT00000048330; …	HNRNPH3	heterogeneous nuclear ribonucleoprotein H3 (2H9)
TC1100012444.hg.1	9.27	7.84	0.18	0.34	T	T	2.71	0.0001	0.002	9.69e-05	0.0023	T	NM_004716; ENST00000320934; ENST00000524507; ENST00000525027; ENST00000527037; ENST00000527861; ENST00000528217; ENST00000528973; ENST00000529458; ENST00000530269; ENST00000531573; ENST00000532301; ENST00000532810; ENST00000533135; ENST00000534529; ENST00000540028; BC006357; BC010696; OTTHUMT00000385529; OTTHUMT00000392867; OTTHUMT00000392868; OTTHUMT00000392869; OTTHUMT00000392870; OTTHUMT000003…	PCSK7	proprotein convertase subtilisin/kexin type 7
TC0500013414.hg.1	10.71	9.28	0.19	0.38	T	T	2.7	8.08e-05	0.0017	0.0003	0.0049	T	NM_032361; ENST00000265097; ENST00000505969; ENST00000510300; ENST00000511062; ENST00000513006; ENST00000513118; ENST00000513482; ENST00000514250; ENST00000514861; ENST00000628318; BC006849; BC066325; BC068499; OTTHUMT00000253148; OTTHUMT00000371975; OTTHUMT00000371976; OTTHUMT00000371977; OTTHUMT00000371978; OTTHUMT00000371979; OTTHUMT00000371980; OTTHUMT00000371981; OTTHUMT00000371982	THOC3	THO complex 3
TC0600008073.hg.1	9.72	8.29	0.13	0.13	T	T	2.7	0.0016	0.0139	0.0041	0.0313	T	NM_001292001; NM_003131; ENST00000265354; BC048211; BC052572; OTTHUMT00000040581	SRF	serum response factor
TC0800010823.hg.1	13.61	12.18	0.1	0.16	T	T	2.7	1.75e-05	0.0006	6.37e-05	0.0017	T	NM_001204857; NM_001204858; NM_001204859; NM_001204860; NM_001204861; NM_001204862; NM_001204863; NM_001204864; NM_005648; ENST00000284811; ENST00000518127; ENST00000519082; ENST00000519487; ENST00000520210; ENST00000520242; ENST00000522337; ENST00000523815; ENST00000602840; ENST00000622804; BC013809; BC093065; BC100028; BC100283; OTTHUMT00000379014; OTTHUMT00000379016; OTTHUMT00000379017; OTTHUM…	TCEB1	transcription elongation factor B (SIII), polypeptide 1 (15kDa, elongin C)
TC1000008575.hg.1	10.98	9.55	0.06	0.05	T	T	2.7	9.22e-06	0.0004	1.53e-05	0.0006	T	NM_001287803; NM_001287804; NM_032327; NM_198043; NM_198044; NM_198045; NM_198046; NR_109895; ENST00000345745; ENST00000352634; ENST00000353979; ENST00000370842; ENST00000370846; ENST00000370854; ENST00000393760; ENST00000414567; ENST00000417044; ENST00000420089; ENST00000433086; ENST00000459777; ENST00000462924; ENST00000466895; ENST00000487315; ENST00000492610; ENST00000492733; ENST00000495735;…	ZDHHC16	zinc finger, DHHC-type containing 16
TC0100010381.hg.1	13.22	11.79	0.21	0.22	T	T	2.69	1.35e-05	0.0005	5.12e-05	0.0015	T	NM_003115; ENST00000271469; ENST00000367924; ENST00000367925; ENST00000367926; ENST00000474728; ENST00000476240; ENST00000486089; BC009377; OTTHUMT00000083202; OTTHUMT00000083203; OTTHUMT00000083204; OTTHUMT00000083205; OTTHUMT00000083206; OTTHUMT00000097648	UAP1	UDP-N-acetylglucosamine pyrophosphorylase 1
TC1200008597.hg.1	10.06	8.64	0.18	0.75	T	T	2.69	0.0052	0.0335	0.0155	0.0825	T	NM_001303130; NM_001303131; NM_174942; ENST00000266754; ENST00000537247; ENST00000539410; ENST00000547739; ENST00000547754; ENST00000548067; ENST00000548113; ENST00000550295; ENST00000552854; BC043366; OTTHUMT00000409143; OTTHUMT00000409144; OTTHUMT00000409145; OTTHUMT00000409146; OTTHUMT00000409147; OTTHUMT00000409148; OTTHUMT00000409149; OTTHUMT00000409161	GAS2L3	growth arrest-specific 2 like 3
TC2000009972.hg.1	9.19	7.76	0.39	0.25	T	T	2.69	4.34e-05	0.0011	0.0002	0.0033	T	NM_003091; NM_198216; ENST00000339610; ENST00000381342; ENST00000438552; ENST00000474384; BC080516; OTTHUMT00000077584; OTTHUMT00000077585; OTTHUMT00000077586	SNRPB	small nuclear ribonucleoprotein polypeptides B and B1
TC0700010854.hg.1	14.19	12.77	0.41	0.7	T	T	2.68	0.0002	0.0027	0.0006	0.0083	T	NM_002192; ENST00000242208; ENST00000442711; ENST00000464515; BC007858; OTTHUMT00000250793; OTTHUMT00000338448; OTTHUMT00000338449	INHBA	inhibin beta A
TC1000007878.hg.1	10.9	9.48	0.19	0.18	T	T	2.68	0.0003	0.0047	0.0011	0.0124	T	NM_015634; ENST00000361983; ENST00000481912; ENST00000625461; ENST00000626493; ENST00000627949; BC012180; OTTHUMT00000048370; OTTHUMT00000048371; OTTHUMT00000480211; OTTHUMT00000480212; OTTHUMT00000480213	KIF1BP	KIF1 binding protein
TC1000011596.hg.1	10.7	9.28	0.44	0.49	T	T	2.68	0.0011	0.0108	0.0038	0.0297	T	NM_015221; ENST00000324109; ENST00000422692; ENST00000472036; ENST00000543621; BC041628; OTTHUMT00000049832; OTTHUMT00000049833; OTTHUMT00000049834; uc001kqj.2	DNMBP	dynamin binding protein
TC1100009433.hg.1	7.37	5.95	0.61	0.45	T	T	2.68	0.0012	0.0111	0.0012	0.0129	T	NM_001134793; NM_145014; ENST00000356438; ENST00000425380; ENST00000526028; BC015047; OTTHUMT00000386732; OTTHUMT00000386733; OTTHUMT00000386734	HYLS1	hydrolethalus syndrome 1
TC1200012648.hg.1	14.25	12.82	0.22	0.08	T	T	2.68	4.56e-06	0.0002	1.27e-05	0.0005	T	NM_021019; NM_079423; ENST00000293422; ENST00000348108; ENST00000536128; ENST00000546630; ENST00000546845; ENST00000547408; ENST00000547649; ENST00000547703; ENST00000548293; ENST00000548400; ENST00000548580; ENST00000548725; ENST00000549017; ENST00000549392; ENST00000549566; ENST00000550184; ENST00000550639; ENST00000550697; ENST00000551589; ENST00000551954; ENST00000552297; BC017455; BC071661; …	MYL6	myosin light chain 6
TC1700006592.hg.1	6.05	4.64	0.51	0.4	T	T	2.67	0.0003	0.0046	0.0012	0.0133	T	NM_031965; ENST00000325418; BC047457; OTTHUMT00000207391	GSG2	germ cell associated 2 (haspin)
TC0200016417.hg.1	5.52	4.1	0.2	0.27	T	T	2.66	2e-05	0.0006	3.09e-05	0.001	T	NM_001042426; NM_001809; ENST00000233505; ENST00000335756; ENST00000419525; ENST00000460030; ENST00000472719; BC000881; BC002703; OTTHUMT00000214190; OTTHUMT00000214191; OTTHUMT00000324702; OTTHUMT00000324703; OTTHUMT00000353282	CENPA	centromere protein A
TC0300007242.hg.1	10.67	9.25	0.35	0.24	T	T	2.66	0.0002	0.003	0.0005	0.0077	T	NM_014016; ENST00000389061; ENST00000418611; ENST00000433336; ENST00000438671; ENST00000441228; ENST00000445499; ENST00000455997; ENST00000463237; ENST00000463347; ENST00000463659; ENST00000464102; ENST00000464524; ENST00000471207; ENST00000478586; ENST00000485311; BC016559; OTTHUMT00000345065; OTTHUMT00000345066; OTTHUMT00000345067; OTTHUMT00000345068; OTTHUMT00000345069; OTTHUMT00000345070; OTT…	SACM1L	SAC1 suppressor of actin mutations 1-like (yeast)
TC0600011184.hg.1	9.03	7.62	0.4	0.33	T	T	2.66	9.28e-05	0.0019	0.0003	0.0055	T	NM_021058; ENST00000339812; ENST00000606923; ENST00000607124; OTTHUMT00000040138; OTTHUMT00000471037; OTTHUMT00000471042	HIST1H2BJ	histone cluster 1, H2bj
TC1700012437.hg.1	13.36	11.95	0.11	0.27	T	T	2.66	0.0001	0.0021	0.0003	0.0052	T	NM_001078166; NM_006924; NR_034041; ENST00000258962; ENST00000578430; ENST00000581497; ENST00000581979; ENST00000582730; ENST00000583741; ENST00000584668; ENST00000584773; ENST00000585096; BC010264; BC033785; OTTHUMT00000443328; OTTHUMT00000443329; OTTHUMT00000443330; OTTHUMT00000443331; OTTHUMT00000443332; OTTHUMT00000443333; OTTHUMT00000443334; OTTHUMT00000443335; OTTHUMT00000443336	SRSF1	serine/arginine-rich splicing factor 1
TC2200007909.hg.1	8.11	6.7	0.56	0.34	T	T	2.66	0.0005	0.0061	0.0017	0.0168	T	NM_001122731; NM_001136004; NM_015241; ENST00000252134; ENST00000383094; ENST00000400561; ENST00000414725; ENST00000424046; ENST00000441493; ENST00000461307; ENST00000462645; ENST00000465886; ENST00000495076; ENST00000498345; ENST00000498573; ENST00000577821; ENST00000578905; ENST00000578984; ENST00000579997; ENST00000580469; ENST00000584751; ENST00000585038; BC157876; BC171887; OTTHUMT0000031608…	MICAL3	microtubule associated monooxygenase, calponin and LIM domain containing 3
TC0500010640.hg.1	10.19	8.79	0.58	0.13	T	T	2.65	0.0002	0.003	0.0004	0.0066	T	NM_022483; ENST00000397080; ENST00000500337; ENST00000506860; ENST00000510130; ENST00000511525; ENST00000512085; BC013351; BC063832; BC119658; BC119659; OTTHUMT00000253842; OTTHUMT00000368002; OTTHUMT00000368003; OTTHUMT00000368004; OTTHUMT00000368005; OTTHUMT00000368006	C5orf28	chromosome 5 open reading frame 28
TC1000011469.hg.1	9.07	7.67	0.12	0.18	T	T	2.65	6.46e-06	0.0003	2.05e-05	0.0007	T	NM_022451; ENST00000371361; ENST00000461562; ENST00000463649; BC049850; OTTHUMT00000049466; OTTHUMT00000049467; OTTHUMT00000049468	NOC3L	NOC3-like DNA replication regulator
TC1300007483.hg.1	6.91	5.5	0.37	0.15	T	T	2.65	8.31e-05	0.0017	0.0001	0.0029	T	NM_001286746; NM_001286747; NM_024808; ENST00000377814; ENST00000377815; ENST00000390667; ENST00000464754; ENST00000471712; ENST00000613797; ENST00000618209; BC025367; BC056876; OTTHUMT00000045245; OTTHUMT00000045246; OTTHUMT00000045247; OTTHUMT00000045248; OTTHUMT00000476403; OTTHUMT00000476404	BORA	bora, aurora kinase A activator
TC1700009541.hg.1	11.08	9.68	0.25	0.19	T	T	2.65	0.0003	0.0047	0.0003	0.0054	T	NM_001171166; NM_001171167; NM_001171168; NM_015099; ENST00000348066; ENST00000361571; ENST00000381311; ENST00000414043; ENST00000571831; ENST00000572192; ENST00000572326; ENST00000572543; ENST00000573004; ENST00000574442; ENST00000574606; ENST00000574951; ENST00000575192; ENST00000575365; ENST00000575580; ENST00000576872; BC136534; BC142695; BC144232; BC167148; BC167149; BC167151; BC167160; OTTH…	CAMTA2	calmodulin binding transcription activator 2
TC0100016548.hg.1	12.17	10.77	0.26	0.41	T	T	2.64	0.0001	0.002	0.0004	0.006	T	NM_001136000; NM_001136001; NM_001168236; NM_001168237; NM_001168238; NM_001168239; NM_005158; NM_007314; ENST00000344730; ENST00000367623; ENST00000392043; ENST00000502732; ENST00000504324; ENST00000504405; ENST00000507173; ENST00000508127; ENST00000509520; ENST00000511413; ENST00000512653; BC065912; OTTHUMT00000085174; OTTHUMT00000085175; OTTHUMT00000360386; OTTHUMT00000360387; OTTHUMT000003603…	ABL2	ABL proto-oncogene 2, non-receptor tyrosine kinase
TC0600006926.hg.1	11.31	9.9	0.27	0.17	T	T	2.64	0.0002	0.0026	0.0005	0.0076	T	NM_017906; ENST00000379568; BC010907; OTTHUMT00000039835	PAK1IP1	PAK1 interacting protein 1
TC0800009878.hg.1	11.3	9.89	0.26	0.74	T	T	2.64	0.0008	0.0085	0.0025	0.0224	T	NM_001128930; NM_002318; NM_004901; ENST00000356206; ENST00000358689; ENST00000389131; ENST00000417069; ENST00000518083; ENST00000518471; ENST00000518472; ENST00000518718; ENST00000518878; ENST00000519243; ENST00000519809; ENST00000519839; ENST00000520349; ENST00000520617; ENST00000520871; ENST00000520925; ENST00000520936; ENST00000521321; ENST00000522255; ENST00000522446; ENST00000522913; ENST00…	ENTPD4; LOXL2	ectonucleoside triphosphate diphosphohydrolase 4; lysyl oxidase-like 2
TC1700012076.hg.1	14.28	12.88	0.2	0.36	T	T	2.64	3.32e-05	0.0009	0.0001	0.0028	T	NM_001185077; NM_001185078; NM_001301240; NM_001301241; NM_001301242; NM_001301243; NM_004309; NR_125441; ENST00000269321; ENST00000400721; ENST00000541078; ENST00000578351; ENST00000579121; ENST00000580033; ENST00000580685; ENST00000581876; ENST00000582309; ENST00000582520; ENST00000582984; ENST00000583111; ENST00000583499; ENST00000583791; ENST00000583868; ENST00000584397; ENST00000584461; BC00…	ARHGDIA	Rho GDP dissociation inhibitor (GDI) alpha
TC1900006530.hg.1	10.45	9.05	0.23	0.23	T	T	2.64	1.24e-05	0.0004	2.39e-05	0.0008	T	NM_018959; NM_170711; ENST00000233078; ENST00000336761; ENST00000585485; ENST00000586579; ENST00000587079; ENST00000587833; ENST00000589484; ENST00000589874; ENST00000590419; ENST00000592453; ENST00000592522; BC012062; OTTHUMT00000449522; OTTHUMT00000449523; OTTHUMT00000449525; OTTHUMT00000449526; OTTHUMT00000449527; OTTHUMT00000449528; OTTHUMT00000449529; OTTHUMT00000449531; OTTHUMT00000450555; …	DAZAP1	DAZ associated protein 1
TSUnmapped00000484.hg.1	12.64	11.24	0.17	0.43	T	T	2.64	0.0003	0.0047	0.0006	0.0083	T	ENST00000628974	HYOU1	hypoxia up-regulated 1
TC0100007512.hg.1	7.72	6.33	0.32	0.34	T	T	2.63	0.001	0.0101	0.0036	0.0284	T	NM_005281; ENST00000374024; BC032702; OTTHUMT00000009522	GPR3	G protein-coupled receptor 3
TC0600008209.hg.1	6.39	5	0.6	0.53	T	T	2.63	0.0007	0.008	0.0021	0.0194	T	NM_018132; ENST00000335783; BC016279; OTTHUMT00000040855	CENPQ	centromere protein Q
TC0100010686.hg.1	13.35	11.96	0.27	0.12	T	T	2.62	0.0001	0.0022	0.0004	0.0063	T	NM_001007214; NM_014412; ENST00000367679; ENST00000405362; ENST00000406752; ENST00000426793; ENST00000461977; ENST00000469173; ENST00000473925; ENST00000483307; ENST00000613570; BC005975; BC022352; BC067823; BC078151; OTTHUMT00000084583; OTTHUMT00000084584; OTTHUMT00000084585; OTTHUMT00000084586; OTTHUMT00000084587; OTTHUMT00000326554; OTTHUMT00000326555; OTTHUMT00000326556; OTTHUMT00000326557	CACYBP	calcyclin binding protein
TC0200012219.hg.1	11.86	10.47	0.09	0.45	T	T	2.62	9.52e-05	0.0019	0.0001	0.0024	T	NM_001304538; NM_015475; ENST00000238823; ENST00000403368; ENST00000431950; ENST00000464415; ENST00000474985; ENST00000475122; ENST00000492649; ENST00000498340; BC060860; BC136768; BC136770; OTTHUMT00000325457; OTTHUMT00000325499; OTTHUMT00000325501; OTTHUMT00000325503; OTTHUMT00000325504; OTTHUMT00000326648; OTTHUMT00000326649; OTTHUMT00000326650	FAM98A	family with sequence similarity 98, member A
TC1000007081.hg.1	8.55	7.16	0.27	0.15	T	T	2.62	0.0002	0.0033	0.0005	0.0077	T	NM_014317; ENST00000376215; ENST00000470978; ENST00000473224; ENST00000491711; BC063635; OTTHUMT00000047276; OTTHUMT00000047277; OTTHUMT00000047278; OTTHUMT00000047279	PDSS1	prenyl (decaprenyl) diphosphate synthase, subunit 1
TC1500008514.hg.1	6.1	4.71	0.29	0.29	T	F	2.62	8.75e-05	0.0018	0.0003	0.0054	F	LRRC28.sAug10-unspliced	LRRC28	Transcript Identified by AceView, Entrez Gene ID(s) 123355
TC2200008819.hg.1	8.91	7.52	0.52	0.18	T	T	2.62	0.0002	0.0037	0.0009	0.011	T	NM_001278651; NM_002883; ENST00000356244; ENST00000405486; ENST00000418067; ENST00000422838; ENST00000446258; ENST00000452543; ENST00000455915; BC014044; BC041396; OTTHUMT00000320603; OTTHUMT00000320605; OTTHUMT00000320606; OTTHUMT00000320608; OTTHUMT00000320609; OTTHUMT00000320610; OTTHUMT00000320611	RANGAP1	Ran GTPase activating protein 1
TSUnmapped00000594.hg.1	17.1	15.71	0.16	0.7	T	T	2.62	0.0002	0.0027	0.0002	0.0037	T	ENST00000632478	GREM1	gremlin 1, DAN family BMP antagonist [Source:HGNC Symbol;Acc:HGNC:2001]
TC0100015368.hg.1	5.81	4.43	0.49	0.13	T	T	2.61	0.0015	0.0137	0.002	0.0191	T	NM_002506; ENST00000369512; BC126148; BC126150; OTTHUMT00000032832	NGF	nerve growth factor (beta polypeptide)
TC0200009994.hg.1	5.33	3.95	0.09	0.26	T	F	2.61	4.46e-05	0.0011	0.0001	0.003	F	NM_031942; NM_145810; ENST00000306721; ENST00000347703; ENST00000410019; ENST00000410101; ENST00000435616; ENST00000467411; ENST00000468359; ENST00000496441; BC027966; OTTHUMT00000255399; OTTHUMT00000255400; OTTHUMT00000333929; OTTHUMT00000333930; OTTHUMT00000333931; OTTHUMT00000333932; OTTHUMT00000333933; OTTHUMT00000333934	CDCA7	cell division cycle associated 7
TC0600008156.hg.1	5.67	4.29	0.4	0.41	T	F	2.61	0.0085	0.0486	0.0252	0.1153	F	NM_014936; ENST00000321037; BC018054; OTTHUMT00000040777	ENPP4	ectonucleotide pyrophosphatase/phosphodiesterase 4 (putative)
TC0900007187.hg.1	12.13	10.74	0.52	0.14	T	T	2.61	0.0018	0.0153	0.0039	0.0307	T	NM_000692; ENST00000377698; BC001619; OTTHUMT00000052492	ALDH1B1	aldehyde dehydrogenase 1 family, member B1
TC1200009239.hg.1	10.93	9.54	0.27	0.27	T	T	2.61	5.49e-05	0.0013	0.0001	0.003	T	NM_020382; ENST00000330479; ENST00000402868; ENST00000437502; ENST00000437519; ENST00000461103; ENST00000462311; ENST00000478781; ENST00000485469; ENST00000537270; BC050346; OTTHUMT00000318263; OTTHUMT00000318264; OTTHUMT00000318265; OTTHUMT00000318266; OTTHUMT00000318267; OTTHUMT00000318268; OTTHUMT00000318269; OTTHUMT00000400586	KMT5A	lysine (K)-specific methyltransferase 5A
TC1700007907.hg.1	12.13	10.75	0.25	0.12	T	T	2.61	4.15e-05	0.001	6.09e-05	0.0017	T	NM_016437; ENST00000251412; ENST00000588870; ENST00000590396; BC009670; BC051890; BC108739; OTTHUMT00000452326; OTTHUMT00000452327; OTTHUMT00000452328	TUBG2	tubulin, gamma 2
TC1800007895.hg.1	9	7.62	0.55	0.36	T	T	2.61	0.0003	0.0044	0.0006	0.0077	T	NM_001308401; NM_022840; ENST00000319888; ENST00000573134; ENST00000574538; ENST00000574676; ENST00000576251; ENST00000577166; ENST00000609769; BC111020; BC136766; BC136767; OTTHUMT00000254326; OTTHUMT00000440482; OTTHUMT00000440483; OTTHUMT00000440910; OTTHUMT00000440911; OTTHUMT00000440912; OTTHUMT00000472420	METTL4	methyltransferase like 4
TC0400009037.hg.1	6.1	4.72	0.57	0.5	T	T	2.6	0.0018	0.0154	0.0036	0.0286	T	NM_001253861; NM_032117; NR_045605; ENST00000240488; ENST00000503967; ENST00000504860; ENST00000508731; ENST00000509752; ENST00000622785; BC032142; OTTHUMT00000365194; OTTHUMT00000365195; OTTHUMT00000365196; OTTHUMT00000365197; OTTHUMT00000365198; uc021xtk.1	MND1	meiotic nuclear divisions 1
TC1200006472.hg.1	11.27	9.89	0.06	0.64	T	T	2.6	0.0086	0.0489	0.0228	0.1076	T	NM_024551; ENST00000357103; ENST00000535774; ENST00000537190; ENST00000537545; ENST00000540974; ENST00000543456; ENST00000544470; BC051858; OTTHUMT00000252447; OTTHUMT00000397946; OTTHUMT00000397948; OTTHUMT00000397949; OTTHUMT00000397950; OTTHUMT00000397951; OTTHUMT00000397952	ADIPOR2	adiponectin receptor 2
TC1300008329.hg.1	11.92	10.54	0.14	0.52	T	T	2.6	0.0008	0.0083	0.0025	0.0224	T	NM_001278055; NM_014363; ENST00000382292; ENST00000382298; ENST00000402364; ENST00000423156; ENST00000455470; ENST00000476776; OTTHUMT00000044148; OTTHUMT00000044149; OTTHUMT00000044150; OTTHUMT00000326608; OTTHUMT00000326609	SACS	sacsin molecular chaperone
TC1500007616.hg.1	7.63	6.25	0.25	0.83	T	T	2.6	0.0007	0.0073	0.0019	0.0181	T	NM_001287821; NM_001287822; NM_001287823; NM_017975; ENST00000307897; ENST00000446801; ENST00000535141; ENST00000561583; ENST00000562645; ENST00000563698; ENST00000564179; ENST00000564309; ENST00000565627; ENST00000565960; ENST00000567816; ENST00000567926; ENST00000569489; ENST00000613446; BC036900; BC090041; OTTHUMT00000256904; OTTHUMT00000420631; OTTHUMT00000420632; OTTHUMT00000420633; OTTHUMT0…	ZWILCH	zwilch kinetochore protein
TC1900007208.hg.1	9.64	8.26	0.18	0.37	T	T	2.6	0.0007	0.0074	0.0014	0.015	T	NM_001300910; NM_033025; ENST00000342784; ENST00000597977; ENST00000600252; ENST00000600440; ENST00000602203; BC029926; OTTHUMT00000465666; OTTHUMT00000465667; OTTHUMT00000465668; OTTHUMT00000465669; OTTHUMT00000465670	SYDE1	synapse defective 1, Rho GTPase, homolog 1 (C. elegans)
TC0100016794.hg.1	5.31	3.93	0.38	0.4	T	F	2.59	0.0004	0.005	0.001	0.0114	F	NM_003783; ENST00000367434; BC022507; OTTHUMT00000086759	B3GALT2	UDP-Gal:betaGlcNAc beta 1,3-galactosyltransferase 2
TC0200012994.hg.1	10.91	9.54	0.27	0.28	T	T	2.59	7.74e-05	0.0016	0.0002	0.0043	T	NM_003096; ENST00000272348; ENST00000413456; ENST00000429728; ENST00000438261; ENST00000449935; ENST00000454893; ENST00000480370; ENST00000482975; ENST00000488400; BC000070; BC022432; BC035103; BC066302; BC070166; BC071880; BC106055; OTTHUMT00000251871; OTTHUMT00000331512; OTTHUMT00000331513; OTTHUMT00000331514; OTTHUMT00000331515; OTTHUMT00000331516; OTTHUMT00000331517; OTTHUMT00000331518; OTTHU…	SNRPG	small nuclear ribonucleoprotein polypeptide G
TC0600007268.hg.1	14.49	13.12	0.12	0.63	T	T	2.59	0.0002	0.0037	0.0008	0.0099	T	NM_003542; ENST00000377803; BC054014; BC130558; BC130560; OTTHUMT00000040092	HIST1H4C	histone cluster 1, H4c
TC0600008127.hg.1	8.25	6.87	0.25	0.37	T	T	2.59	0.0001	0.002	0.0003	0.0052	T	NM_001078175; NM_001078177; NM_001304462; NM_001304463; NM_001304465; NM_001304466; ENST00000371708; ENST00000371713; ENST00000371724; ENST00000371731; ENST00000371740; ENST00000371755; ENST00000393841; ENST00000393844; ENST00000427851; ENST00000472176; BC001382; BC008954; OTTHUMT00000040715; OTTHUMT00000040716; OTTHUMT00000040717; OTTHUMT00000040718; OTTHUMT00000040719; OTTHUMT00000040720; OTTHU…	SLC29A1	solute carrier family 29 (equilibrative nucleoside transporter), member 1
TC1100007943.hg.1	10.03	8.66	0.33	0.37	T	T	2.59	0.0004	0.0055	0.0016	0.0159	T	NM_000932; NM_001184883; ENST00000279230; ENST00000325234; ENST00000536243; ENST00000540288; BC142681; OTTHUMT00000396404; OTTHUMT00000396405; OTTHUMT00000396406; OTTHUMT00000396407	PLCB3	phospholipase C, beta 3 (phosphatidylinositol-specific)
TC1300008371.hg.1	8.95	7.58	0.25	0.19	T	T	2.59	6.38e-05	0.0014	0.0002	0.0043	T	NM_018451; NR_047594; NR_047595; ENST00000381884; ENST00000418179; ENST00000471870; ENST00000493190; ENST00000545981; ENST00000616936; BC113110; BC113111; BC113662; BC113664; OTTHUMT00000044209; OTTHUMT00000044210; OTTHUMT00000044211; OTTHUMT00000044212	CENPJ	centromere protein J
TC1400008921.hg.1	10.86	9.49	0.05	0.11	T	T	2.59	2.09e-05	0.0006	7.85e-05	0.0019	T	NM_013448; NM_182648; ENST00000358716; ENST00000360310; ENST00000382422; ENST00000553385; ENST00000553573; ENST00000553853; ENST00000554391; ENST00000554865; ENST00000555273; ENST00000555331; ENST00000556314; ENST00000557739; OTTHUMT00000276646; OTTHUMT00000410004; OTTHUMT00000410006; OTTHUMT00000410007; OTTHUMT00000410008; OTTHUMT00000410009; OTTHUMT00000410010; OTTHUMT00000410011; OTTHUMT000004…	BAZ1A	bromodomain adjacent to zinc finger domain 1A
TC1500009238.hg.1	8.68	7.31	0.18	0.37	T	T	2.59	0.0001	0.0023	0.0003	0.0051	T	NM_001286490; NM_001286491; NM_032892; NR_104455; ENST00000402883; ENST00000417257; ENST00000421674; ENST00000449926; ENST00000451277; ENST00000458630; ENST00000473965; ENST00000479319; ENST00000484674; ENST00000558108; ENST00000618556; BC053647; OTTHUMT00000133879; OTTHUMT00000133881; OTTHUMT00000133882; OTTHUMT00000133883; OTTHUMT00000133884; OTTHUMT00000133885; OTTHUMT00000315942; OTTHUMT00000…	FRMD5	FERM domain containing 5
TC1700009539.hg.1	16.39	15.01	0.01	0.05	T	T	2.59	2.78e-06	0.0001	3.08e-06	0.0002	T	NM_005022; ENST00000225655; ENST00000572383; ENST00000574872; BC002475; BC006768; BC013439; BC015164; BC057828; OTTHUMT00000216853; OTTHUMT00000438743; OTTHUMT00000438744	PFN1	profilin 1
TC0100010123.hg.1	10.77	9.4	0.27	0.34	T	T	2.58	0.0003	0.0047	0.0003	0.0045	T	NM_001135821; NM_001135822; NM_001242824; NM_001242825; NM_002004; ENST00000356657; ENST00000368356; ENST00000447866; ENST00000461507; ENST00000465559; ENST00000467076; ENST00000468479; ENST00000470171; ENST00000471117; ENST00000474345; ENST00000477057; ENST00000487002; ENST00000489003; ENST00000489324; ENST00000490140; ENST00000491013; ENST00000492244; ENST00000492887; ENST00000495308; ENST00000…	FDPS	farnesyl diphosphate synthase
TC0600011809.hg.1	10.86	9.49	0.3	0.24	T	T	2.58	0.0002	0.0034	0.0008	0.0099	T	NM_001136017; NM_001136125; NM_001136126; NM_001287427; NM_001287434; NM_001760; ENST00000372987; ENST00000372988; ENST00000372991; ENST00000414200; ENST00000415497; ENST00000502771; ENST00000505064; ENST00000505672; ENST00000505884; ENST00000506555; ENST00000508143; ENST00000510058; ENST00000510503; ENST00000511161; ENST00000511642; ENST00000511686; ENST00000512381; ENST00000512426; ENST00000513…	CCND3	cyclin D3
TC1000009065.hg.1	5.74	4.37	0.32	0.52	T	F	2.58	0.0062	0.0381	0.0177	0.0902	F	FAM45A.veAug10-unspliced	FAM45A	Transcript Identified by AceView, Entrez Gene ID(s) 404636
TC1100012966.hg.1	15.36	14	0.15	0.48	T	T	2.58	0.0002	0.0031	0.0006	0.0083	T	NM_001282663; NM_001282664; NM_001282665; NM_001282666; NM_001282667; NM_001282668; NM_014632; ENST00000256194; ENST00000342902; ENST00000379612; ENST00000524685; ENST00000524730; ENST00000525075; ENST00000525119; ENST00000525216; ENST00000525444; ENST00000525618; ENST00000525979; ENST00000526475; ENST00000526604; ENST00000526672; ENST00000527195; ENST00000527546; ENST00000528931; ENST00000529562…	MICAL2	microtubule associated monooxygenase, calponin and LIM domain containing 2
TC1200006454.hg.1	6.22	4.85	0.52	0.25	T	T	2.58	0.0035	0.0247	0.0113	0.0656	T	WNK1.vdAug10-unspliced	WNK1	Transcript Identified by AceView, Entrez Gene ID(s) 378465; 65125
TC1600010858.hg.1	10.12	8.76	0.28	0.14	T	T	2.58	1.73e-05	0.0005	4.08e-05	0.0012	T	NM_018124; ENST00000361070; ENST00000571750; ENST00000571776; ENST00000572337; ENST00000572610; ENST00000572840; ENST00000572990; ENST00000575113; ENST00000575154; ENST00000575281; ENST00000575397; ENST00000576652; BC059371; OTTHUMT00000436506; OTTHUMT00000436507; OTTHUMT00000436508; OTTHUMT00000436509; OTTHUMT00000436510; OTTHUMT00000436511; OTTHUMT00000436512; OTTHUMT00000436513; OTTHUMT0000043…	RFWD3	ring finger and WD repeat domain 3
TC2100007492.hg.1	12.91	11.54	0.22	0.17	T	T	2.58	2.99e-05	0.0008	5.64e-05	0.0016	T	NM_001025204; NM_006758; BC001177; BC001923; BC005915	U2AF1	U2 small nuclear RNA auxiliary factor 1
TC2200008829.hg.1	10.68	9.31	0.24	0.32	T	T	2.58	0.0007	0.0073	0.0015	0.0155	T	NM_001018050; NM_001018052; NM_001282884; NM_001282885; NM_138338; ENST00000337566; ENST00000355209; ENST00000396504; ENST00000407461; ENST00000420561; ENST00000431534; ENST00000432789; ENST00000442616; ENST00000483837; BC017248; BC088367; OTTHUMT00000320701; OTTHUMT00000320702; OTTHUMT00000320704; OTTHUMT00000320705; OTTHUMT00000320706; OTTHUMT00000320707; OTTHUMT00000320708; OTTHUMT00000320709	POLR3H	polymerase (RNA) III (DNA directed) polypeptide H (22.9kD)
TSUnmapped00000138.hg.1	11.84	10.47	0.18	0.15	T	T	2.58	9.97e-05	0.002	0.0001	0.0031	T	ENST00000627731	HYOU1	hypoxia up-regulated 1
TC0200009813.hg.1	11.4	10.04	0.15	0.08	T	T	2.57	1.02e-05	0.0004	3.01e-05	0.001	T	NM_005805; ENST00000409682; ENST00000437630; ENST00000477232; ENST00000478123; ENST00000492908; BC066336; OTTHUMT00000332833; OTTHUMT00000332834; OTTHUMT00000332835; OTTHUMT00000332837; OTTHUMT00000332838	PSMD14	proteasome 26S subunit, non-ATPase 14
TC0200013535.hg.1	8.77	7.41	0.59	0.24	T	T	2.57	0.0015	0.0135	0.0032	0.0265	T	NM_001142292; NM_030805; NR_024518; NR_024519; NR_024520; NR_024521; ENST00000264963; ENST00000377079; ENST00000434524; ENST00000434865; ENST00000440610; ENST00000446780; ENST00000449221; ENST00000474494; ENST00000480869; BC067265; OTTHUMT00000252844; OTTHUMT00000339022; OTTHUMT00000339023; OTTHUMT00000339024; OTTHUMT00000339025; OTTHUMT00000339026; OTTHUMT00000339027; OTTHUMT00000339028; OTTHUMT…	LMAN2L	lectin, mannose-binding 2-like
TC0600011185.hg.1	15.47	14.1	0.2	0.33	T	T	2.57	0.0003	0.0039	0.0009	0.0109	T	NM_001312653; NM_080593; ENST00000356950; BC000893; BC051872; BC064959; BC108737; OTTHUMT00000040141	HIST1H2BK	histone cluster 1, H2bk
TC1000011993.hg.1	12.16	10.8	0.36	0.15	T	T	2.57	0.0003	0.0039	0.0007	0.0089	T	NM_001302272; NM_006793; NR_126102; NR_126103; NR_126105; NR_126106; ENST00000298510; ENST00000463322; ENST00000494433; BC002685; BC007062; BC008435; BC009601; BC021691; BC022373; BC059169; BC111397; OTTHUMT00000050639; OTTHUMT00000050640; OTTHUMT00000050641	PRDX3	peroxiredoxin 3
TC1700012078.hg.1	13.06	11.7	0.19	0.09	T	T	2.57	8.33e-05	0.0017	0.0002	0.0043	T	NM_005782; ENST00000504015; ENST00000505490; ENST00000511412; ENST00000512673; BC052302; OTTHUMT00000360729; OTTHUMT00000360730; OTTHUMT00000360731; OTTHUMT00000360732	ALYREF	Aly/REF export factor
TC1900010701.hg.1	8.48	7.11	0.11	0.09	T	T	2.57	5.39e-05	0.0013	0.0002	0.0033	T	NM_001256440; NM_001256441; NR_046202; ENST00000357884; ENST00000392035; ENST00000577617; ENST00000580606; ENST00000580977; ENST00000582006; ENST00000582734; ENST00000582783; ENST00000584868; BC023623; BC027935; OTTHUMT00000444488; OTTHUMT00000444489; OTTHUMT00000444490; OTTHUMT00000444491; OTTHUMT00000444492; OTTHUMT00000444493; OTTHUMT00000444494; OTTHUMT00000444495; OTTHUMT00000444496	C19orf47	chromosome 19 open reading frame 47
TC0100014243.hg.1	10.54	9.19	0.28	0.59	T	T	2.56	0.0005	0.0061	0.0018	0.0176	T	NM_001168551; NM_018087; NR_033142; ENST00000371429; ENST00000480952; BC003082; OTTHUMT00000022101; OTTHUMT00000022102	NDC1	NDC1 transmembrane nucleoporin
TC0900010311.hg.1	5.99	4.64	0.26	0.38	T	T	2.56	0.0019	0.0158	0.0007	0.0088	T	NR_103833; ENST00000418795; ENST00000614611; OTTHUMT00000477664; OTTHUMT00000478194	FAM27E3	family with sequence similarity 27, member E3
TC1200008729.hg.1	10.35	9	0.4	0.37	T	T	2.56	0.0009	0.0093	0.002	0.0187	T	NM_001160708; NM_018082; ENST00000228347; ENST00000539066; ENST00000549195; ENST00000549569; BC046238; OTTHUMT00000407166; OTTHUMT00000407168; OTTHUMT00000407169; OTTHUMT00000407170; uc001tlp.3	POLR3B	polymerase (RNA) III (DNA directed) polypeptide B
TC1700006738.hg.1	16.7	15.35	0.11	0.33	T	T	2.56	3.87e-05	0.001	7.81e-05	0.0019	T	NM_001143760; NM_001143761; NM_001143762; NM_001970; ENST00000336452; ENST00000336458; ENST00000355068; ENST00000416016; ENST00000419711; ENST00000571955; ENST00000572815; ENST00000573542; ENST00000573714; ENST00000575001; ENST00000576930; BC000751; BC001832; BC030160; BC080196; BC085015; BC107779; OTTHUMT00000220047; OTTHUMT00000440513; OTTHUMT00000440535; OTTHUMT00000440536; OTTHUMT00000440537;…	EIF5A	eukaryotic translation initiation factor 5A
TC1900006477.hg.1	7.44	6.08	0.2	0.38	T	T	2.56	4.4e-05	0.0011	7.92e-05	0.002	T	NM_005860; ENST00000166139; ENST00000588773; ENST00000589185; ENST00000591573; ENST00000592058; ENST00000592947; ENST00000605925; BC005839; OTTHUMT00000452116; OTTHUMT00000452117; OTTHUMT00000452118; OTTHUMT00000452119; OTTHUMT00000452120; OTTHUMT00000452479; OTTHUMT00000471254	FSTL3	follistatin-like 3 (secreted glycoprotein)
TSUnmapped00000051.hg.1	6.5	5.14	0.31	0.16	T	T	2.56	0.002	0.0169	0.0029	0.0244	T	ENST00000625489	SLC2A6	solute carrier family 2 (facilitated glucose transporter), member 6 [Source:HGNC Symbol;Acc:HGNC:11011]
TC2000009128.hg.1	10.92	9.57	0.22	0.17	T	T	2.55	1.09e-05	0.0004	2.6e-05	0.0009	T	NM_015035; ENST00000309060; ENST00000373261; ENST00000419740; ENST00000421422; ENST00000432768; ENST00000436099; ENST00000436440; ENST00000441102; ENST00000485686; ENST00000487057; ENST00000544979; ENST00000558993; ENST00000559028; ENST00000559234; ENST00000559296; ENST00000559436; ENST00000560361; ENST00000560364; ENST00000560456; ENST00000560759; ENST00000561291; BC068569; OTTHUMT00000079254; O…	ZHX3	zinc fingers and homeoboxes 3
TC0200010284.hg.1	11.9	10.56	0.5	0.16	T	T	2.54	0.0024	0.0187	0.0016	0.0159	T	NM_001130158; NM_001161819; NM_012223; ENST00000304164; ENST00000339514; ENST00000392316; ENST00000392318; ENST00000418908; ENST00000420448; ENST00000427152; ENST00000438652; ENST00000451437; ENST00000461714; ENST00000471904; ENST00000490069; ENST00000494129; ENST00000496992; BC053558; OTTHUMT00000256057; OTTHUMT00000256058; OTTHUMT00000259028; OTTHUMT00000259029; OTTHUMT00000259030; OTTHUMT00000…	MYO1B	myosin IB
TC1100011552.hg.1	10.52	9.17	0.36	0.39	T	T	2.54	0.0014	0.0129	0.0032	0.0265	T	NM_001258392; NM_001258393; NM_001258394; NM_030813; ENST00000294053; ENST00000340729; ENST00000437826; ENST00000445069; ENST00000535477; ENST00000535990; ENST00000536297; ENST00000538021; ENST00000538039; ENST00000539148; ENST00000542555; ENST00000543042; ENST00000544382; ENST00000544683; BC006404; OTTHUMT00000396889; OTTHUMT00000396890; OTTHUMT00000396891; OTTHUMT00000396892; OTTHUMT00000396893…	CLPB	ClpB homolog, mitochondrial AAA ATPase chaperonin
TC1200010711.hg.1	11.62	10.27	0.24	0.22	T	T	2.54	0.0003	0.004	0.001	0.0116	T	hsa_circ_0007594	SCN8A	Jeck2013 ANTISENSE, coding, INTERNAL, intronic best transcript NM_014191
TSUnmapped00000571.hg.1	16.71	15.36	0.23	0.66	T	T	2.54	0.0002	0.0036	0.0003	0.0052	T	ENST00000633992	GREM1	gremlin 1, DAN family BMP antagonist [Source:HGNC Symbol;Acc:HGNC:2001]
TC0500010865.hg.1	5.91	4.57	0.31	0.05	T	F	2.53	7.51e-05	0.0016	0.0001	0.003	F	NM_001145208; NM_018369; ENST00000265036; ENST00000453022; ENST00000505017; ENST00000509006; ENST00000512078; ENST00000512452; BC019075; OTTHUMT00000214207; OTTHUMT00000368805; OTTHUMT00000368806; OTTHUMT00000368807; OTTHUMT00000368808; OTTHUMT00000368902	DEPDC1B	DEP domain containing 1B
TC0700009236.hg.1	15.29	13.94	0.19	0.11	T	T	2.53	8.61e-05	0.0017	4.95e-05	0.0014	T	NM_004342; NM_033138; NM_033139; NM_033140; NM_033157; ENST00000361675; ENST00000361901; ENST00000393118; ENST00000417172; ENST00000422748; ENST00000424922; ENST00000430085; ENST00000435928; ENST00000436461; ENST00000443197; ENST00000445569; ENST00000454108; ENST00000462181; ENST00000466704; ENST00000472096; ENST00000473714; ENST00000475772; ENST00000478075; ENST00000480638; ENST00000482470; ENST…	CALD1	caldesmon 1
TC1900007125.hg.1	12.21	10.87	0.11	0.21	T	T	2.53	8.44e-05	0.0017	0.0003	0.0052	T	NM_052876; ENST00000292431; ENST00000585663; ENST00000586171; BC055396; OTTHUMT00000452878; OTTHUMT00000452879; OTTHUMT00000452880	NACC1	nucleus accumbens associated 1, BEN and BTB (POZ) domain containing
TC1900008143.hg.1	13.76	12.41	0.28	0.05	T	T	2.53	8.86e-05	0.0018	0.0002	0.0038	T	NM_001278599; NM_001699; NM_021913; ENST00000301178; ENST00000359092; ENST00000593513; ENST00000594880; ENST00000599659; BC032229; OTTHUMT00000463323; OTTHUMT00000463324; OTTHUMT00000463399; OTTHUMT00000463400; OTTHUMT00000463401	AXL	AXL receptor tyrosine kinase
TC0100017488.hg.1	9.85	8.52	0.14	0.47	T	T	2.52	0.0008	0.0086	0.002	0.0189	T	NM_002296; NM_194442; ENST00000272163; ENST00000338179; ENST00000421383; ENST00000424022; ENST00000425080; ENST00000441022; ENST00000487054; ENST00000488632; BC020079; OTTHUMT00000091398; OTTHUMT00000091399; OTTHUMT00000091400; OTTHUMT00000091401; OTTHUMT00000091402; OTTHUMT00000098788; OTTHUMT00000098789	LBR	lamin B receptor
TC0500010932.hg.1	10.29	8.95	0.27	0.25	T	T	2.52	8.26e-05	0.0017	0.0002	0.0033	T	NM_019072; ENST00000381007; ENST00000506816; BC012044; OTTHUMT00000215057; OTTHUMT00000370112	SGTB	small glutamine-rich tetratricopeptide repeat (TPR)-containing, beta
TC0600007862.hg.1	8.48	7.15	0.36	0.64	T	T	2.52	0.0022	0.018	3.53e-05	0.0011	T	NM_001243186; NM_002648; ENST00000373509; ENST00000468243; ENST00000479509; BC020224; OTTHUMT00000043901; OTTHUMT00000043903; OTTHUMT00000043904	PIM1	Pim-1 proto-oncogene, serine/threonine kinase
TC0X00008836.hg.1	9.92	8.59	0.16	0.46	T	T	2.52	0.0039	0.0268	0.0127	0.071	T	NM_017514; ENST00000369682; ENST00000467463; ENST00000478236; ENST00000480645; ENST00000482598; ENST00000491066; ENST00000493546; ENST00000495040; ENST00000497802; OTTHUMT00000081634; OTTHUMT00000081635; OTTHUMT00000081636; OTTHUMT00000081637; OTTHUMT00000081638; OTTHUMT00000127848; OTTHUMT00000127849; OTTHUMT00000286454; OTTHUMT00000316580	PLXNA3	plexin A3
TC1400009190.hg.1	13.23	11.9	0.13	0.05	T	T	2.52	3.68e-06	0.0002	1.35e-05	0.0005	T	NM_198066; ENST00000216410; ENST00000553987; ENST00000554230; ENST00000554421; ENST00000557604; BC012179	GNPNAT1	glucosamine-phosphate N-acetyltransferase 1
TC0100008150.hg.1	6.94	5.61	0.52	0.3	T	T	2.51	0.0007	0.0079	0.0026	0.023	T	NM_001142548; NM_003579; ENST00000371975; ENST00000442598; ENST00000459678; ENST00000463715; ENST00000469835; ENST00000472889; ENST00000473251; ENST00000476687; ENST00000487700; ENST00000488942; ENST00000493032; ENST00000493985; BC121059; BC121060; OTTHUMT00000021272; OTTHUMT00000021273; OTTHUMT00000021274; OTTHUMT00000021275; OTTHUMT00000021276; OTTHUMT00000021277; OTTHUMT00000021278; OTTHUMT000…	RAD54L	RAD54-like (S. cerevisiae)
TC1200010618.hg.1	15.93	14.6	0.11	0.18	T	T	2.51	7.67e-06	0.0003	1.82e-05	0.0007	T	NM_001270399; NM_001270400; NM_006009; ENST00000295766; ENST00000301071; ENST00000546918; ENST00000547939; ENST00000548363; ENST00000550254; ENST00000550767; ENST00000550811; ENST00000552924; BC006468; BC050637; OTTHUMT00000404543; OTTHUMT00000404547; OTTHUMT00000404549; OTTHUMT00000404550; OTTHUMT00000404551; OTTHUMT00000404554; OTTHUMT00000404555; OTTHUMT00000404556; OTTHUMT00000404557	TUBA1A	tubulin, alpha 1a
TC1800006731.hg.1	11.78	10.46	0.53	0.17	T	T	2.51	0.0007	0.0073	0.0022	0.0201	T	NM_001303524; NM_001303525; NM_001303526; NM_001303527; NM_001303528; NM_001303529; NM_001303530; NM_032525; ENST00000317702; ENST00000417736; ENST00000586653; ENST00000586691; ENST00000586810; ENST00000587204; ENST00000590103; ENST00000590388; ENST00000590693; ENST00000590967; ENST00000591208; ENST00000591463; ENST00000591909; ENST00000592683; BC002654; OTTHUMT00000254600; OTTHUMT00000452796; OT…	TUBB6	tubulin, beta 6 class V
TC0400010699.hg.1	10.44	9.12	0.15	0.31	T	T	2.5	0.0007	0.0075	0.0007	0.0088	T	NM_152540; ENST00000388940; ENST00000401642; ENST00000503450; ENST00000611795; BC021137; BC032453; OTTHUMT00000361311; OTTHUMT00000361786; OTTHUMT00000363943	SCFD2	sec1 family domain containing 2
TC0500010523.hg.1	9.11	7.79	0.01	0.2	T	T	2.5	1.13e-05	0.0004	4.71e-06	0.0003	T	NM_000514; NM_001190468; NM_001190469; NM_001278098; NM_199231; ENST00000326524; ENST00000344622; ENST00000381826; ENST00000427982; ENST00000502572; ENST00000510177; ENST00000515058; ENST00000620847; BC069119; BC069369; BC128108; BC128109; OTTHUMT00000207606; OTTHUMT00000207607; OTTHUMT00000367336; OTTHUMT00000367337; OTTHUMT00000367338; OTTHUMT00000367339; uc011cpd.2; uc011cpf.2; uc011cpi.2	GDNF	glial cell derived neurotrophic factor
TC1300009979.hg.1	10.98	9.66	0.09	0.4	T	T	2.5	1.59e-05	0.0005	3.94e-05	0.0012	T	NM_001270952; NM_006002; ENST00000377595; ENST00000419068; ENST00000471792; ENST00000606347; ENST00000607339; ENST00000618773; BC018125; OTTHUMT00000045292; OTTHUMT00000045293; OTTHUMT00000045294; OTTHUMT00000471062; OTTHUMT00000471063	UCHL3	ubiquitin C-terminal hydrolase L3
TC1500010383.hg.1	6.95	5.62	0.2	0.36	T	T	2.5	0.0002	0.0032	0.0006	0.0079	T	NM_001126131; NM_002693; ENST00000268124; ENST00000442287; ENST00000526314; ENST00000526398; ENST00000526573; ENST00000526671; ENST00000528881; ENST00000530292; ENST00000530715; ENST00000532363; ENST00000532584; ENST00000533857; ENST00000631044; BC042571; BC050559; OTTHUMT00000312854; OTTHUMT00000395114; OTTHUMT00000395115; OTTHUMT00000395116; OTTHUMT00000395117; OTTHUMT00000395118; OTTHUMT000003…	POLG	polymerase (DNA directed), gamma
TC1800007431.hg.1	11.56	10.24	0.36	0.23	T	T	2.5	0.0005	0.0064	0.0018	0.0175	T	NM_006785; NM_173844; ENST00000345724; ENST00000348428; ENST00000587438; ENST00000589873; ENST00000591792; BC030143; OTTHUMT00000256132; OTTHUMT00000256133; OTTHUMT00000449232; OTTHUMT00000449233; OTTHUMT00000449234	MALT1	MALT1 paracaspase
TC2100008424.hg.1	9.67	8.35	0.27	0.35	T	T	2.5	0.0007	0.0076	0.0021	0.0197	T	NM_001205206; NM_001205207; NM_194255; ENST00000311124; ENST00000380010; ENST00000417954; ENST00000427839; ENST00000443742; ENST00000460174; ENST00000468508; ENST00000485649; ENST00000486303; ENST00000528477; ENST00000567670; BC003068; OTTHUMT00000206796; OTTHUMT00000206797; OTTHUMT00000206798; OTTHUMT00000206800; OTTHUMT00000206802; OTTHUMT00000206803; OTTHUMT00000206805; OTTHUMT00000356363; OTT…	SLC19A1	solute carrier family 19 (folate transporter), member 1
TC0600014248.hg.1	5.94	4.62	0.15	0.33	T	T	2.49	0.0002	0.0036	0.0007	0.0093	T	NM_021062; ENST00000615966; BC096728; OTTHUMT00000040083	HIST1H2BB	histone cluster 1, H2bb
TC0700011147.hg.1	7.09	5.77	0.41	1.07	T	T	2.49	0.0052	0.0332	0.0163	0.085	T	hsa_circ_0008306	VOPP1	Jeck2013 ALT_ACCEPTOR, ALT_DONOR, coding, INTERNAL, intronic best transcript NM_030796
TC0X00009117.hg.1	7.02	5.7	0.2	0.36	T	T	2.49	6.89e-05	0.0015	0.0003	0.0044	T	NM_001018113; NM_152633; ENST00000324138; ENST00000398334; ENST00000452869; ENST00000489126; BC136558; BC136560; OTTHUMT00000055833; OTTHUMT00000055834; OTTHUMT00000055835; uc004cwg.1	FANCB	Fanconi anemia complementation group B
TC1200011791.hg.1	14.47	13.16	0.27	0.14	T	T	2.49	0.0001	0.0023	0.0002	0.0031	T	NM_006825; ENST00000378026; ENST00000552828; ENST00000553039; BC082972; BC094824; OTTHUMT00000407196; OTTHUMT00000407201; OTTHUMT00000407202	CKAP4	cytoskeleton-associated protein 4
TC1700012340.hg.1	9.09	7.77	0.16	0.32	T	T	2.49	0.001	0.0097	0.0015	0.0154	T	NM_002532; ENST00000225696; ENST00000570937; ENST00000572019; ENST00000572290; ENST00000572809; ENST00000573584; ENST00000574087; ENST00000574855; ENST00000574867; ENST00000575976; ENST00000576862; BC000335; OTTHUMT00000216918; OTTHUMT00000439357; OTTHUMT00000439359; OTTHUMT00000439360; OTTHUMT00000439361; OTTHUMT00000439362; OTTHUMT00000439363; OTTHUMT00000439364; OTTHUMT00000439365; OTTHUMT0000…	NUP88	nucleoporin 88kDa
TSUnmapped00000777.hg.1	12.22	10.91	0.21	0.17	T	T	2.49	7.4e-05	0.0016	0.0001	0.0026	T	ENST00000630669	HYOU1	hypoxia up-regulated 1
TC0900006886.hg.1	8.43	7.12	0.23	0.16	T	T	2.48	1.77e-05	0.0006	6.68e-05	0.0018	T	NM_000459; NM_001290077; NM_001290078; ENST00000380036; ENST00000406359; ENST00000519080; ENST00000519097; ENST00000615002; BC035514; OTTHUMT00000051965; OTTHUMT00000379465; OTTHUMT00000379466; OTTHUMT00000379467	TEK	TEK tyrosine kinase, endothelial
TC1100009024.hg.1	8.29	6.98	0.25	0.23	T	T	2.48	0.0007	0.0078	2.55e-05	0.0009	T	NM_001258390; NM_001258391; NM_178834; ENST00000375614; ENST00000375615; ENST00000436913; ENST00000525126; ENST00000525866; ENST00000528102; ENST00000528924; ENST00000530962; ENST00000533265; ENST00000533999; BC025407; OTTHUMT00000391185; OTTHUMT00000391186; OTTHUMT00000391187; OTTHUMT00000391188; OTTHUMT00000391189; OTTHUMT00000391190; OTTHUMT00000391192; OTTHUMT00000391194; OTTHUMT00000391195	LAYN	layilin
TC1300007137.hg.1	11.8	10.49	0.21	0.13	T	T	2.48	6.57e-06	0.0003	1.96e-05	0.0007	T	NM_000321; ENST00000267163; ENST00000467505; ENST00000480491; ENST00000484879; ENST00000525036; ENST00000531171; BC039060; BC040540; OTTHUMT00000044883; OTTHUMT00000044884; OTTHUMT00000044885; OTTHUMT00000044886; OTTHUMT00000388126; OTTHUMT00000388127	RB1	retinoblastoma 1
TC1900006588.hg.1	9.38	8.07	0.2	0.45	T	T	2.48	0.001	0.0097	9.23e-07	8.28e-05	T	NM_015675; ENST00000215631; ENST00000585359; ENST00000586759; ENST00000587345; ENST00000587887; ENST00000592937; ENST00000593043; BC113466; BC117469; OTTHUMT00000451335; OTTHUMT00000451336; OTTHUMT00000451337; OTTHUMT00000451338; OTTHUMT00000451339; OTTHUMT00000451341; OTTHUMT00000451342	GADD45B	growth arrest and DNA-damage-inducible, beta
TC0100016022.hg.1	10.38	9.08	0.17	0.17	T	T	2.47	5.12e-05	0.0012	8.77e-05	0.0021	T	NM_001126050; NM_001126051; NM_004494; ENST00000357325; ENST00000368206; ENST00000368209; ENST00000465180; ENST00000469145; ENST00000471377; ENST00000477306; ENST00000482651; ENST00000495212; ENST00000537739; BC018991; OTTHUMT00000098946; OTTHUMT00000098947; OTTHUMT00000098948; OTTHUMT00000098949; OTTHUMT00000098950; OTTHUMT00000098951; OTTHUMT00000098952; OTTHUMT00000098953; OTTHUMT00000098954	HDGF	hepatoma-derived growth factor
TC0600011234.hg.1	6.02	4.72	0.82	0.57	T	T	2.47	0.0035	0.0248	0.0116	0.067	T	NM_003546; ENST00000618305; BC069392; OTTHUMT00000043513	HIST1H4L	histone cluster 1, H4l
TC0800011634.hg.1	9.6	8.29	0.24	0.46	T	T	2.47	0.0003	0.0039	6.33e-05	0.0017	T	NM_021021; ENST00000395601; ENST00000517992; ENST00000519177; ENST00000519298; ENST00000520717; BC098573; OTTHUMT00000381535; OTTHUMT00000381536; OTTHUMT00000381537; OTTHUMT00000381538; OTTHUMT00000381539	SNTB1	syntrophin, beta 1 (dystrophin-associated protein A1, 59kDa, basic component 1)
TC1000008712.hg.1	10.68	9.38	0.07	0.13	T	T	2.47	1.77e-05	0.0006	6.59e-05	0.0018	T	NM_001288727; NM_001288728; NM_015062; ENST00000278070; ENST00000370012; ENST00000413464; ENST00000462933; ENST00000489648; ENST00000495914; BC063806; BC063829; OTTHUMT00000050021; OTTHUMT00000050022; OTTHUMT00000050023; OTTHUMT00000050024; OTTHUMT00000050025	PPRC1	peroxisome proliferator-activated receptor gamma, coactivator-related 1
TC1400009108.hg.1	6.68	5.38	0.71	0.28	T	T	2.47	0.0017	0.0145	0.0042	0.0319	T	NM_001197330; NM_001197331; NM_002692; ENST00000216367; ENST00000539565; ENST00000553805; ENST00000553850; ENST00000554377; ENST00000554396; ENST00000554671; ENST00000554851; ENST00000555724; ENST00000556584; ENST00000556937; BC112962; BC126218; BC126220; OTTHUMT00000410510; OTTHUMT00000410511; OTTHUMT00000410512; OTTHUMT00000410513; OTTHUMT00000410514; OTTHUMT00000410515; OTTHUMT00000410516; OTT…	POLE2	polymerase (DNA directed), epsilon 2, accessory subunit
TSUnmapped00000190.hg.1	6.1	4.8	0.26	0.34	T	T	2.47	0.0002	0.0031	0.0003	0.0053	T	ENST00000627473	KIF15	kinesin family member 15
TC0100015899.hg.1	16.39	15.09	0.04	0.11	T	T	2.46	1.31e-05	0.0005	3.46e-05	0.0011	T	NM_001043351; NM_001043352; NM_001043353; NM_001278188; NM_001278189; NM_001278190; NM_001278191; NM_152263; NM_153649; NR_103460; NR_103461; ENST00000271850; ENST00000302206; ENST00000312970; ENST00000323144; ENST00000328159; ENST00000330188; ENST00000341372; ENST00000341485; ENST00000368527; ENST00000368530; ENST00000368531; ENST00000368533; ENST00000368545; ENST00000466010; ENST00000469717; EN…	TPM3	tropomyosin 3
TC0300011306.hg.1	10.64	9.34	0.19	0.39	T	T	2.46	0.0002	0.0036	0.0004	0.0056	T	NM_000925; NM_001173468; NR_033384; ENST00000302746; ENST00000383714; ENST00000461692; ENST00000469364; ENST00000469827; ENST00000474765; ENST00000479945; ENST00000480626; ENST00000482894; ENST00000485460; BC000439; BC001924; OTTHUMT00000353558; OTTHUMT00000353559; OTTHUMT00000353560; OTTHUMT00000353562; OTTHUMT00000353563; OTTHUMT00000353564; OTTHUMT00000353565; OTTHUMT00000353566; OTTHUMT000003…	PDHB	pyruvate dehydrogenase (lipoamide) beta
TC0500007666.hg.1	7.68	6.39	0.43	0.2	T	T	2.46	0.0005	0.0058	0.001	0.0116	T	NM_022909; ENST00000283006; ENST00000502689; ENST00000510742; ENST00000513575; ENST00000514753; ENST00000515001; BC012024; BC015355; OTTHUMT00000215083; OTTHUMT00000368815; OTTHUMT00000368816; OTTHUMT00000368817; OTTHUMT00000368818; OTTHUMT00000368819; uc003jvp.3	CENPH	centromere protein H
TC0800011855.hg.1	4.89	3.59	0.59	0.25	T	F	2.46	0.0042	0.0283	0.0138	0.0754	F	NM_001204824; NM_004519; ENST00000388996; ENST00000519445; ENST00000519589; ENST00000521134; ENST00000621976; OTTHUMT00000268621; OTTHUMT00000379574; OTTHUMT00000379575; OTTHUMT00000379576	KCNQ3	potassium channel, voltage gated KQT-like subfamily Q, member 3
TC0X00009250.hg.1	10.55	9.25	0.18	0.33	T	T	2.46	0.0003	0.0044	0.0012	0.0129	T	NM_001033583; NM_001037171; ENST00000336430; ENST00000379295; ENST00000379297; ENST00000379303; ENST00000449612; ENST00000473710; ENST00000492081; ENST00000494361; BC136671; BC144360; OTTHUMT00000056065; OTTHUMT00000056067; OTTHUMT00000056068; OTTHUMT00000056069; OTTHUMT00000056070; OTTHUMT00000355289; OTTHUMT00000355290; OTTHUMT00000355291	ACOT9	acyl-CoA thioesterase 9
TC1400007086.hg.1	6.91	5.61	0.45	0.9	T	T	2.46	0.0014	0.0125	0.0041	0.0316	T	NM_152329; NM_203467; NR_037792; NR_037793; ENST00000298288; ENST00000318317; ENST00000540712; ENST00000554869; ENST00000557531; BC139921; OTTHUMT00000410509; OTTHUMT00000410790; OTTHUMT00000410791; OTTHUMT00000410792; OTTHUMT00000410793; OTTHUMT00000410794; uc001wwn.3	LRR1; RHOQP1	leucine rich repeat protein 1; ras homolog family member Q pseudogene 1
TC1400008014.hg.1	8.78	7.48	0.28	0.41	T	T	2.46	0.0005	0.0065	0.0014	0.0144	T	NM_024832; ENST00000216487; ENST00000418924; ENST00000553959; ENST00000553992; ENST00000554888; ENST00000555589; ENST00000555891; ENST00000555908; ENST00000556385; ENST00000556418; ENST00000557762; ENST00000620541; BC070062; OTTHUMT00000412269; OTTHUMT00000412271; OTTHUMT00000412273; OTTHUMT00000412274; OTTHUMT00000412275; OTTHUMT00000412276; OTTHUMT00000412277; OTTHUMT00000412278; OTTHUMT0000041…	RIN3	Ras and Rab interactor 3
TC1700008251.hg.1	8.69	7.39	0.54	0.13	T	T	2.46	0.001	0.0101	0.0034	0.0276	T	NM_001166131; NM_152463; ENST00000338165; ENST00000393271; ENST00000507616; ENST00000510007; ENST00000510246; ENST00000511519; ENST00000511648; ENST00000511711; ENST00000513077; ENST00000514211; BC016470; OTTHUMT00000367118; OTTHUMT00000367119; OTTHUMT00000367120; OTTHUMT00000367122; OTTHUMT00000367123; OTTHUMT00000367124; OTTHUMT00000367125; OTTHUMT00000367126; OTTHUMT00000376657; uc010dbp.2	EME1	essential meiotic structure-specific endonuclease 1
TC1900010789.hg.1	7.58	6.28	0.38	0.45	T	T	2.46	0.0012	0.0114	0.0042	0.032	T	NM_001207025; NM_001207026; NM_001247994; NM_002698; ENST00000342301; ENST00000389341; ENST00000524801; ENST00000526816; ENST00000526831; ENST00000528894; ENST00000529067; ENST00000529952; ENST00000530982; ENST00000531773; ENST00000532176; ENST00000533548; ENST00000534559; ENST00000558596; ENST00000560398; ENST00000560558; ENST00000560804; ENST00000598842; ENST00000625670; BC006101; OTTHUMT000003…	POU2F2	POU class 2 homeobox 2
TC1200012804.hg.1	7.61	6.32	0.28	0.54	T	T	2.45	0.0046	0.0303	0.0144	0.0782	T	NM_000946; ENST00000338193; ENST00000546761; ENST00000548173; ENST00000549549; ENST00000550224; ENST00000550770; ENST00000552408; ENST00000552590; BC005266; OTTHUMT00000406956; OTTHUMT00000406958; OTTHUMT00000406959; OTTHUMT00000407279; OTTHUMT00000407280; OTTHUMT00000407281; OTTHUMT00000407282; OTTHUMT00000407776	PRIM1	primase, DNA, polypeptide 1 (49kDa)
TC1500010726.hg.1	8.02	6.73	0.29	0.18	T	T	2.45	3.61e-05	0.0009	6.28e-05	0.0017	T	NM_024956; ENST00000260403; ENST00000563859; ENST00000564494; ENST00000564698; ENST00000565291; ENST00000566122; ENST00000566308; ENST00000567441; ENST00000568182; ENST00000568197; ENST00000569369; ENST00000569535; ENST00000569897; ENST00000569926; ENST00000570109; BC009981; OTTHUMT00000432224; OTTHUMT00000432225; OTTHUMT00000432226; OTTHUMT00000432227; OTTHUMT00000432228; OTTHUMT00000432229; OTT…	TMEM62	transmembrane protein 62
TC1900007110.hg.1	12.75	11.46	0.06	0.05	T	T	2.45	1.64e-05	0.0005	3.25e-05	0.0011	T	NM_001270362; NM_001270363; NM_005053; NR_072976; ENST00000316856; ENST00000586375; ENST00000586534; ENST00000588329; ENST00000588826; ENST00000590881; ENST00000591467; ENST00000591499; ENST00000592268; ENST00000593114; BC014026; BC088364; OTTHUMT00000452749; OTTHUMT00000452750; OTTHUMT00000452751; OTTHUMT00000452752; OTTHUMT00000452753; OTTHUMT00000452754; OTTHUMT00000452755; OTTHUMT00000452756;…	RAD23A	RAD23 homolog A, nucleotide excision repair protein
TC0100009902.hg.1	10.97	9.68	0.27	0.5	T	T	2.44	0.0009	0.0094	0.0021	0.0194	T	NM_004698; ENST00000324862; ENST00000467329; ENST00000467514; ENST00000470824; ENST00000476970; ENST00000493553; ENST00000496202; BC000184; BC001954; OTTHUMT00000035836; OTTHUMT00000035837; OTTHUMT00000035838; OTTHUMT00000035839; OTTHUMT00000035840; OTTHUMT00000035841; OTTHUMT00000035842	PRPF3	pre-mRNA processing factor 3
TC0200011051.hg.1	12.76	11.48	0.36	0.4	T	T	2.44	0.0005	0.0061	0.0015	0.0156	T	NM_001191037; NM_002807; NR_034059; ENST00000308696; ENST00000373635; ENST00000409643; ENST00000431051; ENST00000440838; ENST00000444007; ENST00000447633; ENST00000467792; ENST00000477120; ENST00000481003; ENST00000488354; ENST00000491229; ENST00000619128; BC094720; BC112344; BC114434; OTTHUMT00000256958; OTTHUMT00000333231; OTTHUMT00000333232; OTTHUMT00000333234; OTTHUMT00000333235; OTTHUMT00000…	PSMD1	proteasome 26S subunit, non-ATPase 1
TC0200015643.hg.1	6.63	5.34	0.26	0.38	T	T	2.44	4.87e-05	0.0012	0.0002	0.0033	T	NM_000465; NM_001282543; NM_001282545; NM_001282548; NM_001282549; NR_104212; NR_104215; NR_104216; ENST00000260947; ENST00000421162; ENST00000432456; ENST00000455743; ENST00000465841; ENST00000471590; ENST00000471787; ENST00000479904; ENST00000613192; ENST00000613374; ENST00000613706; ENST00000617164; ENST00000619009; ENST00000620057; BC126426; BC126428; OTTHUMT00000256602; OTTHUMT00000337100; O…	BARD1	BRCA1 associated RING domain 1
TC0500012611.hg.1	12.11	10.83	0.19	0.16	T	T	2.44	0.0002	0.0029	0.0004	0.0063	T	NM_001195555; NM_001195556; NM_014666; ENST00000411809; ENST00000518855; ENST00000521047; ENST00000521615; ENST00000522381; ENST00000523094; ENST00000523908; ENST00000524306; ENST00000530302; ENST00000530742; BC004467; OTTHUMT00000374001; OTTHUMT00000374002; OTTHUMT00000374003; OTTHUMT00000374004; OTTHUMT00000374005; OTTHUMT00000374006; OTTHUMT00000374007; OTTHUMT00000374008; OTTHUMT00000384188; …	CLINT1	clathrin interactor 1
TC0X00008857.hg.1	10.74	9.45	0.3	0.42	T	T	2.44	0.0021	0.0174	0.0072	0.0475	T	NM_001142463; NM_001288747; NM_001363; NR_002969; NR_002984; NR_049842; NR_110021; NR_110022; NR_110023; ENST00000369550; ENST00000383966; ENST00000384221; ENST00000412124; ENST00000413910; ENST00000426673; ENST00000437719; ENST00000452771; ENST00000473552; ENST00000475423; ENST00000475966; ENST00000481062; ENST00000484317; ENST00000492372; ENST00000620277; ENST00000626756; BC009928; BC010015; OT…	DKC1; SNORA36A; SNORA56; MIR664B	dyskeratosis congenita 1, dyskerin; small nucleolar RNA, H/ACA box 36A; small nucleolar RNA, H/ACA box 56; microRNA 664b
TC1100006731.hg.1	14.01	12.73	0.3	0.38	T	T	2.44	0.0001	0.0023	0.0001	0.003	T	NM_001014794; NM_001014795; NM_001278441; NM_001278442; NM_004517; ENST00000299421; ENST00000396751; ENST00000420936; ENST00000524735; ENST00000526114; ENST00000526318; ENST00000526711; ENST00000527121; ENST00000528784; ENST00000528995; ENST00000530016; ENST00000532063; ENST00000534565; ENST00000534706; ENST00000537806; ENST00000627400; BC001554; OTTHUMT00000257264; OTTHUMT00000384511; OTTHUMT000…	ILK	integrin linked kinase
TC1200008028.hg.1	11.05	9.76	0.42	0.04	T	T	2.44	5.58e-05	0.0013	0.0001	0.0026	T	NM_001031679; NM_001193460; NM_001193461; NM_198080; ENST00000308259; ENST00000355192; ENST00000446731; ENST00000535143; ENST00000535239; ENST00000535664; ENST00000538045; ENST00000538725; ENST00000540804; ENST00000541189; ENST00000541897; ENST00000614640; BC040053; OTTHUMT00000401421; OTTHUMT00000401422; OTTHUMT00000401423; OTTHUMT00000401424; OTTHUMT00000401425; OTTHUMT00000401426; OTTHUMT00000…	MSRB3	methionine sulfoxide reductase B3
TSUnmapped00000398.hg.1	9.49	8.21	0.04	0.41	T	T	2.44	0.0002	0.0032	0.0006	0.0079	T	ENST00000630001	KAT6B	K(lysine) acetyltransferase 6B
TC0100011267.hg.1	13.78	12.5	0.34	0.19	T	T	2.43	8.34e-05	0.0017	0.0002	0.0031	T	NM_001001396; NM_001684; ENST00000341360; ENST00000356729; ENST00000357681; ENST00000367218; ENST00000458092; ENST00000466407; ENST00000484746; BC140774; BC150293; OTTHUMT00000087462; OTTHUMT00000087463; OTTHUMT00000087464; OTTHUMT00000087465; OTTHUMT00000098774; OTTHUMT00000098775	ATP2B4	ATPase, Ca++ transporting, plasma membrane 4
TC0100016006.hg.1	11.53	10.25	0.19	0.65	T	T	2.43	0.0003	0.004	0.0009	0.0109	T	NM_015590; NM_182679; ENST00000368232; ENST00000415314; ENST00000438976; ENST00000463513; ENST00000473910; ENST00000474904; ENST00000494414; ENST00000497287; ENST00000498641; ENST00000498756; ENST00000506832; ENST00000525375; ENST00000527691; ENST00000529520; ENST00000531129; ENST00000531900; OTTHUMT00000081029; OTTHUMT00000081030; OTTHUMT00000081031; OTTHUMT00000081032; OTTHUMT00000081033; OTTHU…	GPATCH4	G-patch domain containing 4
TC0300011247.hg.1	13.63	12.35	0.13	0.28	T	T	2.43	0.0001	0.002	0.0003	0.005	T	NM_001256105; NM_003392; ENST00000264634; ENST00000474267; ENST00000482079; ENST00000493406; ENST00000497027; ENST00000497817; ENST00000614415; BC064694; OTTHUMT00000350793; OTTHUMT00000350845; OTTHUMT00000350847; OTTHUMT00000350848; OTTHUMT00000350849	WNT5A	wingless-type MMTV integration site family, member 5A
TC0600007263.hg.1	6.54	5.26	0.18	0.3	T	T	2.43	0.0011	0.0107	0.0037	0.0291	T	NM_003538; ENST00000617569; BC066248; BC066249; BC067495; BC069654; OTTHUMT00000040081	HIST1H4A	histone cluster 1, H4a
TC1100011545.hg.1	12.14	10.86	0.22	0.22	T	T	2.43	8.13e-05	0.0017	0.0003	0.0045	T	NM_001278485; NM_001278486; NM_001278487; NM_001278488; NM_001278489; NM_001278490; NM_001278491; NM_001278492; NM_001278493; NM_001278494; NM_014042; ENST00000227618; ENST00000438939; ENST00000502597; ENST00000535234; ENST00000535503; ENST00000537644; ENST00000538117; ENST00000538393; ENST00000538919; ENST00000539395; ENST00000542531; ENST00000543015; ENST00000543050; ENST00000543587; ENST000005…	ANAPC15	anaphase promoting complex subunit 15
TSUnmapped00000517.hg.1	11.88	10.6	0.24	0.22	T	T	2.43	0.0006	0.0068	0.0013	0.0139	T	ENST00000628429	HYOU1	hypoxia up-regulated 1
TC0200015838.hg.1	13.56	12.29	0.23	0.45	T	T	2.42	0.0018	0.0152	0.005	0.0368	T	NM_005687; NR_130154; ENST00000281828; BC017783; OTTHUMT00000256855	FARSB	phenylalanyl-tRNA synthetase beta subunit
TC0500010515.hg.1	10.44	9.17	0.21	0.05	T	T	2.42	2.97e-05	0.0008	0.0001	0.0026	T	NM_001278312; NM_004298; NM_153485; ENST00000231498; ENST00000381843; ENST00000502533; ENST00000507233; ENST00000507675; ENST00000508182; ENST00000513532; ENST00000515054; BC039257; OTTHUMT00000207593; OTTHUMT00000367071; OTTHUMT00000367072; OTTHUMT00000367073; OTTHUMT00000367074; OTTHUMT00000367075; OTTHUMT00000367076; OTTHUMT00000367077	NUP155	nucleoporin 155kDa
TC1400010765.hg.1	9.99	8.71	0.04	0.29	T	T	2.42	5.95e-05	0.0013	2.43e-05	0.0008	T	NM_001252650; NM_016026; ENST00000381346; ENST00000428130; ENST00000553384; ENST00000553578; ENST00000553816; ENST00000554035; ENST00000554731; ENST00000556692; ENST00000557273; ENST00000557331; ENST00000557726; BC000112; BC011727; BC026274; BC037302; BC051291; OTTHUMT00000412257; OTTHUMT00000412259; OTTHUMT00000412260; OTTHUMT00000412305; OTTHUMT00000412477; OTTHUMT00000412492; OTTHUMT0000041249…	RDH11	retinol dehydrogenase 11 (all-trans/9-cis/11-cis)
TC0100018237.hg.1	11.62	10.35	0.25	0.04	T	T	2.41	0.0004	0.0054	0.0008	0.0098	T	NM_004582; NR_002748; NR_002749; NR_003042; NR_073562; ENST00000319942; ENST00000364617; ENST00000370826; ENST00000383893; ENST00000384512; ENST00000459697; ENST00000461653; ENST00000462042; ENST00000467748; ENST00000470201; ENST00000471759; ENST00000473406; ENST00000485459; ENST00000489450; ENST00000491266; ENST00000496055; ENST00000497648; BC020790; OTTHUMT00000026972; OTTHUMT00000026973; OTTHU…	RABGGTB; SNORD45B; SNORD45A; SNORD45C	Rab geranylgeranyltransferase, beta subunit; small nucleolar RNA, C/D box 45B; small nucleolar RNA, C/D box 45A; small nucleolar RNA, C/D box 45C
TC0200011287.hg.1	8.56	7.29	0.36	0.35	T	T	2.41	5.75e-05	0.0013	0.0002	0.0037	T	NM_001040445; ENST00000264607; ENST00000409297; ENST00000438264; ENST00000463352; ENST00000468122; ENST00000469885; ENST00000473306; ENST00000481566; ENST00000491653; BC014528; OTTHUMT00000328294; OTTHUMT00000328295; OTTHUMT00000328296; OTTHUMT00000328297; OTTHUMT00000328298; OTTHUMT00000328299; OTTHUMT00000328300; OTTHUMT00000328301; OTTHUMT00000328302	ASB1	ankyrin repeat and SOCS box containing 1
TC0200014834.hg.1	10.97	9.7	0.38	0.11	T	T	2.41	0.0002	0.0032	0.0008	0.0096	T	NM_013233; ENST00000355999; ENST00000461000; ENST00000487143; OTTHUMT00000258112; OTTHUMT00000258113; OTTHUMT00000258114	STK39	serine threonine kinase 39
TC0700007374.hg.1	11.64	10.37	0.32	0.3	T	T	2.41	0.0004	0.0054	0.0014	0.0149	T	NM_006555; ENST00000223369; ENST00000421621; ENST00000424864; ENST00000447123; ENST00000463014; ENST00000478411; ENST00000496112; BC007319; OTTHUMT00000251125; OTTHUMT00000343171; OTTHUMT00000343172; OTTHUMT00000343173; OTTHUMT00000343174; OTTHUMT00000343175; OTTHUMT00000343176	YKT6	YKT6 v-SNARE homolog (S. cerevisiae)
TC0X00009760.hg.1	10.64	9.37	0.5	0.45	T	T	2.41	0.0003	0.0039	0.001	0.0115	T	NM_001281463; NM_006306; ENST00000322213; ENST00000375340; ENST00000428014; ENST00000463684; ENST00000469129; ENST00000470241; BC112127; OTTHUMT00000056756; OTTHUMT00000056757; OTTHUMT00000056758; OTTHUMT00000056759; OTTHUMT00000056760	SMC1A	structural maintenance of chromosomes 1A
TC1100006440.hg.1	11.93	10.66	0.44	0.26	T	T	2.41	0.0072	0.0429	0.0195	0.0965	T	NM_001286134; NM_021932; NR_106801; ENST00000325207; ENST00000524854; ENST00000526104; ENST00000526557; ENST00000526982; ENST00000527039; ENST00000527468; ENST00000527696; ENST00000527728; ENST00000528357; ENST00000529275; ENST00000530149; ENST00000530889; ENST00000531541; ENST00000532241; ENST00000532373; ENST00000611346; ENST00000626818; BC111499; BC121807; BC121808; OTTHUMT00000239282; OTTHUMT…	RIC8A; MIR6743	RIC8 guanine nucleotide exchange factor A; microRNA 6743
TC1200012105.hg.1	12.87	11.6	0.18	0.16	T	T	2.41	3.34e-05	0.0009	0.0001	0.0028	T	NM_001278557; NM_001278558; NM_018639; ENST00000315436; ENST00000441406; ENST00000535496; ENST00000536602; ENST00000536738; ENST00000537945; ENST00000540129; ENST00000542726; ENST00000543186; ENST00000543218; ENST00000544233; ENST00000614776; BC015887; OTTHUMT00000401515; OTTHUMT00000401516; OTTHUMT00000401517; OTTHUMT00000401518; OTTHUMT00000401519; OTTHUMT00000401520; OTTHUMT00000401549; OTTHUM…	WSB2	WD repeat and SOCS box containing 2
TC1700006804.hg.1	11.08	9.81	0.15	0.54	T	T	2.41	0.0006	0.0068	0.002	0.019	T	NM_012393; ENST00000314666; ENST00000546020; ENST00000578979; ENST00000580251; ENST00000580356; ENST00000581242; ENST00000581288; ENST00000583059; ENST00000584044; ENST00000585183; ENST00000585319; ENST00000625942; BC146768; BC167158; OTTHUMT00000226994; OTTHUMT00000442094; OTTHUMT00000442095; OTTHUMT00000442096; OTTHUMT00000442097; OTTHUMT00000442098; OTTHUMT00000442099; OTTHUMT00000442100; OTTH…	PFAS	phosphoribosylformylglycinamidine synthase
TC1900007173.hg.1	10.11	8.85	0.49	0.31	T	T	2.41	0.0012	0.0111	0.0013	0.0139	T	NM_001025160; NM_001784; NM_078481; ENST00000242786; ENST00000357355; ENST00000358600; ENST00000586517; ENST00000586849; ENST00000587319; ENST00000587535; ENST00000587606; ENST00000587728; ENST00000590567; ENST00000591080; ENST00000591565; ENST00000591737; ENST00000592261; ENST00000592341; ENST00000593028; BC026690	ADGRE5	adhesion G protein-coupled receptor E5
TC0400008329.hg.1	9.97	8.71	0.34	0.44	T	T	2.4	0.001	0.0096	0.0026	0.0228	T	NM_001031720; NM_024751; ENST00000360505; ENST00000394728; ENST00000394730; ENST00000484843; ENST00000503409; ENST00000507281; ENST00000509336; ENST00000510865; ENST00000512828; ENST00000515255; ENST00000515279; BC032942; OTTHUMT00000253947; OTTHUMT00000253948; OTTHUMT00000253949; OTTHUMT00000363979; OTTHUMT00000363980; OTTHUMT00000363981; OTTHUMT00000363982; OTTHUMT00000363983; OTTHUMT0000036398…	GSTCD	glutathione S-transferase, C-terminal domain containing
TC0400011202.hg.1	9.37	8.11	0.16	0.34	T	T	2.4	0.0006	0.0069	0.0016	0.0164	T	NM_015697; ENST00000311461; ENST00000311469; ENST00000503391; ENST00000503915; ENST00000514935; BC008804; BC020728; OTTHUMT00000363027; OTTHUMT00000363975; OTTHUMT00000363976; OTTHUMT00000363977; OTTHUMT00000367682; uc003hog.3	COQ2	coenzyme Q2 4-hydroxybenzoate polyprenyltransferase
TC0600007599.hg.1	13.05	11.79	0.24	0.18	T	T	2.4	0.0011	0.0103	0.0037	0.0293	T	NM_080686; ENST00000376007; ENST00000376033; ENST00000460302; ENST00000462617; ENST00000464079; ENST00000464890; ENST00000469501; ENST00000469577; ENST00000482441; ENST00000483470; ENST00000484787; ENST00000487089; ENST00000487839; ENST00000492691; BC042295; BC060668; OTTHUMT00000076310; OTTHUMT00000076311; OTTHUMT00000076313; OTTHUMT00000076314; OTTHUMT00000259319; OTTHUMT00000259320; OTTHUMT000…	PRRC2A	proline-rich coiled-coil 2A
TC0700010167.hg.1	13.87	12.6	0.28	0.29	T	T	2.4	2.98e-05	0.0008	4e-05	0.0012	T	NM_001101; ENST00000331789; ENST00000414620; ENST00000417101; ENST00000425660; ENST00000432588; ENST00000443528; ENST00000462494; ENST00000464611; ENST00000473257; ENST00000477812; ENST00000480301; ENST00000484841; ENST00000493945; BC001301; BC002409; BC004251; BC013380; BC014861; BC016045; OTTHUMT00000059589; OTTHUMT00000324020; OTTHUMT00000324021; OTTHUMT00000324022; OTTHUMT00000324023; OTTHUMT…	ACTB	actin, beta
TC1900009820.hg.1	9.74	8.48	0.23	0.06	T	T	2.4	3.29e-05	0.0009	0.0001	0.0028	T	NM_005804; NR_046366; ENST00000242776; ENST00000324340; ENST00000454233; ENST00000586558; ENST00000586993; ENST00000587730; ENST00000588542; ENST00000588692; ENST00000589318; ENST00000589675; ENST00000590239; ENST00000590260; ENST00000590315; ENST00000590556; ENST00000590696; ENST00000591275; ENST00000592391; ENST00000592632; ENST00000592927; ENST00000593008; ENST00000593026; BC001009; BC032128; …	DDX39A	DEAD (Asp-Glu-Ala-Asp) box polypeptide 39A
TC0500009131.hg.1	12.86	11.6	0.24	0.21	T	T	2.39	0.0003	0.0045	0.0012	0.0128	T	NM_005754; NM_198395; ENST00000356245; ENST00000394123; ENST00000507878; ENST00000517947; ENST00000518726; ENST00000519832; ENST00000520006; ENST00000520177; ENST00000520578; ENST00000522367; ENST00000522666; ENST00000522761; ENST00000523519; ENST00000627077; BC006997; BC108278; OTTHUMT00000252431; OTTHUMT00000373965; OTTHUMT00000373966; OTTHUMT00000373967; OTTHUMT00000373968; OTTHUMT00000373969;…	G3BP1	GTPase activating protein (SH3 domain) binding protein 1
TC0700006662.hg.1	9.69	8.43	0.29	0.23	T	T	2.39	0.0003	0.0039	0.0004	0.0061	T	NM_020156; ENST00000223122; ENST00000402468; ENST00000419721; ENST00000429911; ENST00000436587; ENST00000467716; ENST00000476068; OTTHUMT00000324379; OTTHUMT00000324380; OTTHUMT00000324381; OTTHUMT00000324382; OTTHUMT00000324383; OTTHUMT00000326718	C1GALT1	core 1 synthase, glycoprotein-N-acetylgalactosamine 3-beta-galactosyltransferase 1
TC0700013526.hg.1	10.55	9.29	0.47	0.33	T	T	2.39	0.0011	0.011	0.002	0.0191	T	NM_032581; ENST00000409763; ENST00000409923; ENST00000440481; ENST00000465661; ENST00000467005; ENST00000477349; ENST00000498833; BC018710; OTTHUMT00000326862; OTTHUMT00000326863; OTTHUMT00000326864; OTTHUMT00000326865; OTTHUMT00000326866; OTTHUMT00000326867; OTTHUMT00000326868	FAM126A	family with sequence similarity 126, member A
TC0300009702.hg.1	12.79	11.54	0.17	0.19	T	T	2.38	0.0014	0.0127	0.0045	0.034	T	NM_001194946; NM_001194947; NM_001291157; NM_004953; NM_182917; NM_198241; NM_198242; NM_198244; ENST00000319274; ENST00000342981; ENST00000346169; ENST00000350481; ENST00000352767; ENST00000382330; ENST00000392537; ENST00000411531; ENST00000413967; ENST00000414031; ENST00000421110; ENST00000422614; ENST00000424196; ENST00000426123; ENST00000427141; ENST00000427607; ENST00000427845; ENST000004283…	EIF4G1	eukaryotic translation initiation factor 4 gamma, 1
TC0300010676.hg.1	9.37	8.12	0.37	0.16	T	T	2.38	0.0007	0.0077	0.0025	0.0221	T	NM_001207044; NM_015097; ENST00000313350; ENST00000333778; ENST00000359576; ENST00000399362; ENST00000461133; ENST00000462878; ENST00000464961; ENST00000467956; ENST00000468888; ENST00000475576; ENST00000476251; ENST00000476433; ENST00000480013; ENST00000480385; ENST00000482896; ENST00000485378; ENST00000486796; ENST00000487200; ENST00000487553; ENST00000491045; ENST00000493577; ENST00000494261; …	CLASP2	cytoplasmic linker associated protein 2
TC0400012846.hg.1	12.89	11.63	0.17	0.15	T	T	2.38	4.26e-05	0.0011	0.0002	0.0033	T	NM_057175; ENST00000296543; ENST00000398947; ENST00000468029; ENST00000480277; ENST00000482087; ENST00000485905; ENST00000496716; BC093928; BC104806; OTTHUMT00000267839; OTTHUMT00000267840; OTTHUMT00000267842; OTTHUMT00000267843; OTTHUMT00000267844; OTTHUMT00000267845; OTTHUMT00000364346	NAA15	N(alpha)-acetyltransferase 15, NatA auxiliary subunit
TC0400012964.hg.1	9.56	8.3	0.36	0.16	T	T	2.38	0.0028	0.0209	0.0027	0.0236	T	NM_001300897; NM_001300898; NM_144643; ENST00000281142; ENST00000439369; ENST00000502495; ENST00000503215; ENST00000503401; ENST00000506233; ENST00000506368; ENST00000511426; OTTHUMT00000257176; OTTHUMT00000364276; OTTHUMT00000364277; OTTHUMT00000364354; OTTHUMT00000364355; OTTHUMT00000364356; OTTHUMT00000364357; OTTHUMT00000364358	SCLT1	sodium channel and clathrin linker 1
TC1200009649.hg.1	7.65	6.4	0.24	0.13	T	T	2.38	6.4e-05	0.0014	0.0002	0.0043	T	NM_001144958; NM_032680; ENST00000252322; ENST00000333750; ENST00000440314; ENST00000514026; ENST00000535292; ENST00000535507; BC150643	CRACR2A	calcium release activated channel regulator 2A
TC1900008372.hg.1	13.64	12.39	0.14	0.22	T	T	2.38	9.54e-05	0.0019	0.0001	0.0029	T	NM_001204284; NM_006247; ENST00000012443; ENST00000391919; ENST00000467502; ENST00000467902; ENST00000478046; ENST00000486994; ENST00000487483; ENST00000491003; ENST00000492109; ENST00000493347; ENST00000525507; ENST00000527193; ENST00000527623; ENST00000532058; ENST00000595055; BC001970; OTTHUMT00000258969; OTTHUMT00000258970; OTTHUMT00000258971; OTTHUMT00000258972; OTTHUMT00000258973; OTTHUMT00…	PPP5C	protein phosphatase 5, catalytic subunit
TC0100012149.hg.1	7.19	5.95	0.2	0.23	T	T	2.37	0.0039	0.027	0.0013	0.0138	T	NM_001305424; NM_020066; ENST00000319653; ENST00000441342; ENST00000447095; ENST00000463398; ENST00000496950; ENST00000543681; ENST00000545751; OTTHUMT00000096217; OTTHUMT00000096219; OTTHUMT00000096283; OTTHUMT00000096284; OTTHUMT00000323149; OTTHUMT00000323150	FMN2; ADH5P3	formin 2; alcohol dehydrogenase 5 (class III), chi polypeptide, pseudogene 3
TC0100014585.hg.1	11.51	10.27	0.65	0.3	T	T	2.37	0.0031	0.0226	0.0053	0.038	T	NM_173808; ENST00000306821; ENST00000357731; ENST00000434200; ENST00000467479; ENST00000474357; ENST00000478526; BC036771; OTTHUMT00000026722; OTTHUMT00000026723; OTTHUMT00000026849; OTTHUMT00000026850; OTTHUMT00000026851	NEGR1	neuronal growth regulator 1
TC0300012495.hg.1	7.67	6.42	0.18	0.49	T	T	2.37	0.0029	0.0218	0.0013	0.0138	T	NM_001278683; NM_001278685; NM_016201; NR_106885; ENST00000249883; ENST00000422605; ENST00000502491; ENST00000504234; ENST00000505596; ENST00000506107; ENST00000506326; ENST00000510560; ENST00000511759; ENST00000512955; ENST00000513145; ENST00000514516; ENST00000515172; ENST00000614799; BC011454; OTTHUMT00000348632; OTTHUMT00000348649; OTTHUMT00000357273; OTTHUMT00000357274; OTTHUMT00000357275; O…	AMOTL2; MIR6827; RPL39P5	angiomotin like 2; microRNA 6827; ribosomal protein L39 pseudogene 5
TC0500008483.hg.1	11.11	9.87	0.44	0.42	T	T	2.37	0.0039	0.0269	0.0011	0.0122	T	NM_014035; ENST00000261369; ENST00000395451; ENST00000502387; ENST00000503149; ENST00000506996; ENST00000507364; ENST00000510914; ENST00000511211; ENST00000511545; ENST00000513613; ENST00000513881; ENST00000515729; BC010886; BC069012; OTTHUMT00000250885; OTTHUMT00000250886; OTTHUMT00000371380; OTTHUMT00000371381; OTTHUMT00000371383; OTTHUMT00000371384; OTTHUMT00000371385; OTTHUMT00000371386; OTTH…	SNX24	sorting nexin 24
TC0800011445.hg.1	6.33	5.09	0.18	0.31	T	T	2.37	0.0017	0.0146	0.0038	0.0299	T	NM_001146; NM_001199859; ENST00000297450; ENST00000517746; ENST00000518386; ENST00000520033; ENST00000520052; ENST00000520734; ENST00000521950; ENST00000522400; BC152411; BC152419; OTTHUMT00000380419; OTTHUMT00000380427; OTTHUMT00000380428; OTTHUMT00000380433; OTTHUMT00000380444; OTTHUMT00000380445; OTTHUMT00000380446; OTTHUMT00000380447	ANGPT1	angiopoietin 1
TC0X00008866.hg.1	10.49	9.24	0.28	0.2	T	T	2.37	8.97e-05	0.0018	0.0003	0.0045	T	NM_001303543; NM_001303544; NM_001303545; NM_003372; ENST00000286428; ENST00000460509; ENST00000535916; ENST00000625964; BC046094; OTTHUMT00000058806; OTTHUMT00000058807; OTTHUMT00000058808	VBP1	von Hippel-Lindau binding protein 1
TC1000007092.hg.1	7.53	6.29	0.14	0.32	T	T	2.37	0.0003	0.0046	0.0007	0.0089	T	NM_001172303; NM_001172304; NM_032844; ENST00000342386; ENST00000375940; ENST00000375946; ENST00000477034; BC009107; OTTHUMT00000047317; OTTHUMT00000047318; OTTHUMT00000047319; OTTHUMT00000047320; uc001itl.3	MASTL	microtubule associated serine/threonine kinase-like
TC1100012954.hg.1	7.7	6.46	0.31	0.57	T	T	2.37	0.0003	0.0039	0.0003	0.0053	T	NM_001003818; NM_001198644; NM_001198645; NM_058166; ENST00000278302; ENST00000380097; ENST00000380107; ENST00000424369; ENST00000445329; ENST00000469187; ENST00000481603; ENST00000506134; ENST00000507320; ENST00000511284; ENST00000515022; ENST00000618326; ENST00000621176; BC047564; BC065575; OTTHUMT00000143376; OTTHUMT00000143377; OTTHUMT00000143378; OTTHUMT00000143379; OTTHUMT00000143380; OTTHU…	TRIM6	tripartite motif containing 6
TC1200008642.hg.1	8.26	7.01	0.08	0.62	T	T	2.37	0.0006	0.0071	0.0014	0.0147	T	NM_017915; ENST00000327680; ENST00000392909; ENST00000392911; ENST00000392914; ENST00000412715; ENST00000417507; ENST00000457614; ENST00000535811; ENST00000537257; ENST00000541394; ENST00000541668; ENST00000543784; BC098313	PARPBP	PARP1 binding protein
TC1200012111.hg.1	11.09	9.85	0.47	0.18	T	T	2.37	0.0008	0.0087	0.0023	0.0207	T	NM_016281; ENST00000392533; ENST00000419821; ENST00000535570; ENST00000536584; ENST00000536979; ENST00000537305; ENST00000537569; ENST00000537822; ENST00000537952; ENST00000538601; ENST00000539872; ENST00000540561; ENST00000541186; ENST00000541786; ENST00000541878; ENST00000542532; ENST00000542692; ENST00000542902; ENST00000543709; BC002756; OTTHUMT00000401456; OTTHUMT00000401457; OTTHUMT00000401…	TAOK3	TAO kinase 3
TC1200012153.hg.1	12.66	11.41	0.26	0.2	T	T	2.37	0.0001	0.0021	0.0004	0.0063	T	NM_001080855; NM_001243756; NM_002859; NM_025157; ENST00000228307; ENST00000267257; ENST00000323871; ENST00000424649; ENST00000440827; ENST00000458477; ENST00000536957; ENST00000538144; ENST00000540221; ENST00000543331; ENST00000546532; ENST00000547746; ENST00000547772; ENST00000547983; ENST00000548912; ENST00000550205; ENST00000550795; ENST00000551327; ENST00000552550; BC136787; BC136794; BC1444…	PXN	paxillin
TC1700012260.hg.1	10.76	9.52	0.31	0.12	T	T	2.37	0.0001	0.0021	5.92e-05	0.0016	T	NM_001042529; NM_001042532; NM_025233; ENST00000393818; ENST00000421097; ENST00000585811; ENST00000585909; ENST00000586771; ENST00000587157; ENST00000587214; ENST00000587858; ENST00000588353; ENST00000588757; ENST00000590958; ENST00000591583; ENST00000591753; ENST00000591779; BC067254; OTTHUMT00000450399; OTTHUMT00000450400; OTTHUMT00000450401; OTTHUMT00000450402; OTTHUMT00000450403; OTTHUMT00000…	COASY	CoA synthase
TC2000006813.hg.1	8.91	7.67	0.31	0.27	T	T	2.37	8.81e-05	0.0018	0.0003	0.0049	T	NM_001310338; NM_001310339; NM_052865; ENST00000377704; ENST00000377709; ENST00000377710; ENST00000463219; ENST00000467391; BC016869; OTTHUMT00000078139; OTTHUMT00000078140; OTTHUMT00000078141; OTTHUMT00000078142; OTTHUMT00000078143	MGME1	mitochondrial genome maintenance exonuclease 1
TSUnmapped00000123.hg.1	6.92	5.67	0.25	0.44	T	T	2.37	0.0003	0.0047	0.0004	0.0065	T	ENST00000626271	SLC2A6	solute carrier family 2 (facilitated glucose transporter), member 6 [Source:HGNC Symbol;Acc:HGNC:11011]
TC0300009337.hg.1	15.05	13.81	0.19	0.48	T	T	2.36	0.0014	0.0126	0.004	0.031	T	NM_001002800; NM_001288753; NM_005496; ENST00000344722; ENST00000357388; ENST00000462668; ENST00000462787; ENST00000465563; ENST00000465903; ENST00000467263; ENST00000467468; ENST00000468653; ENST00000469762; ENST00000469858; ENST00000470240; ENST00000472282; ENST00000472991; ENST00000484799; ENST00000485645; ENST00000485867; ENST00000486711; ENST00000487747; ENST00000488017; ENST00000489573; ENS…	SMC4	structural maintenance of chromosomes 4
TC0300014090.hg.1	12.64	11.4	0.22	0.43	T	T	2.36	0.0002	0.0029	0.0005	0.007	T	NM_024524; ENST00000256031; ENST00000429136; ENST00000446356; ENST00000457986; ENST00000461660; ENST00000484023; ENST00000485194; ENST00000492983; ENST00000497567; ENST00000619199; OTTHUMT00000342801; OTTHUMT00000342802; OTTHUMT00000342803; OTTHUMT00000342804; OTTHUMT00000342805; OTTHUMT00000342815; OTTHUMT00000342816; OTTHUMT00000342817	ATP13A3	ATPase type 13A3
TC0500012599.hg.1	11.8	10.56	0.18	0.21	T	T	2.36	0.003	0.0223	0.0098	0.0593	T	NM_033274; ENST00000257527; ENST00000517374; ENST00000517905; ENST00000517951; ENST00000519752; OTTHUMT00000252566; OTTHUMT00000373916; OTTHUMT00000373917; OTTHUMT00000373918; OTTHUMT00000373919	ADAM19	ADAM metallopeptidase domain 19
TC0600007266.hg.1	5.7	4.46	0.39	0.71	T	T	2.36	0.008	0.0462	0.0113	0.0656	T	hsa_circ_0001584	HIST1H1C	Memczak2013 ANTISENSE, CDS, coding, INTERNAL best transcript NM_005319
TC0600012631.hg.1	9.47	8.22	0.1	0.15	T	T	2.36	2.93e-05	0.0008	9.77e-05	0.0023	T	NM_198468; ENST00000275053; ENST00000369251; ENST00000482634; ENST00000484170; ENST00000496119; ENST00000506256; ENST00000508820; ENST00000508976; ENST00000509383; ENST00000510018; ENST00000511335; ENST00000514790; OTTHUMT00000041573; OTTHUMT00000041574; OTTHUMT00000041575; OTTHUMT00000041576; OTTHUMT00000366739; OTTHUMT00000366740; OTTHUMT00000366758; OTTHUMT00000366759; OTTHUMT00000366760; OTTH…	MMS22L	MMS22-like, DNA repair protein
TC0900009950.hg.1	13.54	12.29	0.11	0.21	T	T	2.36	0.0007	0.0079	0.0024	0.0215	T	NM_006289; NR_106911; ENST00000314888; ENST00000378192; ENST00000464379; ENST00000465002; ENST00000466916; ENST00000486788; ENST00000489255; ENST00000495712; ENST00000621699; BC042923; OTTHUMT00000052353; OTTHUMT00000052354; OTTHUMT00000052355; OTTHUMT00000052356; OTTHUMT00000052357; OTTHUMT00000052358; OTTHUMT00000355776; OTTHUMT00000355777	TLN1; MIR6852	talin 1; microRNA 6852
TC1500007093.hg.1	12.16	10.92	0.17	0.19	T	T	2.36	0.0001	0.002	0.0003	0.0051	T	NM_001284335; NM_001284336; NM_003758; ENST00000261868; ENST00000424492; ENST00000535391; ENST00000536248; ENST00000558053; ENST00000558227; ENST00000558353; BC002719; OTTHUMT00000253850; OTTHUMT00000396804; OTTHUMT00000396805; OTTHUMT00000396806; OTTHUMT00000415583; OTTHUMT00000415584; OTTHUMT00000415585	EIF3J	eukaryotic translation initiation factor 3, subunit J
TC1700010693.hg.1	14.9	13.66	0.11	0.2	T	T	2.36	7.09e-05	0.0015	0.0001	0.0025	T	NM_001096; NM_001303274; NM_001303275; NM_198830; ENST00000352035; ENST00000353196; ENST00000393896; ENST00000537919; ENST00000588547; ENST00000588779; ENST00000590151; ENST00000590735; ENST00000590770; ENST00000592970; BC006195; OTTHUMT00000257465; OTTHUMT00000257466; OTTHUMT00000449109; OTTHUMT00000449110; OTTHUMT00000449111; OTTHUMT00000449112; OTTHUMT00000449113; OTTHUMT00000449114; OTTHUMT00…	ACLY	ATP citrate lyase
TSUnmapped00000383.hg.1	11.94	10.7	0.11	0.27	T	T	2.36	9.66e-05	0.0019	0.0002	0.0039	T	ENST00000630070	HYOU1	hypoxia up-regulated 1
TC0200009964.hg.1	14.22	12.99	0.1	0.02	T	T	2.35	9.18e-06	0.0004	3.63e-05	0.0011	T	NM_003642; NR_027862; ENST00000264108; ENST00000392584; ENST00000412731; ENST00000457761; ENST00000460481; ENST00000494601; BC063003; OTTHUMT00000255377; OTTHUMT00000334716; OTTHUMT00000334717; OTTHUMT00000334718; OTTHUMT00000334719; OTTHUMT00000334720	HAT1	histone acetyltransferase 1
TC0300011403.hg.1	7.87	6.64	0.17	0.3	T	T	2.35	4.26e-05	0.0011	7.96e-05	0.002	T	NM_001033057; NM_004742; NM_015520; ENST00000330909; ENST00000402939; ENST00000460329; ENST00000463103; ENST00000464060; ENST00000468159; ENST00000470990; ENST00000472257; ENST00000476403; ENST00000476703; ENST00000479287; ENST00000480729; ENST00000483466; ENST00000494271; ENST00000496734; ENST00000497477; ENST00000611645; ENST00000621418; OTTHUMT00000349126; OTTHUMT00000349127; OTTHUMT0000034912…	MAGI1	membrane associated guanylate kinase, WW and PDZ domain containing 1
TC0500009652.hg.1	13.47	12.23	0.12	0.13	T	T	2.35	6.65e-05	0.0015	0.0002	0.0043	T	NM_004499; NM_031266; ENST00000355836; ENST00000358344; ENST00000504796; ENST00000504898; ENST00000506259; ENST00000506339; ENST00000514633; ENST00000515193; ENST00000615932; BC001616; BC002625; BC004561; BC009359; BC036708; OTTHUMT00000373519; OTTHUMT00000373520; OTTHUMT00000373521; OTTHUMT00000373522; OTTHUMT00000373523; OTTHUMT00000373524; OTTHUMT00000373526; OTTHUMT00000373527	HNRNPAB	heterogeneous nuclear ribonucleoprotein A/B
TC0800012146.hg.1	7.12	5.89	0.43	0.17	T	T	2.35	0.0002	0.0027	0.0005	0.0073	T	NM_023078; ENST00000220966; ENST00000377579; ENST00000433751; ENST00000447926; ENST00000462036; ENST00000482616; ENST00000495276; BC007993; OTTHUMT00000347081; OTTHUMT00000347082; OTTHUMT00000347084; OTTHUMT00000347085; OTTHUMT00000347086; OTTHUMT00000347087; OTTHUMT00000476210; uc003yyy.3	PYCRL	pyrroline-5-carboxylate reductase-like
TC2200007114.hg.1	13.46	12.22	0.16	0.34	T	T	2.35	3.3e-05	0.0009	0.0001	0.0023	T	NM_003405; ENST00000248975; ENST00000397492; ENST00000420430; ENST00000443669; ENST00000471374; ENST00000479649; BC003047; OTTHUMT00000075721; OTTHUMT00000128919; OTTHUMT00000128920; OTTHUMT00000128921; OTTHUMT00000128922; OTTHUMT00000319307	YWHAH	tyrosine 3-monooxygenase/tryptophan 5-monooxygenase activation protein, eta
TC0100018432.hg.1	14	12.77	0.12	0.24	T	T	2.34	0.0001	0.002	0.0004	0.0059	T	NM_005066; ENST00000357214; BC051192; OTTHUMT00000011984	SFPQ	splicing factor proline/glutamine-rich
TC0800009239.hg.1	11.91	10.68	0.05	0.29	T	T	2.34	4.27e-05	0.0011	0.0001	0.003	T	NM_001916; ENST00000318911; ENST00000525122; ENST00000528618; ENST00000533444; BC001006; BC015616; BC020566; OTTHUMT00000382895; OTTHUMT00000382896; OTTHUMT00000382897; OTTHUMT00000382898	CYC1	cytochrome c-1
TC0X00008198.hg.1	13.02	11.79	0.19	0.12	T	T	2.34	0.0002	0.0034	0.0002	0.004	T	NM_001136025; NM_001172335; NM_001282337; NM_001282338; NM_005032; ENST00000289290; ENST00000355899; ENST00000420625; ENST00000466150; ENST00000473026; ENST00000481823; ENST00000489283; ENST00000497870; ENST00000539310; ENST00000626746; BC039049; BC056898; OTTHUMT00000057976; OTTHUMT00000057977; OTTHUMT00000356067; OTTHUMT00000356068; OTTHUMT00000356232; OTTHUMT00000356233; OTTHUMT00000356234; OT…	PLS3	plastin 3
TC1000009244.hg.1	10.22	8.99	0.12	0.24	T	T	2.34	0.0002	0.0031	0.0006	0.0083	T	NM_016567; NM_078468; NM_078469; ENST00000278100; ENST00000299130; ENST00000368759; ENST00000463330; ENST00000478798; BC009771; OTTHUMT00000050940; OTTHUMT00000050941; OTTHUMT00000050942; OTTHUMT00000050943; OTTHUMT00000050944	BCCIP	BRCA2 and CDKN1A interacting protein
TC1000009908.hg.1	15.83	14.6	0.26	0.13	T	T	2.34	0.0002	0.0034	0.0002	0.0041	T	NM_012425; NM_152724; ENST00000345264; ENST00000377911; ENST00000377921; ENST00000464074; ENST00000602389; BC005993; BC008691; BC015644; OTTHUMT00000047005; OTTHUMT00000047006; OTTHUMT00000047007; OTTHUMT00000047008	RSU1	Ras suppressor protein 1
TC1200012163.hg.1	9.92	8.69	0.26	0.39	T	T	2.34	0.0005	0.0058	0.0017	0.0165	T	NM_003769; ENST00000229390; ENST00000546942; ENST00000548326; ENST00000548792; ENST00000550458; ENST00000603963; BC093971; BC093973; OTTHUMT00000108983; OTTHUMT00000403675; OTTHUMT00000403676; OTTHUMT00000403677; OTTHUMT00000403678; OTTHUMT00000469703	SRSF9	serine/arginine-rich splicing factor 9
TC1900007418.hg.1	8.77	7.54	0.38	0.67	T	T	2.34	0.0009	0.0091	0.0031	0.0259	T	NM_001199196; NM_033415; ENST00000269932; ENST00000392335; ENST00000392336; ENST00000535288; ENST00000535478; ENST00000535612; ENST00000535758; ENST00000535795; ENST00000536098; ENST00000537263; ENST00000538663; ENST00000539985; ENST00000540634; ENST00000540707; ENST00000540792; ENST00000541725; ENST00000541898; ENST00000543877; ENST00000545091; ENST00000546344; BC067125; OTTHUMT00000403225; OTTH…	ARMC6	armadillo repeat containing 6
TC0100009048.hg.1	7.13	5.91	0.56	0.26	T	T	2.33	0.0028	0.0212	0.0084	0.0531	T	hsa_circ_0000092	RPL5	Memczak2013 ALT_ACCEPTOR, ALT_DONOR, coding, INTERNAL, intronic best transcript NM_000969
TC0100013924.hg.1	13.48	12.26	0.18	0.2	T	T	2.33	0.0003	0.0039	0.0007	0.0089	T	NM_001256399; NM_001256401; NM_001256402; NM_022821; NR_046117; NR_106792; ENST00000372458; ENST00000413844; ENST00000464204; ENST00000465321; ENST00000468865; ENST00000470769; ENST00000470968; ENST00000478481; ENST00000479439; ENST00000479686; ENST00000482302; ENST00000487209; ENST00000496932; ENST00000497050; ENST00000497569; ENST00000621166; ENST00000621943; BC000618; BC095456; OTTHUMT00000019…	ELOVL1; MIR6734	ELOVL fatty acid elongase 1; microRNA 6734
TC0500011435.hg.1	11.61	10.39	0.4	0.12	T	T	2.33	0.0011	0.0104	0.002	0.019	T	NM_001286812; NM_198273; ENST00000315948; ENST00000453259; ENST00000500869; ENST00000509384; BC136740; BC136741; OTTHUMT00000369986; OTTHUMT00000369987; OTTHUMT00000369989; OTTHUMT00000369990	LYSMD3	LysM, putative peptidoglycan-binding, domain containing 3
TC0500013228.hg.1	10.6	9.38	0.29	0.38	T	T	2.33	0.0004	0.0049	0.001	0.0119	T	NM_001300860; NM_014829; NR_125341; ENST00000354283; ENST00000452510; ENST00000503946; ENST00000505592; ENST00000506332; ENST00000507392; ENST00000509178; ENST00000509255; ENST00000513592; ENST00000513987; ENST00000628477; BC012304; OTTHUMT00000371583; OTTHUMT00000371584; OTTHUMT00000371585; OTTHUMT00000371586; OTTHUMT00000371587; OTTHUMT00000371589; OTTHUMT00000371590; OTTHUMT00000371591; OTTHUM…	DDX46	DEAD (Asp-Glu-Ala-Asp) box polypeptide 46
TC0600010565.hg.1	9.98	8.76	0.05	0.12	T	T	2.33	3.03e-05	0.0008	9.67e-05	0.0023	T	NM_001069; NM_001310315; ENST00000333628; ENST00000489942; BC001194; BC018780; OTTHUMT00000039662; OTTHUMT00000039663	TUBB2A	tubulin, beta 2A class IIa
TC1400006513.hg.1	8.38	7.16	0.11	0.27	T	T	2.33	4.61e-05	0.0011	0.0001	0.0026	T	NM_001042618; NM_005484; ENST00000250416; ENST00000429687; ENST00000527384; ENST00000527915; ENST00000528465; ENST00000529465; ENST00000530598; ENST00000532299; ENST00000534664; ENST00000539930; ENST00000555140; OTTHUMT00000387845; OTTHUMT00000387847; OTTHUMT00000387850; OTTHUMT00000387851; OTTHUMT00000387852; OTTHUMT00000387853; OTTHUMT00000387854; OTTHUMT00000387855; OTTHUMT00000400504; OTTHUMT…	PARP2	poly(ADP-ribose) polymerase 2
TC0200011548.hg.1	9.75	8.54	0.38	0.62	T	T	2.32	0.0087	0.0491	0.0111	0.0648	T	NM_003310; ENST00000382125; ENST00000398659; ENST00000406835; ENST00000435721; ENST00000441271; ENST00000443925; ENST00000444776; ENST00000455162; ENST00000462515; ENST00000463662; ENST00000470625; ENST00000478754; ENST00000482570; ENST00000496433; BC002485; OTTHUMT00000206694; OTTHUMT00000322628; OTTHUMT00000322629; OTTHUMT00000322630; OTTHUMT00000322631; OTTHUMT00000322632; OTTHUMT00000322633; …	TSSC1	tumor suppressing subtransferable candidate 1
TC0300007068.hg.1	13.72	12.51	0.19	0.15	T	T	2.32	1.32e-05	0.0005	2.05e-05	0.0007	T	NM_005109; ENST00000311806; ENST00000426620; ENST00000446845; ENST00000467900; ENST00000483695; ENST00000492714; BC008726; OTTHUMT00000253744; OTTHUMT00000342706; OTTHUMT00000342708; OTTHUMT00000342709; OTTHUMT00000342710; OTTHUMT00000342711	OXSR1	oxidative stress responsive 1
TC0300011815.hg.1	16.47	15.25	0.26	0.32	T	T	2.32	0.0003	0.0045	0.0012	0.013	T	NM_080927; ENST00000326840; ENST00000326857; ENST00000449482; ENST00000460008; ENST00000469648; ENST00000470393; ENST00000479144; ENST00000486004; ENST00000494614; ENST00000496736; BC029658; OTTHUMT00000324675; OTTHUMT00000324676; OTTHUMT00000324677; OTTHUMT00000324678; OTTHUMT00000324679; OTTHUMT00000324680; OTTHUMT00000324681; OTTHUMT00000353094; OTTHUMT00000353095; OTTHUMT00000353096	DCBLD2	discoidin, CUB and LCCL domain containing 2
TC0600009206.hg.1	13.73	12.52	0.16	0.17	T	T	2.32	0.0002	0.0031	0.0002	0.0042	T	NM_002356; ENST00000612661; ENST00000617290; BC089040; OTTHUMT00000476910	MARCKS	myristoylated alanine-rich protein kinase C substrate
TC0X00008223.hg.1	9.86	8.65	0.15	0.28	T	T	2.32	5.87e-05	0.0013	0.0001	0.0027	T	NM_001184965; NM_001184966; NM_019045; ENST00000254029; ENST00000371822; ENST00000371825; ENST00000371848; ENST00000493448; BC028697; OTTHUMT00000058001; OTTHUMT00000058002; OTTHUMT00000058003; OTTHUMT00000058004	WDR44	WD repeat domain 44
TC1100007935.hg.1	13.43	12.21	0.1	0.07	T	T	2.32	0.0005	0.0061	0.0017	0.0169	T	NM_001282652; NM_001282653; NM_006819; ENST00000305218; ENST00000355603; ENST00000358794; ENST00000536973; ENST00000537479; ENST00000538497; ENST00000538945; ENST00000540501; ENST00000540736; ENST00000540887; ENST00000543847; ENST00000544739; BC002987; BC039299; OTTHUMT00000396288; OTTHUMT00000396289; OTTHUMT00000396290; OTTHUMT00000396291; OTTHUMT00000396292; OTTHUMT00000396293; OTTHUMT000003962…	STIP1	stress-induced phosphoprotein 1
TC1100010054.hg.1	5.75	4.54	0.69	0.5	T	T	2.32	0.0063	0.0387	0.0122	0.0694	T	NM_020645; ENST00000309166; ENST00000525100; ENST00000531090; ENST00000531142; ENST00000534759; BC008835; OTTHUMT00000385774; OTTHUMT00000385775; OTTHUMT00000385776; OTTHUMT00000385777; OTTHUMT00000385778; uc001mhg.2; uc010rbu.1	NRIP3	nuclear receptor interacting protein 3
TC1300008511.hg.1	9.44	8.23	0.11	0.16	T	T	2.32	7.44e-05	0.0016	0.0001	0.0029	T	NM_001014380; NM_032116; ENST00000380615; ENST00000380617; ENST00000414289; ENST00000441394; ENST00000480854; BC000612; OTTHUMT00000044346; OTTHUMT00000125962; OTTHUMT00000125963; OTTHUMT00000303978; OTTHUMT00000303979	KATNAL1	katanin p60 subunit A-like 1
TC1900010513.hg.1	9.86	8.65	0.56	0.69	T	T	2.32	0.0028	0.0209	0.0037	0.0292	T	NM_001864; ENST00000292907; ENST00000437291; ENST00000481297; ENST00000589154; BC002757; OTTHUMT00000109545; OTTHUMT00000109546; OTTHUMT00000109547; OTTHUMT00000458122; uc002odm.1	COX7A1	cytochrome c oxidase subunit VIIa polypeptide 1 (muscle)
TC2200007495.hg.1	11.56	10.35	0.35	0.41	T	T	2.32	0.0079	0.046	0.0155	0.0822	T	NM_004599; NR_103834; ENST00000361204; ENST00000424354; ENST00000435061; ENST00000462539; ENST00000463741; ENST00000464119; ENST00000490262; ENST00000491541; ENST00000612482; BC051385; BC056158; OTTHUMT00000321956; OTTHUMT00000321957; OTTHUMT00000321958; OTTHUMT00000321959; OTTHUMT00000321960; OTTHUMT00000321961; OTTHUMT00000321962; OTTHUMT00000321963	SREBF2	sterol regulatory element binding transcription factor 2
TC2200009347.hg.1	7.89	6.68	0.4	0.45	T	T	2.32	0.0075	0.0442	0.0241	0.1119	T	NM_138797; NR_030395; NR_036556; ENST00000215941; ENST00000385210; ENST00000406423; ENST00000407117; ENST00000411961; ENST00000413497; ENST00000424350; ENST00000434930; ENST00000458278; ENST00000464849; ENST00000498417; BC014641; BC066909; OTTHUMT00000319490; OTTHUMT00000319491; OTTHUMT00000319492; OTTHUMT00000319493; OTTHUMT00000319494; OTTHUMT00000319495; OTTHUMT00000319496; OTTHUMT00000319497;…	ANKRD54; MIR658	ankyrin repeat domain 54; microRNA 658
TC0200008627.hg.1	12.43	11.23	0.6	0.2	T	T	2.31	0.0003	0.0039	0.0002	0.0031	T	NM_002518; ENST00000335681; ENST00000427413; ENST00000433408; ENST00000448812; ENST00000450763; ENST00000451740; ENST00000471974; ENST00000474550; ENST00000486017; ENST00000490052; ENST00000492373; ENST00000495559; BC051351; BC072383; OTTHUMT00000253168; OTTHUMT00000329071; OTTHUMT00000329072; OTTHUMT00000329073; OTTHUMT00000329074; OTTHUMT00000329075; OTTHUMT00000329076; OTTHUMT00000329077; OTTH…	NPAS2	neuronal PAS domain protein 2
TC0300009168.hg.1	14.03	12.83	0.18	0.09	T	T	2.31	3.82e-05	0.001	0.0001	0.003	T	NM_016275; ENST00000466234; ENST00000471696; ENST00000477889; ENST00000480740; ENST00000485923; ENST00000492132; ENST00000615547; BC006012; BC008411; BC009556; BC009611; BC026350; BC036738; BC071699; CCDS46936.1; SELT.1.cAug10; uc021xfp.2; uc062pao.1; uc062pap.1; uc062paq.1; uc062par.1; uc062pas.1; uc062pat.1	SELT; SELT.1	selenoprotein T; SELT protein; Selenoprotein T; cDNA FLJ90525 fis, clone NT2RP4001001, highly similar to Selenoprotein T [Source:UniProtKB/TrEMBL;Acc:Q6IAK0]; Transcript Identified by AceView, Entrez Gene ID(s) 51714
TC0300009302.hg.1	8.16	6.95	0.29	0.51	T	T	2.31	0.002	0.0166	0.0051	0.0368	T	NM_001099777; NM_001130001; NM_001130002; NM_001243729; NR_024016; ENST00000312275; ENST00000426338; ENST00000449199; ENST00000459838; ENST00000461040; ENST00000468043; ENST00000498159; BC126187; BC126189; OTTHUMT00000352016; OTTHUMT00000352017; OTTHUMT00000352018; OTTHUMT00000352019; OTTHUMT00000352020; OTTHUMT00000352021; OTTHUMT00000352022	PQLC2L	PQ loop repeat containing 2-like
TC0300013447.hg.1	11.17	9.97	0.25	0.31	T	T	2.31	0.0003	0.0045	0.0011	0.0125	T	NM_002916; NM_181573; ENST00000296273; ENST00000392481; ENST00000411792; ENST00000417876; ENST00000418288; ENST00000427785; ENST00000433496; ENST00000447345; ENST00000448497; ENST00000449502; ENST00000460408; ENST00000479307; ENST00000489028; ENST00000494047; BC017452; BC024022; OTTHUMT00000344471; OTTHUMT00000344472; OTTHUMT00000344473; OTTHUMT00000344474; OTTHUMT00000344475; OTTHUMT00000344476;…	RFC4	replication factor C subunit 4
TC1700010652.hg.1	7.76	6.55	0.72	0.24	T	T	2.31	0.008	0.0464	0.0143	0.0779	T	NM_033032; ENST00000398477; ENST00000542910; OTTHUMT00000257697	KRTAP2-2	keratin associated protein 2-2
TC1700012193.hg.1	10.87	9.66	0.14	0.13	T	T	2.31	0.0001	0.002	0.0004	0.0059	T	NM_001025579; NM_030808; ENST00000334527; ENST00000380025; ENST00000402554; ENST00000578172; ENST00000579880; ENST00000580012; ENST00000580738; ENST00000581189; ENST00000581679; ENST00000582277; ENST00000582490; ENST00000582665; ENST00000583066; ENST00000583683; ENST00000584866; ENST00000585098; BC026101; OTTHUMT00000226999; OTTHUMT00000442475; OTTHUMT00000442476; OTTHUMT00000442477; OTTHUMT00000…	NDEL1	nudE neurodevelopment protein 1-like 1
TC1700012391.hg.1	8.14	6.93	0.27	0.24	T	T	2.31	0.0003	0.0042	0.0006	0.008	T	NM_001033580; NM_001163735; NM_025109; ENST00000610576; ENST00000610930; ENST00000610992; ENST00000611063; ENST00000611125; ENST00000611622; ENST00000611794; ENST00000612097; ENST00000612392; ENST00000613551; ENST00000614416; ENST00000614623; ENST00000615902; ENST00000616159; ENST00000616207; ENST00000617189; ENST00000620413; ENST00000620567; ENST00000620640; ENST00000620644; ENST00000620869; ENS…	MYO19	myosin XIX
TC0100010467.hg.1	5.83	4.63	0.21	0.31	T	T	2.3	0.0004	0.0056	0.001	0.0119	T	hsa_circ_0007260	UCK2	Jeck2013 ALT_ACCEPTOR, ALT_DONOR, coding, INTERNAL, intronic best transcript NM_012474
TC0400010033.hg.1	14.43	13.23	0.39	0.09	T	T	2.3	0.0016	0.014	0.0041	0.0314	T	NM_005112; NM_017491; ENST00000264785; ENST00000382451; ENST00000382452; ENST00000499869; ENST00000502702; ENST00000502962; ENST00000504739; ENST00000505543; ENST00000505851; ENST00000506246; ENST00000508079; ENST00000508949; ENST00000509600; ENST00000509695; ENST00000510848; ENST00000514319; ENST00000515018; ENST00000515743; BC000201; BC002489; BC030541; OTTHUMT00000359877; OTTHUMT00000359878; O…	WDR1	WD repeat domain 1
TC0600012040.hg.1	15.3	14.09	0.15	0.28	T	T	2.3	3.45e-05	0.0009	0.0001	0.0025	T	NM_012288; ENST00000182527; BC028121; OTTHUMT00000040910	TRAM2	translocation associated membrane protein 2
TC0800012305.hg.1	9.66	8.46	0.26	0.49	T	T	2.3	0.0036	0.0256	0.0062	0.0425	T	NM_001145838; NM_001145839; NM_014637; ENST00000262146; ENST00000424808; ENST00000458689; ENST00000517944; ENST00000518352; ENST00000518636; ENST00000518800; ENST00000520398; ENST00000522239; ENST00000523170; ENST00000523222; BC036116; BC043498; OTTHUMT00000378890; OTTHUMT00000378891; OTTHUMT00000378892; OTTHUMT00000378893; OTTHUMT00000378894; OTTHUMT00000378896; OTTHUMT00000378899; OTTHUMT000003…	MTFR1	mitochondrial fission regulator 1
TC1200010705.hg.1	7.03	5.83	0.32	0.23	T	T	2.3	0.0084	0.0479	0.0213	0.1026	T	NM_007210; ENST00000356317; ENST00000543196; ENST00000603188; ENST00000603203; ENST00000603482; ENST00000603563; ENST00000603641; ENST00000603680; ENST00000604381; ENST00000604426; ENST00000604506; ENST00000604847; ENST00000605055; ENST00000605089; ENST00000605138; ENST00000605367; ENST00000605617; ENST00000605720; ENST00000605822; BC035822; BC114505; OTTHUMT00000469735; OTTHUMT00000469736; OTTHU…	GALNT6	polypeptide N-acetylgalactosaminyltransferase 6
TC1600011060.hg.1	13.78	12.58	0.29	0.23	T	T	2.3	0.0004	0.0052	0.0003	0.0053	T	NM_021149; ENST00000262428; ENST00000561707; ENST00000564057; ENST00000564662; ENST00000567278; ENST00000567786; BC010039; BC010884; BC016702; BC042970; BC053682; OTTHUMT00000269075; OTTHUMT00000433431; OTTHUMT00000433648; OTTHUMT00000433649; OTTHUMT00000433651; OTTHUMT00000433652	COTL1	coactosin-like F-actin binding protein 1
TC1700009992.hg.1	7.55	6.35	0.28	0.09	T	T	2.3	0.0004	0.0048	0.0003	0.0054	T	NM_001039999; ENST00000345041; ENST00000388995; ENST00000399096; ENST00000580115; OTTHUMT00000132132; OTTHUMT00000253108; OTTHUMT00000448150	FAM83G	family with sequence similarity 83, member G
TC2200009333.hg.1	9.89	8.68	0.17	0.4	T	T	2.3	8.44e-05	0.0017	0.0002	0.0033	T	NM_001127; NM_001166019; NM_145730; ENST00000317368; ENST00000357586; ENST00000402502; ENST00000405198; ENST00000415756; ENST00000421126; ENST00000432560; ENST00000472057; ENST00000473606; ENST00000482818; BC046242; OTTHUMT00000321374; OTTHUMT00000321375; OTTHUMT00000321376; OTTHUMT00000321377; OTTHUMT00000321378; OTTHUMT00000321379; OTTHUMT00000321380; OTTHUMT00000321555	AP1B1	adaptor-related protein complex 1, beta 1 subunit
TSUnmapped00000440.hg.1	10.55	9.35	0.28	0.23	T	T	2.3	0.0068	0.0409	0.0194	0.0961	T	ENST00000629227	HYOU1	hypoxia up-regulated 1
TC0500008086.hg.1	8.89	7.7	0.31	0.14	T	T	2.29	0.007	0.0419	0.0204	0.0996	T	NM_005654; ENST00000327111; ENST00000502982; ENST00000506162; ENST00000512697; ENST00000615873; BC004154; BC017493; OTTHUMT00000239293; OTTHUMT00000369874; OTTHUMT00000369875; OTTHUMT00000369877	NR2F1	nuclear receptor subfamily 2, group F, member 1
TC0500013271.hg.1	11.28	10.09	0.07	0.48	T	T	2.29	0.0004	0.005	0.0014	0.0144	T	NR_003615; BC006849_2; BC068499_2; hsa_circ_0075245; LOC728554.hAug10	LOC728554; THOC3	THO complex 3 pseudogene; Homo sapiens THO complex 3, mRNA (cDNA clone MGC:5469 IMAGE:3451612), complete cds.; Homo sapiens THO complex 3, mRNA (cDNA clone MGC:87233 IMAGE:5262880), complete cds.; Salzman2013 ANNOTATED, INTERNAL, ncRNA, OVERLAPTX, OVEXON best transcript NR_003615; Transcript Identified by AceView, Entrez Gene ID(s) 728554
TC0600011377.hg.1	11.76	10.56	0.31	0.14	T	T	2.29	0.0006	0.0067	0.0016	0.0163	T	NM_001270707; NM_007243; NR_073065; NR_073072; ENST00000259953; ENST00000376420; ENST00000376421; ENST00000444096; ENST00000462857; ENST00000470733; ENST00000474864; ENST00000482141; ENST00000495946; BC039865; OTTHUMT00000076466; OTTHUMT00000256734; OTTHUMT00000256735; OTTHUMT00000256736; OTTHUMT00000256737; OTTHUMT00000256738; OTTHUMT00000256739; OTTHUMT00000256740	NRM	nurim (nuclear envelope membrane protein)
TC0600014188.hg.1	10.92	9.73	0.21	0.13	T	T	2.29	0.0001	0.0022	0.0002	0.0035	T	NM_001100164; NM_001100165; NM_001100166; NM_014721; ENST00000305766; ENST00000367582; ENST00000367584; ENST00000397980; ENST00000402863; ENST00000420771; ENST00000427704; ENST00000440869; ENST00000451827; ENST00000536245; ENST00000542769; ENST00000545919; BC150630; BC152416; OTTHUMT00000042528; OTTHUMT00000042529; OTTHUMT00000042530; OTTHUMT00000042531; OTTHUMT00000396907; OTTHUMT00000396908; OT…	PHACTR2	phosphatase and actin regulator 2
TC1700012262.hg.1	12.38	11.19	0.15	0.38	T	T	2.29	0.0007	0.0075	0.0024	0.0216	T	NM_001267045; NM_005789; NM_176863; NR_049772; ENST00000293362; ENST00000441946; ENST00000541124; ENST00000543428; ENST00000585805; ENST00000586114; ENST00000586312; ENST00000589469; ENST00000590720; ENST00000591152; ENST00000591722; ENST00000592169; ENST00000592578; ENST00000593111; ENST00000622892; BC001423; BC002684; BC008020; OTTHUMT00000452429; OTTHUMT00000452430; OTTHUMT00000452431; OTTHUMT…	PSME3	proteasome activator subunit 3
TC1700012341.hg.1	13.38	12.19	0.27	0.14	T	T	2.29	6.94e-05	0.0015	0.0002	0.0043	T	NM_001212; ENST00000225698; ENST00000573204; ENST00000573406; ENST00000573421; ENST00000574444; ENST00000576122; BC000435; BC013731; OTTHUMT00000439388; OTTHUMT00000439389; OTTHUMT00000439391; OTTHUMT00000439392; OTTHUMT00000439393; OTTHUMT00000439394	C1QBP	complement component 1, q subcomponent binding protein
TC1900008020.hg.1	15.72	14.53	0.14	0.21	T	T	2.29	0.0002	0.0032	0.0004	0.0062	T	NM_004924; ENST00000252699; ENST00000390009; ENST00000424234; ENST00000440400; ENST00000477174; ENST00000489451; ENST00000495553; ENST00000497637; ENST00000586538; ENST00000588618; ENST00000589528; BC005033; OTTHUMT00000268091; OTTHUMT00000268092; OTTHUMT00000268093; OTTHUMT00000268094; OTTHUMT00000268095; OTTHUMT00000268096; OTTHUMT00000459232; OTTHUMT00000459235; OTTHUMT00000459236; OTTHUMT0000…	ACTN4	actinin, alpha 4
TC2100007949.hg.1	9.29	8.1	0.18	0.14	T	T	2.29	2.46e-05	0.0007	9.62e-05	0.0023	T	NM_018944; ENST00000290130; ENST00000486363; BC042917; OTTHUMT00000193090; OTTHUMT00000193091	MIS18A	MIS18 kinetochore protein A
TC0100014284.hg.1	10.25	9.06	0.1	0.45	T	T	2.28	0.0016	0.0144	0.0049	0.0363	T	NM_015306; ENST00000294383; ENST00000472566; ENST00000480962; ENST00000482197; ENST00000484447; ENST00000512504; OTTHUMT00000022275; OTTHUMT00000022276; OTTHUMT00000022277; OTTHUMT00000022278; OTTHUMT00000022475; OTTHUMT00000367914	USP24	ubiquitin specific peptidase 24
TC0100016786.hg.1	12.64	11.45	0.1	0.2	T	T	2.28	1.56e-05	0.0005	4.93e-05	0.0014	T	NM_001199261; NM_001199262; NM_001199263; NM_015984; NR_037607; ENST00000367448; ENST00000367449; ENST00000367450; ENST00000367451; ENST00000367454; ENST00000367455; ENST00000416915; ENST00000417752; ENST00000420791; ENST00000421683; ENST00000443327; ENST00000449480; ENST00000483156; BC015521; BC025369; OTTHUMT00000086318; OTTHUMT00000086319; OTTHUMT00000086320; OTTHUMT00000086321; OTTHUMT0000008…	UCHL5	ubiquitin C-terminal hydrolase L5
TC0200012956.hg.1	12.98	11.79	0.09	0.26	T	T	2.28	4.13e-05	0.001	5.79e-05	0.0016	T	NM_001244710; NM_002056; ENST00000357308; ENST00000361060; ENST00000493759; ENST00000494201; BC045641; OTTHUMT00000327274; OTTHUMT00000327275; OTTHUMT00000327277; uc002sfi.2	GFPT1	glutamine--fructose-6-phosphate transaminase 1
TC0300013458.hg.1	6.58	5.39	0.04	0.4	T	T	2.28	0.001	0.0102	0.0034	0.0278	T	NM_052969; ENST00000296277; ENST00000433055; ENST00000455270; BC012328; OTTHUMT00000344282; OTTHUMT00000344283; OTTHUMT00000344284	RPL39L	ribosomal protein L39-like
TC0500010104.hg.1	10.43	9.24	0.33	0.37	T	T	2.28	0.0001	0.0023	0.0001	0.0026	T	NM_001291963; NM_004394; ENST00000230895; ENST00000432074; ENST00000508253; ENST00000508646; ENST00000510546; ENST00000514882; BC002726; OTTHUMT00000253687; OTTHUMT00000367388; OTTHUMT00000367389; OTTHUMT00000367390; OTTHUMT00000367392; OTTHUMT00000367393	DAP	death-associated protein
TC0800009898.hg.1	4.84	3.65	0.85	0.37	F	F	2.28	0.0019	0.0161	0.0045	0.0341	F	hsa_circ_0001783	ADAM28	Memczak2013 ANTISENSE, coding, INTERNAL, intronic best transcript NM_014265
TC1000009527.hg.1	9.91	8.72	0.28	0.19	T	T	2.28	1.47e-05	0.0005	5.66e-05	0.0016	T	NM_015155; ENST00000316157; ENST00000406525; ENST00000412411; ENST00000440895; ENST00000448368; ENST00000469487; ENST00000476529; ENST00000481118; ENST00000608970; ENST00000609318; ENST00000612396; ENST00000614908; BC131630; BC152443; OTTHUMT00000046394; OTTHUMT00000046395; OTTHUMT00000046396; OTTHUMT00000046397; OTTHUMT00000046398; OTTHUMT00000046399; OTTHUMT00000046400; OTTHUMT00000046401; OTTH…	LARP4B	La ribonucleoprotein domain family, member 4B
TC1100011739.hg.1	11.9	10.71	0.19	0.22	T	T	2.28	0.0004	0.0049	0.001	0.0119	T	NM_001007027; NM_024079; ENST00000299626; ENST00000376156; ENST00000524925; ENST00000525755; ENST00000525761; ENST00000525783; ENST00000525870; ENST00000526737; ENST00000526849; ENST00000526928; ENST00000527099; ENST00000529139; ENST00000530454; ENST00000530608; ENST00000530910; ENST00000531213; ENST00000532050; ENST00000532306; ENST00000532440; ENST00000532552; ENST00000615266; BC001133; OTTHUMT…	ALG8	ALG8, alpha-1,3-glucosyltransferase
TC1900006499.hg.1	11.59	10.4	0.39	0.42	T	T	2.28	0.0025	0.0193	0.0081	0.0519	T	NM_005224; ENST00000263620; ENST00000457152; ENST00000585733; ENST00000585895; ENST00000587532; ENST00000590749; ENST00000592216; BC060828; OTTHUMT00000458218; OTTHUMT00000458219; OTTHUMT00000458221; OTTHUMT00000458223; OTTHUMT00000458678; OTTHUMT00000474218; OTTHUMT00000474420	ARID3A	AT rich interactive domain 3A (BRIGHT-like)
TC0200016578.hg.1	8.46	7.28	0.2	0.23	T	T	2.27	0.0002	0.0028	0.0006	0.0084	T	NM_001287584; NM_001287585; NM_138285; NR_109856; ENST00000295119; ENST00000374930; ENST00000409798; ENST00000442895; ENST00000446612; ENST00000452137; ENST00000455063; ENST00000472844; ENST00000479162; ENST00000497330; BC047029; BC061698; OTTHUMT00000255865; OTTHUMT00000334518; OTTHUMT00000334519; OTTHUMT00000334520; OTTHUMT00000334585; OTTHUMT00000334586; OTTHUMT00000334587; OTTHUMT00000334588;…	NUP35	nucleoporin 35kDa
TC0500009009.hg.1	12.43	11.25	0.24	0.17	T	T	2.27	0.0001	0.0024	0.0004	0.0064	T	NM_001040006; NM_006706; ENST00000296702; ENST00000394421; ENST00000503741; ENST00000504116; ENST00000505285; ENST00000506524; ENST00000507175; ENST00000509787; ENST00000509810; ENST00000510724; ENST00000511077; ENST00000513298; ENST00000514567; ENST00000514719; ENST00000515203; ENST00000549332; BC111727; OTTHUMT00000251886; OTTHUMT00000373445; OTTHUMT00000373446; OTTHUMT00000373447; OTTHUMT00000…	TCERG1	transcription elongation regulator 1
TC0600009140.hg.1	10.83	9.64	0.13	0.17	T	T	2.27	0.0002	0.0037	0.0009	0.0106	T	NM_138408; ENST00000329970; ENST00000480191; BC011593; OTTHUMT00000041820; OTTHUMT00000041821	GTF3C6	general transcription factor IIIC subunit 6
TC0800011633.hg.1	7.84	6.66	0.3	0.23	T	T	2.27	0.0002	0.0027	0.0005	0.0073	T	NM_014078; ENST00000306185; ENST00000518696; ENST00000518918; ENST00000520677; ENST00000521648; ENST00000522717; ENST00000613356; BC009190; BC021744; OTTHUMT00000381520; OTTHUMT00000381521; OTTHUMT00000381522; OTTHUMT00000381523; OTTHUMT00000381524; OTTHUMT00000381525; OTTHUMT00000381526	MRPL13	mitochondrial ribosomal protein L13
TC0X00008017.hg.1	5.72	4.53	0.39	0.26	T	T	2.27	0.0012	0.0113	0.0017	0.0171	T	NM_000533; NM_001128834; NM_001305004; NM_199478; ENST00000422393; ENST00000433491; ENST00000434483; ENST00000443502; ENST00000455268; ENST00000461231; ENST00000464776; ENST00000465975; ENST00000466486; ENST00000476160; ENST00000478642; ENST00000479569; ENST00000480325; ENST00000485688; ENST00000485931; ENST00000494119; ENST00000494475; ENST00000495678; ENST00000496836; ENST00000612423; ENST00000…	PLP1	proteolipid protein 1
TC1100011338.hg.1	8.59	7.41	0.25	0.3	T	T	2.27	0.0005	0.0057	0.0004	0.0061	T	NM_001271849; NM_005851; NR_073484; ENST00000301488; ENST00000525402; ENST00000526447; ENST00000531178; ENST00000531506; BC002850; BC016704; OTTHUMT00000395535; OTTHUMT00000395536; OTTHUMT00000395537; OTTHUMT00000395538; OTTHUMT00000395539	CDK2AP2	cyclin-dependent kinase 2 associated protein 2
TC1100012753.hg.1	6.07	4.89	0.46	0.47	T	T	2.27	0.0066	0.0401	0.0145	0.0782	T	hsa_circ_0006159	KIRREL3	Jeck2013 ALT_ACCEPTOR, ALT_DONOR, coding, INTERNAL, intronic best transcript NM_032531
TC1700006758.hg.1	12.71	11.52	0.15	0.13	T	T	2.27	0.0003	0.0038	0.0002	0.0034	T	NM_004870; NR_024603; ENST00000250124; ENST00000359822; ENST00000396501; ENST00000423172; ENST00000570458; ENST00000571391; ENST00000571822; ENST00000571877; ENST00000572719; ENST00000572836; ENST00000572936; ENST00000574558; ENST00000575256; ENST00000576066; ENST00000576272; ENST00000577088; ENST00000578267; ENST00000579445; ENST00000580708; ENST00000580834; ENST00000581380; ENST00000581886; ENS…	MPDU1	mannose-P-dolichol utilization defect 1
TC0200013135.hg.1	7.38	6.2	0.35	0.37	T	T	2.26	0.003	0.0221	0.0033	0.027	T	NM_001135032; NM_032181; ENST00000233712; ENST00000393913; ENST00000410010; ENST00000410071; ENST00000410113; ENST00000432649; ENST00000452003; ENST00000485891; ENST00000486489; ENST00000486696; ENST00000490746; BC016157; BC063016; OTTHUMT00000252257; OTTHUMT00000328704; OTTHUMT00000328705; OTTHUMT00000328706; OTTHUMT00000328707; OTTHUMT00000328708; OTTHUMT00000328709; OTTHUMT00000328710; OTTHUMT…	EVA1A	eva-1 homolog A (C. elegans)
TC0300009324.hg.1	8.69	7.52	0.07	0.19	T	T	2.26	0.0001	0.0026	0.0006	0.0077	T	NM_001042705; NM_001042706; NM_001197100; NM_001197107; NM_001197108; NM_001197109; NM_001197113; NM_001197114; NM_014575; ENST00000397832; ENST00000445224; ENST00000451172; ENST00000461058; ENST00000472483; ENST00000475932; ENST00000481796; ENST00000482126; ENST00000482804; ENST00000482885; ENST00000483730; ENST00000495954; BC005947; BC036535; BC137464; BC137469; BC144658; OTTHUMT00000352395; OT…	IQCJ; SCHIP1; IQCJ-SCHIP1	IQ motif containing J; schwannomin interacting protein 1; IQCJ-SCHIP1 readthrough
TC0300011801.hg.1	11.02	9.84	0.15	0.04	T	T	2.26	2.2e-05	0.0007	7.69e-05	0.0019	T	NM_001042533; NM_001261829; NM_032778; NM_153182; ENST00000333396; ENST00000360258; ENST00000394198; ENST00000503097; ENST00000503517; ENST00000506099; ENST00000506682; ENST00000507612; ENST00000514314; BC014928; OTTHUMT00000359243; OTTHUMT00000359244; OTTHUMT00000359245; OTTHUMT00000359247; OTTHUMT00000359248; OTTHUMT00000359257; OTTHUMT00000359258; OTTHUMT00000359259; OTTHUMT00000359260	MINA	MYC induced nuclear antigen
TC0600012434.hg.1	10.85	9.67	0.09	0.16	T	T	2.26	0.0002	0.0031	4.78e-05	0.0014	T	NM_002395; ENST00000369705; BC025246; OTTHUMT00000041350	ME1	malic enzyme 1, NADP(+)-dependent, cytosolic
TC0700009493.hg.1	14.2	13.03	0.27	0.06	T	T	2.26	0.0046	0.0306	0.0152	0.0812	T	NM_001010972; NM_003461; ENST00000322764; ENST00000354434; ENST00000392910; ENST00000436448; ENST00000446634; ENST00000449630; ENST00000457235; ENST00000468083; ENST00000477373; ENST00000497119; BC008743; BC009360; BC010031; OTTHUMT00000156296; OTTHUMT00000156297; OTTHUMT00000156298; OTTHUMT00000156299; OTTHUMT00000342162; OTTHUMT00000342163; OTTHUMT00000342164; OTTHUMT00000342165; OTTHUMT0000034…	ZYX	zyxin
TC0900006748.hg.1	11.84	10.67	0.26	0.33	T	T	2.26	0.0009	0.0095	0.0006	0.0086	T	NM_001040272; NM_052866; ENST00000276935; ENST00000327883; ENST00000380538; ENST00000380545; ENST00000380548; ENST00000380559; ENST00000380566; ENST00000380570; ENST00000388710; ENST00000431052; ENST00000489062; ENST00000496521; ENST00000542621; ENST00000546040; BC030262; OTTHUMT00000051800; OTTHUMT00000051801; OTTHUMT00000051802; OTTHUMT00000051803; OTTHUMT00000051804; OTTHUMT00000051807; OTTHUM…	ADAMTSL1	ADAMTS like 1
TC1200010559.hg.1	12.97	11.79	0.05	0.57	T	T	2.26	0.0007	0.0078	0.0011	0.0125	T	NM_000376; NM_001017535; NM_001017536; ENST00000229022; ENST00000395324; ENST00000546653; ENST00000547065; ENST00000548664; ENST00000549336; ENST00000550314; ENST00000550325; BC060832	VDR	vitamin D (1,25- dihydroxyvitamin D3) receptor
TC2000007627.hg.1	12.59	11.41	0.17	0.14	T	T	2.26	0.0001	0.0021	0.0004	0.0056	T	NM_001256135; NM_001316; NR_045796; ENST00000262982; ENST00000396192; ENST00000469700; BC108309; BC109313; BC109314; OTTHUMT00000080344; OTTHUMT00000080345	CSE1L	CSE1 chromosome segregation 1-like (yeast)
TC0600014129.hg.1	9.8	8.63	0.08	0.18	T	T	2.25	0.0001	0.0022	0.0004	0.0066	T	NM_033112; ENST00000244496; BC011933; OTTHUMT00000040572	RRP36	ribosomal RNA processing 36
TC0600014177.hg.1	12.59	11.42	0.1	0.23	T	T	2.25	4.36e-05	0.0011	3.96e-05	0.0012	T	NM_001080976; NM_013352; ENST00000331677; ENST00000359564; ENST00000452085; ENST00000606265; ENST00000606712; ENST00000607094; BC039245; OTTHUMT00000041940; OTTHUMT00000041941; OTTHUMT00000470477; OTTHUMT00000470489; OTTHUMT00000470490	DSE	dermatan sulfate epimerase
TC1100012197.hg.1	5.42	4.25	0.25	0.09	T	F	2.25	0.0006	0.0069	0.0017	0.0167	F	NM_000855; NM_001256424; ENST00000282249; ENST00000347596; ENST00000526355; BC130484; BC130488; BC144033; OTTHUMT00000389003; OTTHUMT00000389004; OTTHUMT00000389005	GUCY1A2	guanylate cyclase 1, soluble, alpha 2
TC1200008675.hg.1	12.44	11.27	0.22	0.28	T	T	2.25	0.0039	0.0267	0.0101	0.0606	T	NM_001093771; NM_001261445; NM_001261446; NM_003330; NM_182729; NM_182742; NM_182743; ENST00000354940; ENST00000388854; ENST00000397736; ENST00000429002; ENST00000503506; ENST00000524698; ENST00000525265; ENST00000525566; ENST00000526006; ENST00000526207; ENST00000526266; ENST00000526390; ENST00000526580; ENST00000526691; ENST00000526950; ENST00000527335; ENST00000527688; ENST00000528079; ENST000…	TXNRD1	thioredoxin reductase 1
TC1600010003.hg.1	5.87	4.7	0.24	0.21	T	F	2.25	0.0025	0.0193	0.0062	0.0426	F	NM_001172668; NM_001172669; NM_001172670; NM_024706; ENST00000300849; ENST00000394983; ENST00000414399; ENST00000417935; ENST00000426488; ENST00000442862; ENST00000535577; ENST00000538906; ENST00000539836; ENST00000564456; BC021997; OTTHUMT00000108516; OTTHUMT00000108517; OTTHUMT00000108518; OTTHUMT00000108519; OTTHUMT00000108520; OTTHUMT00000108521; OTTHUMT00000433525; OTTHUMT00000433526; uc010c…	ZNF668	zinc finger protein 668
TC1700008178.hg.1	15.33	14.15	0.16	0.18	T	T	2.25	5.37e-05	0.0013	4.67e-05	0.0014	T	NM_001002027; NM_005175; ENST00000355938; ENST00000393366; ENST00000502964; ENST00000503641; ENST00000504591; ENST00000506855; ENST00000513347; ENST00000513781; ENST00000514808; ENST00000515060; BC004963; OTTHUMT00000360946; OTTHUMT00000360947; OTTHUMT00000360948; OTTHUMT00000361084; OTTHUMT00000361085; OTTHUMT00000361086; OTTHUMT00000361087; OTTHUMT00000361088; OTTHUMT00000361089; OTTHUMT0000036…	ATP5G1	ATP synthase, H+ transporting, mitochondrial Fo complex subunit C1 (subunit 9)
TC1700009236.hg.1	10.39	9.22	0.2	0.41	T	T	2.25	0.0017	0.015	0.005	0.0367	T	NM_001042422; NM_001042423; NM_001206950; NM_001206951; NM_001206952; NM_004207; NR_106845; ENST00000392339; ENST00000392341; ENST00000577650; ENST00000578522; ENST00000578574; ENST00000578684; ENST00000578810; ENST00000579572; ENST00000580098; ENST00000580189; ENST00000581287; ENST00000581642; ENST00000582715; ENST00000582743; ENST00000582946; ENST00000583025; ENST00000583237; ENST00000583444; E…	SLC16A3; MIR6787	solute carrier family 16 (monocarboxylate transporter), member 3; microRNA 6787
TC0100014766.hg.1	7.11	5.94	0.35	0.29	T	T	2.24	0.0014	0.0126	0.0039	0.0307	T	NM_012152; ENST00000370611; ENST00000440886; ENST00000491034; BC126268; BC126270; OTTHUMT00000027467; OTTHUMT00000027468	LPAR3	lysophosphatidic acid receptor 3
TC0100014995.hg.1	15.05	13.89	0.09	0.32	T	T	2.24	0.001	0.0101	0.002	0.019	T	NM_001286055; NM_001286056; NM_001839; ENST00000370206; ENST00000394202; ENST00000415017; ENST00000461018; ENST00000474409; ENST00000487539; ENST00000545882; BC025372; OTTHUMT00000029702; OTTHUMT00000029703; OTTHUMT00000029704; OTTHUMT00000029705; OTTHUMT00000029706	CNN3	calponin 3, acidic
TC0500008941.hg.1	8.82	7.66	0.48	0.53	T	T	2.24	0.0024	0.0192	0.0002	0.0037	T	NM_001135608; NM_015071; ENST00000274498; ENST00000378004; ENST00000378013; ENST00000418236; ENST00000419676; ENST00000421521; ENST00000424007; ENST00000425417; ENST00000443045; ENST00000443674; ENST00000451259; ENST00000461314; ENST00000464838; ENST00000469131; ENST00000469396; ENST00000470032; ENST00000475287; ENST00000477867; ENST00000486650; ENST00000489924; BC068555; OTTHUMT00000132744; OTTH…	ARHGAP26	Rho GTPase activating protein 26
TC0900008178.hg.1	9.75	8.59	0.35	0.28	T	T	2.24	0.0001	0.0023	0.0004	0.0063	T	NM_018946; ENST00000210444; ENST00000415280; ENST00000427646; ENST00000461452; ENST00000480925; ENST00000495319; BC000008; BC019315; OTTHUMT00000053359; OTTHUMT00000053360; OTTHUMT00000053361; OTTHUMT00000053362; OTTHUMT00000053363; OTTHUMT00000053364	NANS	N-acetylneuraminic acid synthase
TC1500010261.hg.1	7.21	6.05	0.31	0.45	T	T	2.24	0.0001	0.0023	0.0004	0.0063	T	NM_001301206; NM_001717; ENST00000345382; ENST00000569704; ENST00000618086; OTTHUMT00000304006; OTTHUMT00000420010	BNC1	basonuclin 1
TC2000007923.hg.1	10.25	9.08	0.18	0.05	T	T	2.24	0.002	0.0164	0.0067	0.0453	T	NM_198976; ENST00000344018; ENST00000460601; ENST00000464363; ENST00000471621; ENST00000474543; ENST00000477741; ENST00000478389; ENST00000479207; ENST00000482747; ENST00000486263; ENST00000490205; ENST00000492016; ENST00000497935; ENST00000602795; BC014952; OTTHUMT00000079904; OTTHUMT00000079905; OTTHUMT00000079906; OTTHUMT00000079907; OTTHUMT00000079908; OTTHUMT00000079909; OTTHUMT00000079910; …	NELFCD	negative elongation factor complex member C/D
TC2100008272.hg.1	7.35	6.19	0.14	0.22	T	T	2.24	0.0034	0.0241	0.0077	0.05	T	NM_001260474; NM_001260475; NM_001260476; NM_001260477; NM_018669; NM_033661; NR_048535; ENST00000330317; ENST00000398208; ENST00000463902; ENST00000470658; ENST00000476326; ENST00000479429; ENST00000492742; BC001074; BC006341; OTTHUMT00000195479; OTTHUMT00000195480; OTTHUMT00000195481; OTTHUMT00000195482; OTTHUMT00000195483; OTTHUMT00000195484; OTTHUMT00000195485	WDR4	WD repeat domain 4
TC2200008687.hg.1	12.44	11.28	0.39	0.23	T	T	2.24	0.0023	0.0185	0.0046	0.0346	T	NM_001195071; NM_001195072; NM_012264; ENST00000361684; ENST00000361906; ENST00000403210; ENST00000411679; ENST00000436674; ENST00000457534; ENST00000464059; ENST00000466117; ENST00000474416; ENST00000488844; ENST00000504337; ENST00000633056; ENST00000633438; BC015489; OTTHUMT00000075445; OTTHUMT00000104173; OTTHUMT00000157101; OTTHUMT00000321853; OTTHUMT00000321854; OTTHUMT00000321855; OTTHUMT00…	TMEM184B	transmembrane protein 184B
TC0100007936.hg.1	9.5	8.34	0.51	0.18	T	T	2.23	0.0031	0.0226	0.0043	0.0327	T	NM_001136493; NM_001287808; NM_001287809; NM_032793; NR_109896; ENST00000372809; ENST00000372811; ENST00000420632; ENST00000434861; ENST00000459917; ENST00000469745; ENST00000480630; ENST00000481612; ENST00000483824; ENST00000491515; BC011587; BC092414; OTTHUMT00000025755; OTTHUMT00000025756; OTTHUMT00000025757; OTTHUMT00000025758; OTTHUMT00000025759; OTTHUMT00000090744; OTTHUMT00000090745; OTTHU…	MFSD2A	major facilitator superfamily domain containing 2A
TC0200008617.hg.1	9.3	8.14	0.48	0.14	T	T	2.23	0.0019	0.0161	0.0056	0.0397	T	NM_024065; ENST00000264254; ENST00000416255; ENST00000450127; BC001021; OTTHUMT00000329734; OTTHUMT00000329735; OTTHUMT00000329736	PDCL3	phosducin like 3
TC0600009884.hg.1	4.91	3.76	0.53	0.36	T	T	2.23	0.0047	0.0309	0.0151	0.0807	T	NM_025107; ENST00000367245; ENST00000529453; ENST00000532295; BC128463; BC128464; OTTHUMT00000042750; OTTHUMT00000394880; OTTHUMT00000394882	MYCT1	myc target 1
TC0800012454.hg.1	11.29	10.13	0.07	0.37	T	T	2.23	0.0012	0.0112	0.0034	0.0275	T	NM_001017926; NM_007222; NR_037873; NR_037874; ENST00000297857; ENST00000395571; ENST00000480132; ENST00000517516; ENST00000522595; ENST00000522655; ENST00000524267; ENST00000602651; BC040481; OTTHUMT00000381756; OTTHUMT00000381758; OTTHUMT00000381759; OTTHUMT00000381760; OTTHUMT00000381762; OTTHUMT00000381763; OTTHUMT00000468052	ZHX1	zinc fingers and homeoboxes 1
TC1000011839.hg.1	8.98	7.83	0.24	0.05	T	T	2.23	9.13e-05	0.0018	2.61e-06	0.0002	T	NM_001244949; NM_020918; ENST00000348367; ENST00000369425; ENST00000480130; ENST00000498541; BC030783; OTTHUMT00000050377; OTTHUMT00000050378; OTTHUMT00000050379; OTTHUMT00000050380	GPAM	glycerol-3-phosphate acyltransferase, mitochondrial
TC1700011523.hg.1	11.84	10.68	0.16	0.17	T	T	2.23	7.45e-05	0.0016	0.0003	0.0045	T	NM_002816; NM_174871; ENST00000356126; ENST00000357146; ENST00000577724; ENST00000578015; ENST00000579365; ENST00000581618; ENST00000584008; ENST00000584289; BC019062; BC065826; OTTHUMT00000277103; OTTHUMT00000277104; OTTHUMT00000447162; OTTHUMT00000447163; OTTHUMT00000447164; OTTHUMT00000447165; OTTHUMT00000447166; OTTHUMT00000447167	PSMD12	proteasome 26S subunit, non-ATPase 12
TC1900007777.hg.1	10.08	8.92	0.19	0.12	T	T	2.23	9.33e-05	0.0019	4.58e-06	0.0003	T	NM_001252296; NM_001806; ENST00000284000; ENST00000585933; BC007582; BC013128; OTTHUMT00000451427; OTTHUMT00000451428	CEBPG	CCAAT/enhancer binding protein (C/EBP), gamma
TC2000006518.hg.1	13.44	12.28	0.15	0.13	T	T	2.23	0.0004	0.0055	0.0014	0.015	T	NM_006392; NR_002738; NR_002739; NR_002981; NR_003078; NR_004399; NR_027700; NR_031699; ENST00000329276; ENST00000391196; ENST00000408135; ENST00000408189; ENST00000413522; ENST00000415272; ENST00000445139; ENST00000448188; ENST00000460258; ENST00000462630; ENST00000466447; ENST00000467196; ENST00000467857; ENST00000469588; ENST00000470143; ENST00000471023; ENST00000480447; ENST00000480992; ENST0…	NOP56; SNORD57; SNORD56; SNORA51; SNORD110; SNORD86; MIR1292	NOP56 ribonucleoprotein; small nucleolar RNA, C/D box 57; small nucleolar RNA, C/D box 56; small nucleolar RNA, H/ACA box 51; small nucleolar RNA, C/D box 110; small nucleolar RNA, C/D box 86; microRNA 1292
TC0700010443.hg.1	10.77	9.62	0.31	0.26	T	T	2.22	0.001	0.0099	0.0031	0.026	T	NM_001164460; NM_207342; ENST00000404369; ENST00000406890; ENST00000424363; ENST00000439708; ENST00000483679; BC066301; OTTHUMT00000326617; OTTHUMT00000326618; OTTHUMT00000326619; OTTHUMT00000326797; OTTHUMT00000326798	STEAP1B	STEAP family member 1B
TC0800006913.hg.1	10.26	9.11	0.37	0.48	T	T	2.22	0.0024	0.0192	0.008	0.0512	T	NM_001174159; NM_001174160; NM_022071; ENST00000265807; ENST00000518040; ENST00000518093; ENST00000519207; ENST00000522328; ENST00000523736; BC082982; OTTHUMT00000214094; OTTHUMT00000374896; OTTHUMT00000374897; OTTHUMT00000374898; OTTHUMT00000374899; OTTHUMT00000374900	SH2D4A	SH2 domain containing 4A
TC2000008971.hg.1	4.07	2.91	0.43	0.15	T	F	2.22	0.0031	0.0227	0.0046	0.0346	F	NM_000557; ENST00000374369; ENST00000374372; BC032495; OTTHUMT00000078875; OTTHUMT00000125986	GDF5	growth differentiation factor 5
TC0200011888.hg.1	6.01	4.86	0.2	0.21	T	T	2.21	0.0007	0.0075	0.0018	0.0175	T	NM_002381; ENST00000407540; ENST00000421259; ENST00000478482; BC139907; OTTHUMT00000323925; OTTHUMT00000323926	MATN3	matrilin 3
TC0200011972.hg.1	6.05	4.9	0.6	0.47	T	T	2.21	0.004	0.0271	0.0036	0.0286	T	NM_001142319; NM_025203; ENST00000295148; ENST00000406895; ENST00000443232; BC035698; OTTHUMT00000246825; OTTHUMT00000324347; OTTHUMT00000324348	C2orf44	chromosome 2 open reading frame 44
TC0800009921.hg.1	9.14	8	0.12	0.35	T	T	2.21	0.0004	0.0051	0.0013	0.0135	T	NM_017634; ENST00000221200; ENST00000517914; ENST00000518067; ENST00000518997; ENST00000519665; ENST00000520405; ENST00000521458; ENST00000522493; ENST00000523140; ENST00000523294; ENST00000524217; BC021216; BC068518; OTTHUMT00000216890; OTTHUMT00000375808; OTTHUMT00000375809; OTTHUMT00000375810; OTTHUMT00000375922; OTTHUMT00000375923; OTTHUMT00000375924; OTTHUMT00000375925; OTTHUMT00000375926; O…	KCTD9	potassium channel tetramerization domain containing 9
TC0900010968.hg.1	9.72	8.58	0.33	0.11	T	T	2.21	0.0003	0.0042	0.0009	0.0106	T	NM_014788; NM_033219; ENST00000341469; ENST00000342043; ENST00000375098; ENST00000475147; ENST00000478401; ENST00000478530; BC006333; OTTHUMT00000053350; OTTHUMT00000053351; OTTHUMT00000053353; OTTHUMT00000053354; OTTHUMT00000053355; OTTHUMT00000053356	TRIM14	tripartite motif containing 14
TC0900012181.hg.1	9.22	8.08	0.25	0.26	T	T	2.21	0.0005	0.0064	0.0012	0.0134	T	NM_015354; ENST00000372577; ENST00000464729; ENST00000465344; ENST00000467044; ENST00000477069; ENST00000485158; ENST00000487952; ENST00000491502; ENST00000491990; ENST00000495726; ENST00000550219; OTTHUMT00000054529; OTTHUMT00000054530; OTTHUMT00000054531; OTTHUMT00000054532; OTTHUMT00000054533; OTTHUMT00000054534; OTTHUMT00000106247; OTTHUMT00000258045; OTTHUMT00000315881; OTTHUMT00000315882; O…	NUP188	nucleoporin 188kDa
TC1100006906.hg.1	12.4	11.26	0.1	0.06	T	T	2.21	0.0003	0.0045	0.001	0.0118	T	NM_032228; ENST00000354817; ENST00000524933; ENST00000527202; ENST00000532502; ENST00000532701; ENST00000532769; BC017377; OTTHUMT00000385990; OTTHUMT00000385991; OTTHUMT00000386005; OTTHUMT00000386006; OTTHUMT00000386007; OTTHUMT00000391459	FAR1	fatty acyl CoA reductase 1
TC1100011190.hg.1	9.93	8.79	0.23	0.14	T	T	2.21	4.34e-05	0.0011	0.0002	0.0033	T	NM_001282444; NM_001282445; NM_006795; ENST00000320631; ENST00000359393; ENST00000411683; ENST00000421510; ENST00000433803; ENST00000455148; ENST00000457202; ENST00000466015; ENST00000484846; ENST00000488711; ENST00000489379; ENST00000498472; ENST00000621096; BC104799; BC104825; OTTHUMT00000143229; OTTHUMT00000143230; OTTHUMT00000143233; OTTHUMT00000143235; OTTHUMT00000143236; OTTHUMT00000143237;…	EHD1	EH domain containing 1
TC1200012451.hg.1	12.27	11.12	0.03	0.18	T	T	2.21	0.0001	0.0022	0.0003	0.005	T	NM_001980; NM_194356; ENST00000261653; ENST00000344271; ENST00000392373; ENST00000540889; BC047496; OTTHUMT00000399454; OTTHUMT00000399455; OTTHUMT00000399457; OTTHUMT00000399458	STX2	syntaxin 2
TC1700011045.hg.1	14.55	13.4	0.13	0.43	T	T	2.21	8.89e-05	0.0018	0.0003	0.0046	T	NM_001281496; NM_001281497; NM_001281715; NM_002634; ENST00000300408; ENST00000393345; ENST00000419140; ENST00000434917; ENST00000446735; ENST00000504124; ENST00000506273; ENST00000507748; ENST00000508009; ENST00000511832; ENST00000511933; ENST00000512041; ENST00000513412; ENST00000614445; ENST00000617874; BC013401; BC095460; OTTHUMT00000258826; OTTHUMT00000258827; OTTHUMT00000258828; OTTHUMT0000…	PHB	prohibitin
TC1800006437.hg.1	12.32	11.18	0.28	0.15	T	T	2.21	0.0001	0.0021	0.0003	0.005	T	NM_001037334; NM_005151; ENST00000261601; ENST00000383589; ENST00000400266; ENST00000578786; ENST00000578942; ENST00000580410; ENST00000581983; ENST00000582707; ENST00000583119; BC003556; OTTHUMT00000440232; OTTHUMT00000440305; OTTHUMT00000440307; OTTHUMT00000440308; OTTHUMT00000440319; OTTHUMT00000440398; OTTHUMT00000440399; OTTHUMT00000441589; OTTHUMT00000441590	USP14	ubiquitin specific peptidase 14 (tRNA-guanine transglycosylase)
TC1900007688.hg.1	7.79	6.65	0.18	0.36	T	T	2.21	0.0003	0.004	0.0005	0.0075	T	NM_001238; ENST00000262643; ENST00000357943; ENST00000444983; ENST00000574121; ENST00000575243; ENST00000576532; ENST00000586912; BC035498; OTTHUMT00000438138; OTTHUMT00000438139; OTTHUMT00000438140; OTTHUMT00000438141; OTTHUMT00000438142; OTTHUMT00000459400	CCNE1	cyclin E1
TC0100010379.hg.1	11.4	10.26	0.16	0.45	T	T	2.2	0.0058	0.0363	0.0145	0.0784	T	NM_001184763; NM_144624; NM_175866; ENST00000282169; ENST00000489294; ENST00000538489; ENST00000545294; BC026046; OTTHUMT00000076788; OTTHUMT00000076789; uc009wuu.2	UHMK1	U2AF homology motif (UHM) kinase 1
TC0100013367.hg.1	6.34	5.2	0.18	0.42	T	T	2.2	0.0032	0.0233	0.0086	0.054	T	NM_001287490; NM_024037; ENST00000374298; ENST00000481602; ENST00000538789; BC000209; OTTHUMT00000019309; OTTHUMT00000019311	AUNIP	aurora kinase A and ninein interacting protein
TC0300007078.hg.1	8.85	7.72	0.13	0.65	T	T	2.2	0.0073	0.0431	0.0037	0.0291	T	NM_001145464; NM_005107; ENST00000287675; ENST00000412107; ENST00000422077; ENST00000431472; ENST00000436414; ENST00000438992; ENST00000443942; ENST00000447573; ENST00000450732; ENST00000453767; ENST00000454803; ENST00000457367; ENST00000470291; ENST00000474071; ENST00000483749; ENST00000489813; ENST00000630638; BC104212; BC104213; OTTHUMT00000254063; OTTHUMT00000342781; OTTHUMT00000342782; OTTHU…	EXOG	endo/exonuclease (5-3), endonuclease G-like
TC0400008785.hg.1	9.02	7.88	0.19	0.12	T	T	2.2	0.0004	0.0048	0.0009	0.0107	T	NM_012118; ENST00000280614; ENST00000515616; ENST00000630479; BC113494; BC113500; OTTHUMT00000257231; OTTHUMT00000364337; OTTHUMT00000484811	NOCT	nocturnin
TC0700010947.hg.1	11.22	10.08	0.16	0.61	T	T	2.2	0.0031	0.0225	0.0103	0.0614	T	NM_001261834; NM_004749; NM_030900; NM_199122; NR_002990; ENST00000258770; ENST00000361278; ENST00000363786; ENST00000395655; ENST00000461363; ENST00000471142; ENST00000475893; ENST00000477328; ENST00000478116; ENST00000478532; ENST00000482285; ENST00000482482; ENST00000483615; ENST00000484326; ENST00000488222; ENST00000494076; ENST00000495078; ENST00000495973; BC014918; BC017235; OTTHUMT00000251…	TBRG4; SNORA5B	transforming growth factor beta regulator 4; small nucleolar RNA, H/ACA box 5B
TC0800007245.hg.1	11.32	10.18	0.07	0.58	T	T	2.2	0.0064	0.0389	0.0182	0.0919	T	NM_032509; ENST00000360128; ENST00000517567; ENST00000518389; ENST00000519089; ENST00000520763; BC028230; BC039740; BC050528; OTTHUMT00000376559; OTTHUMT00000376624; OTTHUMT00000376625; OTTHUMT00000376626; OTTHUMT00000376627	MAK16	MAK16 homolog
TC0X00007709.hg.1	11.76	10.62	0.09	0.45	T	T	2.2	0.0005	0.0059	7.16e-05	0.0018	T	NM_000291; ENST00000373316; ENST00000474281; ENST00000476531; ENST00000477335; ENST00000491291; BC023234; BC103752; BC104837; BC113568; OTTHUMT00000057310; OTTHUMT00000057311; OTTHUMT00000057312; OTTHUMT00000057313; OTTHUMT00000057314	PGK1	phosphoglycerate kinase 1
TC1100013148.hg.1	11.14	10	0.21	0.41	T	T	2.2	0.0007	0.008	0.0022	0.0199	T	NM_002645; ENST00000265970; ENST00000503729; ENST00000532035; ENST00000533645; BC113658; OTTHUMT00000387553; OTTHUMT00000387554; OTTHUMT00000387555; OTTHUMT00000387556	PIK3C2A	phosphatidylinositol-4-phosphate 3-kinase, catalytic subunit type 2 alpha
TC1600011326.hg.1	9.81	8.67	0.23	0.22	T	T	2.2	0.0002	0.0026	0.0004	0.0059	T	NM_144570; ENST00000248098; ENST00000382710; ENST00000382711; ENST00000561516; ENST00000562569; ENST00000562684; ENST00000565851; ENST00000566691; ENST00000566742; ENST00000566925; ENST00000567717; ENST00000568376; ENST00000569256; ENST00000569765; BC014438; BC060853; OTTHUMT00000109086; OTTHUMT00000432989; OTTHUMT00000432990; OTTHUMT00000432991; OTTHUMT00000432992; OTTHUMT00000432993; OTTHUMT000…	HN1L	hematological and neurological expressed 1-like
TC1700010195.hg.1	6.06	4.92	0.41	0.29	T	T	2.2	0.0015	0.0133	0.0038	0.0296	T	NM_001242366; NM_080669; ENST00000578217; ENST00000581516; ENST00000582590; ENST00000582735; ENST00000584426; ENST00000584995; ENST00000612814; ENST00000618626; ENST00000619923; BC010691; OTTHUMT00000446167; OTTHUMT00000446168; OTTHUMT00000446170; OTTHUMT00000446172; OTTHUMT00000446173; OTTHUMT00000446174; OTTHUMT00000446175; OTTHUMT00000446176; OTTHUMT00000477024	SLC46A1	solute carrier family 46 (folate transporter), member 1
TC0200009756.hg.1	10.64	9.51	0.34	0.34	T	T	2.19	0.0056	0.0352	0.0181	0.0917	T	NM_001005476; NM_001304969; NM_001304970; NM_001304971; NM_003628; ENST00000389757; ENST00000389759; ENST00000411900; ENST00000421462; ENST00000426248; ENST00000452162; ENST00000457109; ENST00000462335; ENST00000479398; ENST00000480171; ENST00000481115; ENST00000483881; ENST00000486254; ENST00000492496; ENST00000494945; ENST00000495123; ENST00000628904; ENST00000629219; BC050308; OTTHUMT000003332…	PKP4	plakophilin 4
TC0300009248.hg.1	4.43	3.3	0.29	0.23	F	F	2.19	0.0006	0.0065	0.0017	0.017	F	SGEF.iAug10-unspliced	SGEF	Transcript Identified by AceView, Entrez Gene ID(s) 26084
TC0300014034.hg.1	9.02	7.89	0.09	0.13	T	T	2.19	0.0003	0.0047	0.0013	0.0135	T	NM_005694; ENST00000261070; ENST00000484810; ENST00000486606; ENST00000497116; ENST00000497997; BC010933; BC105280; BC108317; OTTHUMT00000355297; OTTHUMT00000355299; OTTHUMT00000355300; OTTHUMT00000355301; OTTHUMT00000355302	COX17	COX17 cytochrome c oxidase copper chaperone
TC0400011414.hg.1	8.66	7.53	0.17	0.27	T	T	2.19	0.0004	0.0053	0.0009	0.011	T	NM_001134665; NM_001134666; NM_152292; ENST00000273962; ENST00000394876; ENST00000394877; ENST00000455368; ENST00000507394; ENST00000514547; ENST00000515831; BC028373; OTTHUMT00000253666; OTTHUMT00000253667; OTTHUMT00000253668; OTTHUMT00000365444; OTTHUMT00000365445; OTTHUMT00000365446; OTTHUMT00000365447	TRMT10A	tRNA methyltransferase 10A
TC0500009559.hg.1	9.77	8.64	0.29	0.23	T	T	2.19	0.0013	0.0119	0.0018	0.0173	T	NM_022754; ENST00000321442; ENST00000421887; ENST00000502393; ENST00000502865; ENST00000506963; ENST00000507017; ENST00000507395; ENST00000507823; ENST00000508290; ENST00000513725; ENST00000515736; ENST00000515791; BC020517; BC063241; OTTHUMT00000252980; OTTHUMT00000371834; OTTHUMT00000371836; OTTHUMT00000371837; OTTHUMT00000371838; OTTHUMT00000371839; OTTHUMT00000371840; OTTHUMT00000371841; OTTH…	SFXN1	sideroflexin 1
TC0900011576.hg.1	5.6	4.47	0.04	0.22	T	T	2.19	0.0006	0.0067	0.0021	0.0193	T	hsa_circ_0092274	RPL12	Zhang2013 ALT_ACCEPTOR, ALT_DONOR, coding, INTERNAL, intronic best transcript NM_000976
TC0900011970.hg.1	6.52	5.39	0.49	0.17	T	T	2.19	0.0082	0.0472	0.0257	0.1169	T	NM_181701; ENST00000358701; ENST00000455222; ENST00000616829; OTTHUMT00000055046; OTTHUMT00000055047	QSOX2	quiescin Q6 sulfhydryl oxidase 2
TC1200008002.hg.1	14.61	13.49	0.06	0.1	T	T	2.19	4.75e-05	0.0011	5.28e-05	0.0015	T	NM_007235; ENST00000332707; ENST00000400935; ENST00000538086; ENST00000540203; ENST00000541842; ENST00000542958; BC020569; OTTHUMT00000401122; OTTHUMT00000401124; OTTHUMT00000401125; OTTHUMT00000401126; OTTHUMT00000401127; OTTHUMT00000401128	XPOT	exportin, tRNA
TC1400007098.hg.1	12.28	11.15	0.22	0.15	T	T	2.19	9.59e-05	0.0019	0.0003	0.0052	T	NM_001663; ENST00000298316; BC008918; OTTHUMT00000276883	ARF6	ADP-ribosylation factor 6
TC1700009870.hg.1	5.55	4.42	0.27	0.14	T	T	2.19	7.53e-05	0.0016	0.0003	0.0046	T	BC066948; OTTHUMT00000130710	UBE2S; UBE2SP1	ubiquitin-conjugating enzyme E2S; ubiquitin conjugating enzyme E2S pseudogene 1
TC2000007456.hg.1	8.84	7.71	0.07	0.37	T	T	2.19	0.0023	0.0183	0.0014	0.0146	T	NM_001039199; NM_001261839; NM_024331; ENST00000262605; ENST00000372904; ENST00000372906; ENST00000456317; ENST00000461134; BC003071; OTTHUMT00000106886; OTTHUMT00000106887; OTTHUMT00000106888; OTTHUMT00000106889; OTTHUMT00000127807	TTPAL	tocopherol (alpha) transfer protein-like
TC0100016003.hg.1	6.48	5.36	0.23	0.28	T	T	2.18	0.0001	0.002	0.0004	0.0059	T	NM_178229; ENST00000361170; ENST00000476565; ENST00000491900; ENST00000498755; BC131536; OTTHUMT00000080657; OTTHUMT00000080658; OTTHUMT00000080659; OTTHUMT00000080660	IQGAP3	IQ motif containing GTPase activating protein 3
TC0300014041.hg.1	9.34	8.22	0.19	0.36	T	T	2.18	0.0002	0.0028	0.0006	0.0081	T	NM_003707; ENST00000322623; ENST00000472125; ENST00000478243; ENST00000478892; ENST00000480616; ENST00000582176; ENST00000585057; BC002993; BC012886; OTTHUMT00000356728; OTTHUMT00000356730; OTTHUMT00000356731; OTTHUMT00000356732; OTTHUMT00000356733; OTTHUMT00000447087; OTTHUMT00000448140	RUVBL1	RuvB-like AAA ATPase 1
TC0500013395.hg.1	8.43	7.31	0.31	0.61	T	T	2.18	0.0066	0.0402	0.0214	0.1028	T	NM_145266; ENST00000517501; ENST00000519395; ENST00000521797; BC017934; OTTHUMT00000374170; OTTHUMT00000374171; OTTHUMT00000374172	NUDCD2	NudC domain containing 2
TC0800008146.hg.1	4.57	3.44	0.63	0.15	T	F	2.18	0.0004	0.0054	0.0007	0.0087	F	WWP1.mAug10-unspliced	WWP1	Transcript Identified by AceView, Entrez Gene ID(s) 11059
TC1000010249.hg.1	14.39	13.26	0.03	0.08	T	T	2.18	1.45e-05	0.0005	5.7e-05	0.0016	T	NM_004521; ENST00000302418; ENST00000493889; BC126279; BC126281; OTTHUMT00000047467; OTTHUMT00000047468	KIF5B	kinesin family member 5B
TC1100009858.hg.1	12.13	11.01	0.17	0.23	T	T	2.18	0.0003	0.004	0.001	0.0117	T	NM_001303034; NM_001303035; NM_005387; NM_016320; NM_020402; NM_139131; NM_139132; ENST00000250699; ENST00000324932; ENST00000355260; ENST00000359171; ENST00000397004; ENST00000397007; ENST00000397013; ENST00000429801; ENST00000461047; ENST00000469881; ENST00000482690; ENST00000483285; ENST00000488828; ENST00000493827; ENST00000524563; ENST00000526599; ENST00000527104; ENST00000529063; ENST000005…	CHRNA10; NUP98	cholinergic receptor, nicotinic alpha 10; nucleoporin 98kDa
TC1200007559.hg.1	5.02	3.89	0.52	0.13	T	F	2.18	0.0033	0.0236	0.0093	0.0568	F	NM_001100620; NM_001278324; NM_005480; ENST00000257909; ENST00000380327; ENST00000546735; ENST00000546776; ENST00000547807; ENST00000547923; ENST00000548311; ENST00000548817; ENST00000549275; ENST00000549534; ENST00000549891; ENST00000550346; ENST00000550709; ENST00000551192; ENST00000551245; ENST00000551567; BC032583; OTTHUMT00000404300; OTTHUMT00000404301; OTTHUMT00000404341; OTTHUMT00000404342…	TROAP	trophinin associated protein
TC1600007952.hg.1	12.84	11.72	0.11	0.31	T	T	2.18	0.0002	0.0031	0.0002	0.0041	T	NM_018233; ENST00000336111; ENST00000561646; ENST00000562150; ENST00000563733; ENST00000565209; ENST00000565682; ENST00000566157; ENST00000568172; ENST00000568397; ENST00000569645; ENST00000569802; BC032919; OTTHUMT00000256976; OTTHUMT00000434741; OTTHUMT00000434742; OTTHUMT00000434743; OTTHUMT00000434744; OTTHUMT00000434745; OTTHUMT00000434746; OTTHUMT00000434747; OTTHUMT00000434748; OTTHUMT0000…	OGFOD1	2-oxoglutarate and iron-dependent oxygenase domain containing 1
TC1900008824.hg.1	14.84	13.71	0.14	0.16	T	T	2.18	3.27e-05	0.0009	7.01e-05	0.0018	T	NM_001020818; NM_001020819; NM_001020820; NM_001020821; NM_001290188; NM_001290189; NM_001290190; NM_001290191; NM_001290192; NM_001290193; NM_001290194; NM_138373; ENST00000336967; ENST00000391768; ENST00000391769; ENST00000391770; ENST00000391771; ENST00000414489; ENST00000421337; ENST00000439000; ENST00000448420; BC013995; BC095412; OTTHUMT00000134336; OTTHUMT00000134337; OTTHUMT00000134338; O…	MYADM	myeloid-associated differentiation marker
TC0100015182.hg.1	11.59	10.47	0.12	0.29	T	T	2.17	2.35e-05	0.0007	8.57e-05	0.0021	T	NM_005645; ENST00000338366; ENST00000461096; BC121180; BC121181; OTTHUMT00000100608; OTTHUMT00000100609	TAF13	TAF13 RNA polymerase II, TATA box binding protein (TBP)-associated factor, 18kDa
TC0100016789.hg.1	8.89	7.77	0.49	0.22	T	T	2.17	0.0007	0.0076	0.0006	0.0084	T	NM_001243399; NM_016066; NM_197962; ENST00000367439; ENST00000367440; ENST00000472197; BC028113; OTTHUMT00000086699; OTTHUMT00000086700; OTTHUMT00000086701	GLRX2	glutaredoxin 2
TC0300011941.hg.1	5.81	4.7	0.54	0.18	T	T	2.17	0.0075	0.044	0.0079	0.0508	T	NM_014981; ENST00000273353; ENST00000478998; ENST00000495753; OTTHUMT00000353935; OTTHUMT00000353936; OTTHUMT00000353937; uc003dxa.1	MYH15	myosin, heavy chain 15
TC0400008861.hg.1	5.86	4.74	0.35	0.55	T	F	2.17	0.0037	0.026	0.0124	0.0699	F	NM_000585; NM_172175; NR_037840; ENST00000296545; ENST00000320650; ENST00000394159; ENST00000477265; ENST00000505351; ENST00000509249; ENST00000514653; ENST00000529613; BC018149; BC100961; BC100962; BC100963; OTTHUMT00000257278; OTTHUMT00000257279; OTTHUMT00000257280; OTTHUMT00000360354; OTTHUMT00000360355; OTTHUMT00000360356; OTTHUMT00000382514	IL15	interleukin 15
TC0900008949.hg.1	10.51	9.39	0.16	0.23	T	T	2.17	0.0005	0.0057	0.0016	0.0161	T	NM_001128826; NM_014286; ENST00000372398; ENST00000493042; ENST00000630865; BC004856; OTTHUMT00000054637; OTTHUMT00000054638; OTTHUMT00000482979; uc004bzi.2	NCS1	neuronal calcium sensor 1
TC1100008010.hg.1	9.82	8.7	0.08	0.75	T	T	2.17	0.0006	0.0067	0.0012	0.0132	T	NM_006779; ENST00000279249; ENST00000533419; BC022337; BC075834; OTTHUMT00000387257; OTTHUMT00000387258; uc001odl.3	CDC42EP2	CDC42 effector protein (Rho GTPase binding) 2
TC1100011966.hg.1	7.3	6.17	0.28	0.43	T	T	2.17	0.0009	0.0089	0.0004	0.0062	T	NM_001286139; NM_152313; ENST00000326402; ENST00000524875; ENST00000526735; ENST00000527503; ENST00000527743; ENST00000529184; ENST00000534116; BC047374; OTTHUMT00000394329; OTTHUMT00000394330; OTTHUMT00000394331; OTTHUMT00000394332; OTTHUMT00000394333; OTTHUMT00000394334; OTTHUMT00000394335	SLC36A4	solute carrier family 36 (proton/amino acid symporter), member 4
TC1100012229.hg.1	10.66	9.54	0.33	0.51	T	T	2.17	0.0012	0.0114	0.0027	0.0236	T	NM_153705; ENST00000323468; ENST00000434945; ENST00000524787; ENST00000530318; ENST00000530529; ENST00000532730; BC036526; OTTHUMT00000390273; OTTHUMT00000390274; OTTHUMT00000390275; OTTHUMT00000390276; OTTHUMT00000390277; OTTHUMT00000390278	KDELC2	KDEL (Lys-Asp-Glu-Leu) containing 2
TC1200012591.hg.1	8.94	7.83	0.16	0.14	T	T	2.17	4.01e-05	0.001	0.0002	0.0031	T	NM_006331; ENST00000539196; ENST00000599672; ENST00000611981; ENST00000620255; BC055314; OTTHUMT00000401804; OTTHUMT00000401805; OTTHUMT00000401807; OTTHUMT00000401809	EMG1	EMG1 N1-specific pseudouridine methyltransferase
TC0100015991.hg.1	9.59	8.48	0.15	0.31	T	T	2.16	9.03e-05	0.0018	0.0003	0.0055	T	NM_015327; ENST00000361813; ENST00000468993; ENST00000473643; ENST00000476954; ENST00000489907; BC038296; OTTHUMT00000046308; OTTHUMT00000046310; OTTHUMT00000046311; OTTHUMT00000046312; OTTHUMT00000099273	SMG5	SMG5 nonsense mediated mRNA decay factor
TC0900009404.hg.1	10.63	9.51	0.14	0.08	T	T	2.16	0.0001	0.0022	0.0004	0.0064	T	NM_014878; ENST00000382032; ENST00000397885; ENST00000469168; ENST00000490444; BC016137; OTTHUMT00000051529; OTTHUMT00000051530; OTTHUMT00000051531; OTTHUMT00000051532	PUM3	pumilio RNA binding family member 3
TC1300007228.hg.1	8.89	7.78	0.48	0.33	T	T	2.16	0.0059	0.0369	0.0169	0.0873	T	NM_052950; ENST00000298125; ENST00000460145; ENST00000612477; BC014004; OTTHUMT00000045985; OTTHUMT00000045986; OTTHUMT00000474833	WDFY2	WD repeat and FYVE domain containing 2
TC2200007303.hg.1	12.06	10.95	0.19	0.31	T	T	2.16	4.89e-05	0.0012	0.0001	0.0024	T	NM_152243; ENST00000249014; ENST00000415670; ENST00000430687; ENST00000434728; BC009356; OTTHUMT00000318993; OTTHUMT00000318994; OTTHUMT00000318995; OTTHUMT00000318996	CDC42EP1	CDC42 effector protein (Rho GTPase binding) 1
TSUnmapped00000010.hg.1	4.77	3.66	0.45	0.27	T	F	2.16	0.0023	0.0184	0.0075	0.0492	F	ENST00000625327	NLRP10	NLR family, pyrin domain containing 10
TC0400011383.hg.1	13.43	12.33	0.08	0.19	T	T	2.15	5.14e-05	0.0012	7.72e-05	0.0019	T	NM_005723; ENST00000305798; ENST00000505184; ENST00000507167; ENST00000508798; ENST00000509168; ENST00000511651; ENST00000511753; ENST00000511800; ENST00000515287; ENST00000515440; BC009704; OTTHUMT00000253641; OTTHUMT00000363718; OTTHUMT00000363719; OTTHUMT00000363720; OTTHUMT00000363721; OTTHUMT00000363722; OTTHUMT00000363723; OTTHUMT00000363724; OTTHUMT00000363725; OTTHUMT00000363726	TSPAN5	tetraspanin 5
TC0400012222.hg.1	11.11	10	0.23	0.19	T	T	2.15	0.0004	0.0051	0.0014	0.0147	T	NM_016205; NR_036641; ENST00000274071; ENST00000422544; ENST00000502773; ENST00000504672; ENST00000506880; ENST00000510982; ENST00000511985; ENST00000512711; ENST00000513664; BC136662; OTTHUMT00000366123; OTTHUMT00000366124; OTTHUMT00000366125; OTTHUMT00000366126; OTTHUMT00000366127; OTTHUMT00000366128; OTTHUMT00000366129; OTTHUMT00000366130; OTTHUMT00000381517	PDGFC	platelet derived growth factor C
TC0900011603.hg.1	16.71	15.61	0.32	0.32	T	T	2.15	0.0008	0.0086	0.0026	0.0225	T	NM_000118; NM_001114753; NM_001278138; ENST00000344849; ENST00000373203; ENST00000462196; ENST00000480266; ENST00000486329; BC014271; OTTHUMT00000054312; OTTHUMT00000054313; OTTHUMT00000054314; OTTHUMT00000054316	ENG	endoglin
TC0X00009341.hg.1	6.9	5.79	0.58	0.1	T	T	2.15	0.0002	0.0032	0.0001	0.0026	T	NM_000109; NM_004006; NM_004009; NM_004010; NM_004011; NM_004012; NM_004013; NM_004014; NM_004015; NM_004016; NM_004017; NM_004018; NM_004019; NM_004020; NM_004021; NM_004022; NM_004023; ENST00000288447; ENST00000343523; ENST00000357033; ENST00000358062; ENST00000359836; ENST00000361471; ENST00000378677; ENST00000378680; ENST00000378702; ENST00000378705; ENST00000378707; ENST00000378723; ENST0000…	DMD	dystrophin
TC1000009919.hg.1	7.75	6.65	0.24	0.1	T	T	2.15	0.0005	0.0061	0.0017	0.0165	T	NM_004412; ENST00000313936; ENST00000354631; ENST00000377799; ENST00000424636; ENST00000436968; ENST00000451253; ENST00000452380; ENST00000479046; ENST00000486947; ENST00000488990; ENST00000495022; ENST00000525762; BC047733; OTTHUMT00000047024; OTTHUMT00000047025; OTTHUMT00000047026; OTTHUMT00000047027; OTTHUMT00000047028; OTTHUMT00000047029; OTTHUMT00000047030; OTTHUMT00000047032; OTTHUMT0000035…	TRDMT1	tRNA aspartic acid methyltransferase 1
TC1600010172.hg.1	5.88	4.78	0.63	0.48	F	F	2.15	0.0087	0.0493	0.0272	0.1215	F	ENST00000569353.1; OTTHUMT00000430601; uc059ttv.1; VPS35.mAug10	RP11-93O14.2; VPS35	novel transcript; Transcript Identified by AceView, Entrez Gene ID(s) 55737
TC2200006643.hg.1	8.05	6.95	0.33	0.31	T	T	2.15	0.0081	0.0465	0.0149	0.0797	T	NM_001185024; NM_013373; ENST00000320602; ENST00000334554; ENST00000405930; ENST00000436518; ENST00000468112; ENST00000469212; ENST00000472497; BC053544; OTTHUMT00000318564; OTTHUMT00000318565; OTTHUMT00000318566; OTTHUMT00000318567; OTTHUMT00000318568; OTTHUMT00000318569; OTTHUMT00000318570	ZDHHC8	zinc finger, DHHC-type containing 8
TC2200008001.hg.1	10.66	9.56	0.27	0.39	T	T	2.15	0.0072	0.0425	0.0229	0.1081	T	NM_001282512; NM_006440; ENST00000334363; ENST00000400518; ENST00000400519; ENST00000400521; ENST00000400525; ENST00000462330; ENST00000462843; ENST00000471835; ENST00000474308; ENST00000475995; ENST00000484672; ENST00000485358; ENST00000487165; ENST00000491939; ENST00000494454; ENST00000495655; ENST00000496729; ENST00000542719; BC099923; BC117354; OTTHUMT00000314903; OTTHUMT00000314904; OTTHUMT0…	TXNRD2	thioredoxin reductase 2
TC0100018246.hg.1	9.18	8.09	0.39	0.27	T	T	2.14	0.0005	0.0064	0.0012	0.013	T	NM_032270; ENST00000370454; ENST00000416805; ENST00000479252; ENST00000482063; BC113973; OTTHUMT00000028435; OTTHUMT00000029206; OTTHUMT00000097360; OTTHUMT00000097361	LRRC8C	leucine rich repeat containing 8 family, member C
TC0300013888.hg.1	12	10.91	0.16	0.16	T	T	2.14	7.97e-05	0.0017	0.0002	0.0034	T	NM_001303264; NM_014779; NR_130136; ENST00000460316; ENST00000466814; ENST00000480589; ENST00000485421; ENST00000492828; BC044643; OTTHUMT00000357125; OTTHUMT00000357126; OTTHUMT00000357127; OTTHUMT00000357129; OTTHUMT00000357130	TSC22D2	TSC22 domain family, member 2
TC0700009066.hg.1	12.55	11.45	0.45	0.14	T	T	2.14	9e-05	0.0018	0.0003	0.0044	T	NM_001127487; NM_001458; ENST00000325888; ENST00000346177; ENST00000388853; OTTHUMT00000059948; OTTHUMT00000350795; OTTHUMT00000350796	FLNC	filamin C, gamma
TC0800008783.hg.1	11.29	10.2	0.13	0.3	T	T	2.14	0.0002	0.0033	0.0002	0.0036	T	NM_003129; ENST00000265896; ENST00000518604; ENST00000518931; ENST00000520493; ENST00000521232; ENST00000523430; BC017033; OTTHUMT00000381361; OTTHUMT00000381362; OTTHUMT00000381363; OTTHUMT00000381365; OTTHUMT00000381366; OTTHUMT00000381367	SQLE	squalene epoxidase
TC0800011137.hg.1	7.14	6.04	0.41	0.25	T	T	2.14	0.0001	0.0026	6.86e-05	0.0018	T	NM_001205262; NM_001205263; NM_001256141; NM_012415; ENST00000297592; ENST00000336148; ENST00000463267; ENST00000481490; ENST00000517506; ENST00000518358; ENST00000518998; ENST00000519348; ENST00000523192; ENST00000523839; ENST00000611249; BC001965; OTTHUMT00000257804; OTTHUMT00000257805; OTTHUMT00000257806; OTTHUMT00000378712; OTTHUMT00000378714; OTTHUMT00000378715; OTTHUMT00000378716; OTTHUMT00…	RAD54B; FSBP	RAD54 homolog B (S. cerevisiae); fibrinogen silencer binding protein
TC0900009579.hg.1	7.95	6.85	0.38	0.72	T	T	2.14	0.0046	0.0306	0.0055	0.0389	T	NM_178566; ENST00000380916; ENST00000497966; BC042558; OTTHUMT00000051748; OTTHUMT00000051749	ZDHHC21	zinc finger, DHHC-type containing 21
TC1000007396.hg.1	10.3	9.2	0.38	0.25	T	T	2.14	0.0006	0.007	0.0013	0.0138	T	NM_014753; ENST00000374518; BC043345; BC150252; OTTHUMT00000047690	BMS1	BMS1 ribosome biogenesis factor
TC1400009194.hg.1	13.53	12.43	0.05	0.27	T	T	2.14	3.48e-05	0.0009	4.84e-05	0.0014	T	NM_001134999; NM_001135000; NM_006832; ENST00000341590; ENST00000343279; ENST00000395631; ENST00000399304; ENST00000553373; ENST00000553663; ENST00000553768; ENST00000554152; ENST00000554288; ENST00000554712; ENST00000555546; ENST00000555692; ENST00000557255; ENST00000557562; BC017327; OTTHUMT00000276906; OTTHUMT00000276907; OTTHUMT00000411945; OTTHUMT00000411946; OTTHUMT00000411947; OTTHUMT00000…	FERMT2	fermitin family member 2
TC1900008655.hg.1	8.95	7.85	0.26	0.09	T	T	2.14	0.0003	0.0043	0.0009	0.0109	T	NM_007147; ENST00000262259; ENST00000436511; ENST00000545217; ENST00000596504; ENST00000600460; BC052997; OTTHUMT00000396204; OTTHUMT00000396205; OTTHUMT00000396206; OTTHUMT00000466889; OTTHUMT00000466890	ZNF175	zinc finger protein 175
TC1900009943.hg.1	7.06	5.96	0.38	0.4	T	T	2.14	0.0034	0.0242	0.0069	0.0463	T	NM_001011699; NM_033417; ENST00000253669; ENST00000448593; ENST00000593360; ENST00000595958; ENST00000597479; ENST00000597917; ENST00000598517; ENST00000601564; BC010176; OTTHUMT00000463015; OTTHUMT00000463016; OTTHUMT00000463017; OTTHUMT00000463018; OTTHUMT00000463019; OTTHUMT00000463020; OTTHUMT00000463021; OTTHUMT00000463022	HAUS8	HAUS augmin like complex subunit 8
TC2200007792.hg.1	6.33	5.23	0.42	0.05	T	T	2.14	0.0013	0.0121	0.0042	0.0321	T	NM_031454; ENST00000380903; ENST00000492092; ENST00000611222; BC110866; CCDS43034.1; hsa_circ_0063883; hsa_circ_0063884; hsa_circ_0063885; SELO.aAug10; uc021wry.1; uc062fjo.1; uc062fjq.1	SELO	selenoprotein O; selenoprotein O [Source:EntrezGene;Acc:83642]; Salzman2013 ANNOTATED, CDS, coding, INTERNAL, OVCODE, OVERLAPTX, OVEXON best transcript NM_031454; Salzman2013 ANNOTATED, CDS, coding, OVCODE, OVERLAPTX, OVEXON, UTR3 best transcript NM_031454; Transcript Identified by AceView, Entrez Gene ID(s) 83642, RefSeq ID(s) NM_031454
TC0100010546.hg.1	11.07	9.98	0.32	0.05	T	T	2.13	0.0005	0.0062	0.0011	0.0122	T	NM_003666; ENST00000329281; ENST00000367807; ENST00000367808; ENST00000420531; ENST00000426663; BC020716; OTTHUMT00000086109; OTTHUMT00000086110; OTTHUMT00000086111; OTTHUMT00000086112; OTTHUMT00000086113	BLZF1	basic leucine zipper nuclear factor 1
TC0100012673.hg.1	11.76	10.66	0.19	0.15	T	T	2.13	0.0004	0.0055	0.0015	0.0157	T	NM_012405; ENST00000343813; ENST00000474756; ENST00000489498; ENST00000495791; BC028168; OTTHUMT00000003681; OTTHUMT00000003682; OTTHUMT00000003684; OTTHUMT00000003685	ICMT	isoprenylcysteine carboxyl methyltransferase
TC0300007166.hg.1	9.14	8.05	0.22	0.19	T	T	2.13	0.002	0.0168	0.0069	0.0464	T	NM_145166; ENST00000232974; ENST00000505904; BC021855; OTTHUMT00000343485; OTTHUMT00000368709	ZBTB47	zinc finger and BTB domain containing 47
TC0900011146.hg.1	9.38	8.29	0.12	0.17	T	T	2.13	0.0002	0.0032	0.0005	0.0069	T	NM_003640; ENST00000374647; ENST00000467959; ENST00000495759; ENST00000537196; BC033094; OTTHUMT00000053574; OTTHUMT00000053575; OTTHUMT00000053576	IKBKAP	inhibitor of kappa light polypeptide gene enhancer in B-cells, kinase complex-associated protein
TC1000007885.hg.1	5.39	4.3	0.06	0.45	T	T	2.13	0.0032	0.0233	0.0104	0.0619	T	SRGN.cAug10-unspliced	SRGN	Transcript Identified by AceView, Entrez Gene ID(s) 5552
TC1100008382.hg.1	9.1	8.01	0.39	0.43	T	T	2.13	0.0026	0.0199	0.0058	0.0404	T	NM_014786; ENST00000263674; ENST00000536170; ENST00000536481; ENST00000537198; ENST00000543530; ENST00000544519; BC137228; OTTHUMT00000397365; OTTHUMT00000397366; OTTHUMT00000397367; OTTHUMT00000397368; OTTHUMT00000397369; OTTHUMT00000397370	ARHGEF17	Rho guanine nucleotide exchange factor 17
TC1600007723.hg.1	7.29	6.2	0.27	0.25	T	T	2.13	0.0003	0.0046	0.0011	0.012	T	NM_001142466; NM_133443; ENST00000340124; ENST00000440783; ENST00000562132; ENST00000562801; ENST00000569193; BC062555; OTTHUMT00000255741; OTTHUMT00000430622; OTTHUMT00000430623; OTTHUMT00000430625; OTTHUMT00000430626	GPT2	glutamic pyruvate transaminase (alanine aminotransferase) 2
TC1600011405.hg.1	7.1	6.01	0.06	0.39	T	T	2.13	0.0027	0.0204	0.007	0.0468	T	NM_001126129; NM_001126130; NM_022770; ENST00000318129; ENST00000328514; ENST00000426538; ENST00000567143; ENST00000567909; BC005879; BC014437; OTTHUMT00000257384; OTTHUMT00000422476; OTTHUMT00000422477; OTTHUMT00000422525; OTTHUMT00000422526; uc002enh.4	GINS3	GINS complex subunit 3 (Psf3 homolog)
TC1700011277.hg.1	5.92	4.83	0.59	0.82	T	T	2.13	0.0057	0.036	0.0146	0.0786	T	TRIM37.qAug10-unspliced	TRIM37	Transcript Identified by AceView, Entrez Gene ID(s) 4591
[truncated: 1,423 more rows]
