# Supplementary material for: Adipose‐derived stem cell spheroids are superior to single‐cell suspensions to improve fat autograft long‐term survival
Source: J Cell Mol Med. 2022 Feb 11;26(5):1421–33. doi: 10.1111/jcmm.17082 (PMC8899177; doi:10.1111/jcmm.17082)
Supplement: Supplementary file 7 — Table S2 [file JCMM-26-1421-s008.xlsx]

## Sheet: export
ID	2D	spheroids	2D Standard Deviation	spheroids Standard Deviation	Fold Change spheroids to 2D	P-val	FDR P-val	Overall F-Test	Overall FDR F-Test	Public Gene IDs	Gene Symbol	Description	Chromosome	Strand	Group	Start	Stop
TC0100008912.hg.1	13.42	6.63	0.46	0.34	111.1	1.57e-09	1.05e-06	9.69e-10	1.09e-06	NM_001554; ENST00000451137; ENST00000480413; ENST00000617517; BC001271; BC009199; BC016952; OTTHUMT00000029187; OTTHUMT00000029188	CYR61	cysteine-rich, angiogenic inducer, 61	chr1	+	Multiple_Complex	85580761	85583965
TC0300009301.hg.1	12.6	6.11	2.11	1.09	89.59	0.0006	0.0065	0.0006	0.0079	NM_002852; ENST00000295927; BC039733; OTTHUMT00000352028	PTX3	pentraxin 3, long	chr3	+	Coding	157436789	157443628
TC1200009621.hg.1	12.93	6.64	0.15	0.63	78.3	3.55e-10	5.27e-07	8.16e-10	1.03e-06	NM_001243088; NM_001243089; NM_021953; NM_202002; NM_202003; ENST00000342628; ENST00000359843; ENST00000361953; ENST00000366362; ENST00000535350; ENST00000536066; ENST00000537018; ENST00000538564; ENST00000545049; ENST00000627656; BC006192; BC006529; BC012863; OTTHUMT00000398269; OTTHUMT00000398270; OTTHUMT00000398271; OTTHUMT00000398272; OTTHUMT00000398273; OTTHUMT00000398274; OTTHUMT00000398275…	FOXM1	forkhead box M1	chr12	-	Multiple_Complex	2857681	2877155
TC1000012235.hg.1	12.92	6.69	0.07	0.43	74.86	3.48e-11	1.84e-07	9.96e-11	4.77e-07	NM_001145966; NM_002417; ENST00000368653; ENST00000368654; ENST00000464771; ENST00000478293; ENST00000484853; ENST00000617118; OTTHUMT00000050999; OTTHUMT00000051000; OTTHUMT00000051001; OTTHUMT00000051002; OTTHUMT00000051003	MKI67	marker of proliferation Ki-67	chr10	-	Multiple_Complex	128096659	128126385
TC0700007198.hg.1	13.56	7.41	0.17	0.45	70.75	1.17e-10	2.5e-07	3.35e-10	5.53e-07	NM_001284301; NM_001284302; NM_018685; ENST00000265748; ENST00000396068; ENST00000418118; ENST00000424865; ENST00000428612; ENST00000429082; ENST00000441696; ENST00000446635; ENST00000452877; ENST00000457743; ENST00000460598; ENST00000491782; ENST00000495714; BC070066; OTTHUMT00000218582; OTTHUMT00000337742; OTTHUMT00000337744; OTTHUMT00000337745; OTTHUMT00000337746; OTTHUMT00000337747; OTTHUMT00…	ANLN	anillin actin binding protein	chr7	+	Multiple_Complex	36389803	36453791
TC0200006677.hg.1	11.11	5	0.27	0.18	69.44	8.14e-11	2.18e-07	2.68e-10	5.36e-07	NM_001034; NM_001165931; ENST00000304567; ENST00000360566; ENST00000459969; ENST00000461327; ENST00000462343; ENST00000474701; ENST00000485717; ENST00000487591; ENST00000491447; ENST00000498343; ENST00000615152; BC001886; BC030154; OTTHUMT00000206895; OTTHUMT00000323530; OTTHUMT00000323531; OTTHUMT00000323532; OTTHUMT00000323533; OTTHUMT00000353209; OTTHUMT00000353210; OTTHUMT00000353211; OTTHUMT…	RRM2	ribonucleotide reductase M2	chr2	+	Multiple_Complex	10122328	10131419
TC1600010168.hg.1	11.3	5.37	0.31	0.32	61.17	1.99e-09	1.09e-06	5.74e-09	3.05e-06	NM_024745; ENST00000303383; ENST00000563219; ENST00000564272; ENST00000565887; ENST00000566016; ENST00000567698; ENST00000569702; BC030699; OTTHUMT00000255740; OTTHUMT00000430581; OTTHUMT00000430582; OTTHUMT00000430583; OTTHUMT00000430584; OTTHUMT00000430585; OTTHUMT00000430586	SHCBP1	SHC SH2-domain binding protein 1	chr16	-	Multiple_Complex	46580554	46621626
TC1000007641.hg.1	10.1	4.2	0.89	0.24	59.92	2.69e-06	0.0001	5.76e-06	0.0003	NM_012242; ENST00000373970; ENST00000467359; ENST00000476752; ENST00000494277; BC001539; OTTHUMT00000048098; OTTHUMT00000048099; OTTHUMT00000048100; OTTHUMT00000048101	DKK1	dickkopf WNT signaling pathway inhibitor 1	chr10	+	Multiple_Complex	52314281	52318042
TC0600013186.hg.1	14.15	8.37	0.64	0.64	55.11	4.23e-08	8.18e-06	4.89e-08	1.23e-05	NM_001901; ENST00000367976; BC087839; OTTHUMT00000042239	CTGF	connective tissue growth factor	chr6	-	Multiple_Complex	131948176	131951378
TC1700010618.hg.1	12.36	6.83	0.07	0.4	46.26	5.11e-11	1.84e-07	1.12e-10	4.77e-07	NM_001067; ENST00000423485; ENST00000577541; ENST00000577706; ENST00000578412; ENST00000581055; BC140791; OTTHUMT00000338035; OTTHUMT00000447451; OTTHUMT00000447452; OTTHUMT00000447453; OTTHUMT00000447455	TOP2A	topoisomerase (DNA) II alpha	chr17	-	Multiple_Complex	40388516	40417950
TC0100011512.hg.1	11	5.52	0.36	0.38	44.62	5.01e-10	6.33e-07	1.31e-09	1.4e-06	NM_001286229; NM_001286230; NM_016448; ENST00000366991; ENST00000463791; ENST00000475419; ENST00000489149; ENST00000496442; ENST00000542077; BC033297; BC033540; OTTHUMT00000090182; OTTHUMT00000090183; OTTHUMT00000090184; OTTHUMT00000090185; OTTHUMT00000090186	DTL	denticleless E3 ubiquitin protein ligase homolog (Drosophila)	chr1	+	Multiple_Complex	212035553	212107400
TC0100008057.hg.1	11.73	6.27	0.3	0.4	44.08	1.24e-07	1.71e-05	3.57e-07	4.35e-05	NM_001255; ENST00000310955; ENST00000372462; ENST00000478882; ENST00000482046; BC000624; BC001088; BC006272; BC009425; BC009426; BC010044; BC012803; BC012827; BC013303; BC015998; BC024257; BC031294; BC110321; OTTHUMT00000019487; OTTHUMT00000019488; OTTHUMT00000019489; OTTHUMT00000019490	CDC20	cell division cycle 20	chr1	+	Multiple_Complex	43358955	43363203
TC2000007089.hg.1	11.74	6.28	0.14	0.19	43.78	5.99e-11	1.84e-07	1.57e-10	4.77e-07	NM_012112; ENST00000300403; ENST00000340513; BC004136; BC020207; OTTHUMT00000078569; OTTHUMT00000078570	TPX2	TPX2, microtubule-associated	chr20	+	Multiple_Complex	31739101	31801805
TC0500008777.hg.1	9.89	4.44	0.23	0.56	43.72	2.61e-08	6.15e-06	5.65e-08	1.35e-05	NM_005733; ENST00000394894; ENST00000502338; ENST00000503417; ENST00000504621; ENST00000508792; ENST00000511638; ENST00000513276; BC012999; OTTHUMT00000251272; OTTHUMT00000373080; OTTHUMT00000373081; OTTHUMT00000373082; OTTHUMT00000373083; OTTHUMT00000373084; OTTHUMT00000373085	KIF20A	kinesin family member 20A	chr5	+	Multiple_Complex	138178719	138187715
TC1500007699.hg.1	11.68	6.23	0.24	0.19	43.59	2.81e-11	1.84e-07	8.33e-11	4.77e-07	NM_001281301; NM_004856; NM_138555; ENST00000260363; ENST00000352331; ENST00000395392; ENST00000558303; ENST00000558346; ENST00000558585; ENST00000559279; ENST00000559283; ENST00000559456; ENST00000559944; ENST00000560042; ENST00000560125; ENST00000561089; BC051826; OTTHUMT00000416675; OTTHUMT00000416676; OTTHUMT00000416677; OTTHUMT00000416678; OTTHUMT00000416679; OTTHUMT00000416681; OTTHUMT00000…	KIF23	kinesin family member 23	chr15	+	Multiple_Complex	69414246	69448427
TC1400009248.hg.1	11.18	5.75	0.25	0.27	43.31	9.13e-11	2.18e-07	2.22e-10	5.29e-07	NM_001146015; NM_014750; ENST00000247191; ENST00000395425; ENST00000554007; ENST00000554067; ENST00000557645; BC010658; BC016276; OTTHUMT00000276908; OTTHUMT00000276909; OTTHUMT00000411316; OTTHUMT00000411317; OTTHUMT00000411318	DLGAP5	discs, large (Drosophila) homolog-associated protein 5	chr14	-	Multiple_Complex	55148112	55191678
TC1000008482.hg.1	9.42	4.01	0.29	0.8	42.4	4.77e-08	8.82e-06	1.73e-07	2.7e-05	NM_001127182; NM_018131; ENST00000371485; ENST00000445435; ENST00000496302; BC008947; OTTHUMT00000049434; OTTHUMT00000049435; OTTHUMT00000049436; uc001kiq.4	CEP55	centrosomal protein 55kDa	chr10	+	Multiple_Complex	93496612	93529092
TC1600007235.hg.1	13.96	8.56	0.21	0.49	42.2	6.73e-09	2.49e-06	1.7e-08	6.2e-06	NM_005030; ENST00000300093; ENST00000562272; ENST00000562407; ENST00000564202; ENST00000564794; ENST00000564947; ENST00000567897; ENST00000568568; ENST00000570220; BC002369; BC003002; BC014846; OTTHUMT00000214057; OTTHUMT00000434878; OTTHUMT00000434879; OTTHUMT00000434881; OTTHUMT00000434882; OTTHUMT00000434883; OTTHUMT00000434884; OTTHUMT00000434885; OTTHUMT00000435294	PLK1	polo-like kinase 1	chr16	+	Multiple_Complex	23677656	23690367
TC0400011748.hg.1	11.84	6.45	0.14	0.89	42.1	4.05e-08	7.96e-06	1.23e-07	2.2e-05	NM_001237; ENST00000274026; ENST00000618014; BC104783; BC104787; OTTHUMT00000256712	CCNA2	cyclin A2	chr4	-	Multiple_Complex	121816444	121823933
TC0100014543.hg.1	10.33	4.98	0.22	0.55	40.73	5.71e-09	2.27e-06	1.26e-08	5.09e-06	NM_001114120; NM_017779; ENST00000370966; ENST00000456315; ENST00000488146; ENST00000489862; ENST00000525124; BC065304; OTTHUMT00000025513; OTTHUMT00000025514; OTTHUMT00000025515; OTTHUMT00000025516; OTTHUMT00000025517	DEPDC1	DEP domain containing 1	chr1	-	Multiple_Complex	68474152	68497221
TC0400006994.hg.1	10.87	5.56	0.33	0.29	39.47	2.65e-09	1.29e-06	6.11e-09	3.05e-06	NM_022346; NR_073124; ENST00000251496; ENST00000509719; ENST00000510063; ENST00000513226; ENST00000514176; BC068467; BC101476; OTTHUMT00000250375; OTTHUMT00000360238; OTTHUMT00000360239; OTTHUMT00000360240; OTTHUMT00000360241	NCAPG	non-SMC condensin I complex subunit G	chr4	+	Multiple_Complex	17810813	17844864
TC1300009088.hg.1	12.13	6.91	0.12	0.39	37.09	2.51e-10	4.14e-07	6.49e-10	8.7e-07	NM_001042517; NM_001258366; NM_001258367; NM_001258368; NM_001258369; NM_001258370; NM_030932; ENST00000267215; ENST00000377908; ENST00000400319; ENST00000400320; ENST00000400324; ENST00000465066; ENST00000470420; ENST00000498416; ENST00000615942; BC034952; BC048963; BC068504; OTTHUMT00000045166; OTTHUMT00000045167; OTTHUMT00000045169; OTTHUMT00000280483; OTTHUMT00000280484; OTTHUMT00000280485; O…	DIAPH3	diaphanous-related formin 3	chr13	-	Multiple_Complex	59665583	60163987
TC1700011892.hg.1	11.21	6.11	0.18	0.63	34.26	1.8e-09	1.08e-06	2.95e-09	2.04e-06	NM_003258; ENST00000301634; ENST00000586613; ENST00000588734; ENST00000590430; ENST00000590862; ENST00000592126; BC006484; BC007872; BC007986; OTTHUMT00000319577; OTTHUMT00000437051; OTTHUMT00000437052; OTTHUMT00000437053; OTTHUMT00000438864; OTTHUMT00000438865	TK1	thymidine kinase 1, soluble	chr17	-	Multiple_Complex	78174075	78187233
TC0900006560.hg.1	10.98	5.91	1.14	0.16	33.6	2.07e-06	0.0001	7.53e-06	0.0004	NM_025239; ENST00000397747; BC074766; BC113678; BC113680; OTTHUMT00000051634	PDCD1LG2	programmed cell death 1 ligand 2	chr9	+	Multiple_Complex	5510545	5572835
TC0700006890.hg.1	10.23	5.18	1.19	0.57	33.18	1.1e-05	0.0004	1.64e-06	0.0001	NM_000600; ENST00000258743; ENST00000401630; ENST00000401651; ENST00000404625; ENST00000406575; ENST00000407492; ENST00000426291; ENST00000464710; ENST00000485300; BC015511; OTTHUMT00000250225; OTTHUMT00000320073; OTTHUMT00000320074; OTTHUMT00000320075; OTTHUMT00000320076; OTTHUMT00000320077; OTTHUMT00000320078; OTTHUMT00000320079	IL6	interleukin 6	chr7	+	Multiple_Complex	22725884	22732002
TC0100013700.hg.1	8.83	3.78	0.27	0.29	33.06	5.66e-11	1.84e-07	1.78e-10	4.77e-07	NM_001190481; NM_022111; ENST00000251195; ENST00000318121; ENST00000373220; ENST00000466308; ENST00000517467; ENST00000520551; BC113116; BC115025; BC115026; BC137279; BC140789; OTTHUMT00000012014; OTTHUMT00000012210; OTTHUMT00000377651; OTTHUMT00000377652; OTTHUMT00000377857; OTTHUMT00000377858	CLSPN	claspin	chr1	-	Multiple_Complex	35720218	35769967
TC0800007221.hg.1	13.5	8.47	0.5	0.98	32.65	8.3e-07	6.23e-05	6.59e-07	6.43e-05	NM_001159995; NM_001159996; NM_001159999; NM_001160001; NM_001160002; NM_001160004; NM_001160005; NM_001160007; NM_001160008; NM_004495; NM_013956; NM_013957; NM_013958; NM_013959; NM_013960; NM_013962; NM_013964; ENST00000287842; ENST00000356819; ENST00000405005; ENST00000517967; ENST00000518084; ENST00000518104; ENST00000518206; ENST00000519240; ENST00000519301; ENST00000520407; ENST00000520502…	NRG1	neuregulin 1	chr8	+	Multiple_Complex	31639386	32767959
TC0100011581.hg.1	12.61	7.62	0.23	0.39	31.79	1.35e-10	2.64e-07	4.1e-10	6.29e-07	NM_016343; ENST00000366955; ENST00000464322; ENST00000467765; ENST00000469862; ENST00000495259; ENST00000614578; OTTHUMT00000089749; OTTHUMT00000089750; OTTHUMT00000089751; OTTHUMT00000089752; OTTHUMT00000089753	CENPF	centromere protein F	chr1	+	Multiple_Complex	214603189	214664588
TC0600007377.hg.1	13.58	8.62	0.07	1.31	31.04	2.87e-06	0.0002	5.41e-06	0.0003	NM_003521; ENST00000621112; BC066244; BC067486; BC067487; BC067488; BC067489; OTTHUMT00000040157	HIST1H2BM	histone cluster 1, H2bm	chr6	+	Coding	27815044	27815489
TC2000009550.hg.1	11.02	6.22	0.27	0.23	27.98	7.69e-09	2.62e-06	2.35e-08	7.52e-06	NM_003600; NM_198433; NM_198434; NM_198435; NM_198436; NM_198437; ENST00000312783; ENST00000347343; ENST00000371356; ENST00000395907; ENST00000395911; ENST00000395913; ENST00000395914; ENST00000395915; ENST00000420474; ENST00000422322; ENST00000441357; ENST00000451915; ENST00000456249; BC001280; BC002499; BC006423; BC027464; OTTHUMT00000079804; OTTHUMT00000079805; OTTHUMT00000079806; OTTHUMT00000…	AURKA	aurora kinase A	chr20	-	Multiple_Complex	56369389	56392337
TC1100011514.hg.1	12.3	7.52	0.43	0.14	27.62	3.68e-10	5.27e-07	2.75e-10	5.36e-07	NM_001163817; NM_001360; ENST00000355527; ENST00000407721; ENST00000525137; ENST00000525346; ENST00000526780; ENST00000527316; ENST00000527452; ENST00000529990; ENST00000531364; ENST00000533800; ENST00000534701; ENST00000534795; BC000054; OTTHUMT00000394241; OTTHUMT00000394242; OTTHUMT00000394243; OTTHUMT00000394244; OTTHUMT00000394246; OTTHUMT00000394248; OTTHUMT00000394249; OTTHUMT00000394250; …	DHCR7	7-dehydrocholesterol reductase	chr11	-	Multiple_Complex	71428193	71452868
TC1500010463.hg.1	11.07	6.29	0.09	0.42	27.54	6.08e-08	1.05e-05	1.79e-07	2.75e-05	NM_001267580; NM_003981; NM_199413; ENST00000361188; ENST00000394249; ENST00000417173; ENST00000442656; ENST00000553494; ENST00000555455; ENST00000555745; ENST00000555791; ENST00000556129; ENST00000556972; ENST00000556982; ENST00000557763; ENST00000557905; ENST00000559326; ENST00000559811; ENST00000559828; ENST00000560423; ENST00000560605; ENST00000560914; BC003138; BC005140; OTTHUMT00000414757; …	PRC1	protein regulator of cytokinesis 1	chr15	-	Multiple_Complex	90966038	90995629
TC0100016831.hg.1	10.03	5.29	0.02	0.18	26.64	1.58e-10	2.82e-07	3.3e-10	5.53e-07	NM_001206846; NM_018136; ENST00000294732; ENST00000367408; ENST00000367409; ENST00000612785; OTTHUMT00000088256; OTTHUMT00000088257	ASPM	abnormal spindle microtubule assembly	chr1	-	Multiple_Complex	197084127	197146694
TC0900007129.hg.1	11.02	6.29	0.35	0.37	26.49	1.2e-09	9.47e-07	2.57e-09	1.97e-06	NM_001256685; NM_001256687; NM_001256688; NM_001256689; NM_001256690; NM_001256691; NM_001256692; NM_001256693; NM_014791; NR_046337; ENST00000298048; ENST00000480021; ENST00000487398; ENST00000489766; ENST00000495529; ENST00000536329; ENST00000536860; ENST00000536987; ENST00000541717; ENST00000543751; ENST00000545008; ENST00000625974; ENST00000626154; ENST00000627766; BC014039; OTTHUMT0000005242…	MELK	maternal embryonic leucine zipper kinase	chr9	+	Multiple_Complex	36572862	36677683
TC0600008630.hg.1	10.41	5.7	0.29	0.17	26.29	5.81e-09	2.27e-06	1.52e-08	5.63e-06	NM_001166691; NM_003318; ENST00000230510; ENST00000369798; ENST00000430061; ENST00000502580; ENST00000504040; ENST00000504590; ENST00000509313; ENST00000509894; ENST00000511260; ENST00000515751; ENST00000627129; BC000633; BC032858; OTTHUMT00000041316; OTTHUMT00000041317; OTTHUMT00000366101; OTTHUMT00000366102; OTTHUMT00000366103; OTTHUMT00000366104; OTTHUMT00000366105; OTTHUMT00000366106; OTTHUMT…	TTK	TTK protein kinase	chr6	+	Multiple_Complex	80003887	80042527
TC0100007243.hg.1	13.26	8.6	0.28	0.93	25.41	3.62e-08	7.31e-06	2.4e-08	7.52e-06	NM_000478; NM_001127501; NM_001177520; ENST00000374829; ENST00000374830; ENST00000374832; ENST00000374840; ENST00000468526; ENST00000539907; ENST00000540617; BC021289; BC066116; BC090861; BC110909; BC126165; BC136325; OTTHUMT00000008202; OTTHUMT00000008203; OTTHUMT00000008204; OTTHUMT00000008205; OTTHUMT00000008206; OTTHUMT00000476516; OTTHUMT00000476517	ALPL	alkaline phosphatase, liver/bone/kidney	chr1	+	Multiple_Complex	21509365	21578412
TC1900006727.hg.1	10.85	6.19	0.25	0.08	25.39	3.19e-11	1.84e-07	1.2e-10	4.77e-07	NM_001048201; NM_001290050; NM_001290051; NM_001290052; NM_013282; ENST00000612630; ENST00000613817; ENST00000615884; ENST00000616255; ENST00000620565; ENST00000622802; ENST00000624301; BC113875; OTTHUMT00000450444; OTTHUMT00000450445; OTTHUMT00000450446; OTTHUMT00000450447; OTTHUMT00000450448; OTTHUMT00000450449	UHRF1	ubiquitin-like with PHD and ring finger domains 1	chr19	+	Multiple_Complex	4903080	4962154
TC0800009970.hg.1	8.97	4.32	0.26	0.33	25.1	1.02e-09	8.81e-07	3.77e-09	2.27e-06	NM_001278945; NM_018492; ENST00000301905; ENST00000521226; ENST00000522944; ENST00000524266; BC015191; OTTHUMT00000219952; OTTHUMT00000376283; OTTHUMT00000378071; OTTHUMT00000378072	PBK	PDZ binding kinase	chr8	-	Multiple_Complex	27809620	27838095
TC0200008502.hg.1	9.23	4.58	0.44	0.27	25.03	1.97e-08	5.09e-06	5.1e-08	1.27e-05	NM_001281710; NM_001281711; NM_001281712; NM_015341; ENST00000240423; ENST00000427946; ENST00000435349; ENST00000435975; ENST00000455200; ENST00000456906; ENST00000477409; BC024211; OTTHUMT00000252842; OTTHUMT00000338872; OTTHUMT00000338873; OTTHUMT00000338874; OTTHUMT00000338875; OTTHUMT00000338876; OTTHUMT00000338877	NCAPH	non-SMC condensin I complex subunit H	chr2	+	Multiple_Complex	96335741	96377095
TC0300012323.hg.1	11.57	7.03	0.43	0.39	23.35	2.21e-08	5.44e-06	7.34e-08	1.62e-05	NM_001003794; NM_001256585; NM_007283; ENST00000265052; ENST00000398101; ENST00000398104; ENST00000434178; ENST00000453507; ENST00000465597; ENST00000476654; ENST00000476682; ENST00000479967; ENST00000484451; ENST00000487473; ENST00000493611; ENST00000494830; ENST00000496306; BC000551; BC006230; OTTHUMT00000356637; OTTHUMT00000356718; OTTHUMT00000356719; OTTHUMT00000356720; OTTHUMT00000356721; OT…	MGLL	monoglyceride lipase	chr3	-	Multiple_Complex	127689062	127823250
TC1700007790.hg.1	10.35	5.81	0.27	0.84	23.32	4.73e-08	8.82e-06	1.67e-07	2.67e-05	NM_001254; ENST00000209728; ENST00000473555; ENST00000577249; ENST00000580824; ENST00000582402; BC025232; OTTHUMT00000257129; OTTHUMT00000257130; OTTHUMT00000447439; OTTHUMT00000447440; OTTHUMT00000447441	CDC6	cell division cycle 6	chr17	+	Multiple_Complex	40287633	40304657
TC0300010476.hg.1	8.67	4.13	0.24	0.53	23.16	1.83e-08	5.03e-06	3.84e-08	1.06e-05	NM_001012409; NM_001012410; NM_001012411; NM_001012412; NM_001012413; NM_001199251; NM_001199252; NM_001199253; NM_001199254; NM_001199255; NM_001199256; NM_001199257; NM_138484; NR_131179; NR_131180; ENST00000263753; ENST00000306698; ENST00000412997; ENST00000417364; ENST00000419233; ENST00000421451; ENST00000425061; ENST00000437051; ENST00000442720; ENST00000443724; ENST00000452020; ENST0000045…	SGOL1	shugoshin-like 1 (S. pombe)	chr3	-	Multiple_Complex	20160593	20186292
TC1100010418.hg.1	10.04	5.52	0.32	0.18	22.94	9.82e-10	8.81e-07	2.05e-09	1.84e-06	NM_031217; ENST00000263181; ENST00000526288; ENST00000531047; ENST00000533466; BC048347; OTTHUMT00000388328; OTTHUMT00000388329; OTTHUMT00000388385; OTTHUMT00000388386	KIF18A	kinesin family member 18A	chr11	-	Multiple_Complex	28020616	28108308
TC0500007665.hg.1	11.43	6.92	0.3	0.61	22.9	7.56e-09	2.62e-06	2.49e-08	7.52e-06	NM_031966; ENST00000256442; ENST00000503507; ENST00000505500; ENST00000506572; ENST00000507798; ENST00000508407; ENST00000513102; BC006510; OTTHUMT00000215084; OTTHUMT00000368820; OTTHUMT00000368821; OTTHUMT00000368822; OTTHUMT00000368823; OTTHUMT00000368824; OTTHUMT00000368825	CCNB1	cyclin B1	chr5	+	Multiple_Complex	69167010	69178245
TC0X00007537.hg.1	7.97	3.48	0.04	0.3	22.53	1.56e-08	4.41e-06	4.43e-08	1.16e-05	NM_012310; ENST00000374403; ENST00000485406; BC050548; OTTHUMT00000057068; OTTHUMT00000057069	KIF4A	kinesin family member 4A	chrX	+	Multiple_Complex	70290029	70420924
TC0100014776.hg.1	14.78	10.28	0.38	0.05	22.48	5.45e-10	6.49e-07	5.74e-10	8.2e-07	NM_001134445; NM_012137; ENST00000284031; ENST00000426972; ENST00000483110; ENST00000535924; ENST00000539042; ENST00000633113; BC033680; OTTHUMT00000029189; OTTHUMT00000029190; OTTHUMT00000468729; OTTHUMT00000487010	DDAH1	dimethylarginine dimethylaminohydrolase 1	chr1	-	Multiple_Complex	85318481	85578363
TC1500006785.hg.1	11.99	7.51	0.11	0.19	22.41	5.2e-11	1.84e-07	1.47e-10	4.77e-07	NM_001039841; NM_001286479; NM_001286480; NM_014783; NM_199357; ENST00000361627; ENST00000543522; ENST00000562481; ENST00000563330; ENST00000563864; ENST00000564918; ENST00000565905; ENST00000567348; BC039563; OTTHUMT00000251417; OTTHUMT00000429861; OTTHUMT00000429862; OTTHUMT00000429863; OTTHUMT00000429864; OTTHUMT00000429865; OTTHUMT00000429866; OTTHUMT00000429867	ARHGAP11B; ARHGAP11A	Rho GTPase activating protein 11B; Rho GTPase activating protein 11A	chr15	+	Multiple_Complex	32615144	32639949
TC1500009056.hg.1	8.57	4.13	1.38	0.28	21.76	0.0002	0.0035	0.0006	0.0077	NM_001128602; NM_001306086; NM_005739; ENST00000310803; ENST00000414708; ENST00000450598; ENST00000539159; ENST00000557875; ENST00000558164; ENST00000558418; ENST00000558432; ENST00000559830; ENST00000560425; ENST00000560929; ENST00000561117; ENST00000561180; BC109296; BC109297; OTTHUMT00000418223; OTTHUMT00000418224; OTTHUMT00000418225; OTTHUMT00000418226; OTTHUMT00000418227; OTTHUMT00000418228;…	RASGRP1	RAS guanyl releasing protein 1 (calcium and DAG-regulated)	chr15	-	Multiple_Complex	38488098	38565575
TC1800008804.hg.1	10.06	5.62	0.7	0.41	21.66	1.47e-07	1.93e-05	1.53e-07	2.5e-05	NM_052947; ENST00000361673; ENST00000587399; ENST00000587842; ENST00000589204; ENST00000590642; ENST00000590662; OTTHUMT00000256126; OTTHUMT00000449121; OTTHUMT00000449122; OTTHUMT00000449123; OTTHUMT00000449124; OTTHUMT00000449125	ALPK2	alpha kinase 2	chr18	-	Multiple_Complex	58481247	58628957
TC2100007821.hg.1	10.42	5.98	0.58	0.46	21.61	4.89e-07	4.33e-05	5.2e-07	5.56e-05	NM_006988; ENST00000284984; ENST00000451462; ENST00000464589; ENST00000492656; ENST00000517452; ENST00000517777; BC036515; OTTHUMT00000171650; OTTHUMT00000171651; OTTHUMT00000171652; OTTHUMT00000171653; OTTHUMT00000381380; OTTHUMT00000381381	ADAMTS1	ADAM metallopeptidase with thrombospondin type 1 motif 1	chr21	-	Multiple_Complex	26835747	26845409
TC1800006484.hg.1	9.39	5.04	0.16	0.74	20.51	4.23e-08	8.18e-06	1.02e-07	2.04e-05	NM_006101; ENST00000261597; ENST00000574096; ENST00000574567; ENST00000575515; ENST00000576274; BC035617; OTTHUMT00000254327; OTTHUMT00000440913; OTTHUMT00000440915; OTTHUMT00000440916; OTTHUMT00000440917; uc002kli.3	NDC80	NDC80 kinetochore complex component	chr18	+	Multiple_Complex	2571511	2616635
TC0100016952.hg.1	9.58	5.23	0.61	0.23	20.4	1.13e-07	1.68e-05	3.43e-07	4.29e-05	NM_001310326; NM_014176; ENST00000367274; ENST00000460852; ENST00000487227; BC004152; BC019284; OTTHUMT00000099163; OTTHUMT00000099164; OTTHUMT00000099165	UBE2T	ubiquitin conjugating enzyme E2T	chr1	-	Multiple_Complex	202331657	202341980
TC1500006963.hg.1	7.78	3.46	0.22	0.59	19.94	3e-08	6.7e-06	1.04e-07	2.04e-05	NM_144508; NM_170589; ENST00000346991; ENST00000399668; ENST00000526913; ENST00000527044; ENST00000528967; ENST00000528975; ENST00000531626; ENST00000532056; ENST00000532347; ENST00000532406; ENST00000533001; ENST00000534204; ENST00000614337; OTTHUMT00000390224; OTTHUMT00000390225; OTTHUMT00000390226; OTTHUMT00000390227; OTTHUMT00000390411; OTTHUMT00000390412; OTTHUMT00000390413; OTTHUMT000003904…	CASC5	cancer susceptibility candidate 5	chr15	+	Multiple_Complex	40594020	40664342
TC1000007748.hg.1	9.22	4.91	0.03	0.49	19.87	3.28e-08	6.96e-06	8.47e-08	1.84e-05	NM_001170406; NM_001170407; NM_001786; NM_033379; ENST00000316629; ENST00000373809; ENST00000395284; ENST00000448257; ENST00000475504; ENST00000487784; ENST00000519078; ENST00000519760; ENST00000614696; BC014563; BC107750; OTTHUMT00000048211; OTTHUMT00000048212; OTTHUMT00000048213; OTTHUMT00000048214; OTTHUMT00000048216; OTTHUMT00000379564; OTTHUMT00000379565; uc001jld.3	CDK1	cyclin-dependent kinase 1	chr10	+	Multiple_Complex	60778331	60794852
TC1200011786.hg.1	11.19	6.89	0.54	0.46	19.59	8.75e-08	1.38e-05	3.64e-08	1.02e-05	NM_014840; ENST00000261402; ENST00000548902; ENST00000549704; ENST00000553094; BC152462; OTTHUMT00000405767; OTTHUMT00000405770; OTTHUMT00000405771; OTTHUMT00000405772	NUAK1	NUAK family, SNF1-like kinase, 1	chr12	-	Multiple_Complex	106063340	106140033
TC1000012477.hg.1	9.84	5.56	0.15	0.22	19.5	1.71e-09	1.08e-06	5.98e-09	3.05e-06	NM_001289067; NM_001289068; NM_001289069; NM_001289070; NM_001289071; NM_001289072; NM_001289073; NM_001289074; NM_001289075; NM_018063; ENST00000239026; ENST00000348459; ENST00000371332; ENST00000394036; ENST00000394045; ENST00000419900; ENST00000462057; ENST00000464030; ENST00000466552; ENST00000475263; ENST00000630929; OTTHUMT00000049475; OTTHUMT00000049477; OTTHUMT00000049478; OTTHUMT00000049…	HELLS	helicase, lymphoid-specific	chr10	+	Multiple_Complex	94501434	94602099
TC1500006999.hg.1	10.9	6.62	0.21	0.19	19.41	1.57e-09	1.05e-06	3.81e-09	2.27e-06	NM_001243142; NM_001243143; NM_001243144; NM_001301136; NM_016359; NM_018454; ENST00000260359; ENST00000414849; ENST00000450592; ENST00000557840; ENST00000558123; ENST00000558582; ENST00000559046; ENST00000559596; ENST00000559659; ENST00000560177; ENST00000560318; ENST00000560747; ENST00000560898; BC001308; BC012887; BC024772; OTTHUMT00000419326; OTTHUMT00000419327; OTTHUMT00000419329; OTTHUMT000…	NUSAP1	nucleolar and spindle associated protein 1	chr15	+	Multiple_Complex	41332694	41381050
TC1700012285.hg.1	11.76	7.49	0.27	0.16	19.26	1.52e-08	4.34e-06	4.43e-08	1.16e-05	NM_018304; ENST00000262293; ENST00000577457; ENST00000578542; ENST00000578777; ENST00000580177; ENST00000581182; ENST00000582004; ENST00000582995; ENST00000614081; BC008669; OTTHUMT00000445949; OTTHUMT00000445950; OTTHUMT00000445951; OTTHUMT00000445952; OTTHUMT00000445953; OTTHUMT00000445954; OTTHUMT00000445955; OTTHUMT00000445956	PRR11	proline rich 11	chr17	+	Multiple_Complex	59155499	59206709
TC1100007727.hg.1	8.45	4.23	0.65	0.38	18.56	5.16e-08	9.22e-06	2.08e-07	3.14e-05	NM_001142703; NM_001142704; NM_198947; ENST00000343597; ENST00000411426; ENST00000528234; ENST00000529618; ENST00000534403; ENST00000620384; BC130513; BC130539; OTTHUMT00000393971; OTTHUMT00000393972; OTTHUMT00000393973; OTTHUMT00000393974	FAM111B	family with sequence similarity 111, member B	chr11	+	Multiple_Complex	59107185	59127416
TC0100014276.hg.1	11.68	7.49	0.39	0.59	18.23	8.65e-08	1.37e-05	1.02e-07	2.04e-05	NM_014762; ENST00000371269; ENST00000436604; ENST00000535035; BC004375; BC011669; OTTHUMT00000027680; OTTHUMT00000027681	DHCR24	24-dehydrocholesterol reductase	chr1	-	Multiple_Complex	54848465	54887248
TC1400007201.hg.1	10.51	6.34	0.24	0.43	17.94	4.3e-08	8.24e-06	1.08e-07	2.07e-05	NM_001130851; NM_005192; ENST00000216414; ENST00000335183; ENST00000395577; ENST00000442975; ENST00000458126; ENST00000541304; ENST00000543789; ENST00000555837; ENST00000556102; ENST00000556305; ENST00000611205; ENST00000620759; BC064965; OTTHUMT00000276893; OTTHUMT00000411153; OTTHUMT00000411154; OTTHUMT00000411155; OTTHUMT00000411156; OTTHUMT00000411157; OTTHUMT00000411158; OTTHUMT00000411160; …	CDKN3	cyclin-dependent kinase inhibitor 3	chr14	+	Multiple_Complex	54396849	54420218
TC0500007761.hg.1	9.35	5.2	0.09	0.41	17.77	1.24e-09	9.47e-07	1.9e-09	1.84e-06	NM_001161342; NM_173490; ENST00000287773; ENST00000454765; BC018083; BC035310; OTTHUMT00000254037; OTTHUMT00000369000	TMEM171	transmembrane protein 171	chr5	+	Coding	73120292	73131817
TC0100010397.hg.1	8.33	4.24	0.32	0.22	17.04	1.49e-09	1.05e-06	4.19e-09	2.43e-06	NM_031423; NM_145697; ENST00000271452; ENST00000367900; ENST00000442820; ENST00000450453; ENST00000487578; ENST00000490881; ENST00000497990; ENST00000524800; ENST00000527120; ENST00000527439; ENST00000531529; ENST00000534289; BC008489; OTTHUMT00000082812; OTTHUMT00000082813; OTTHUMT00000082814; OTTHUMT00000082815; OTTHUMT00000082816; OTTHUMT00000082817; OTTHUMT00000082818; OTTHUMT00000388675; OTT…	NUF2	NUF2, NDC80 kinetochore complex component	chr1	+	Multiple_Complex	163266576	163355764
TC0800011646.hg.1	14.84	10.77	0.31	0.69	16.83	9.58e-07	6.96e-05	3.62e-06	0.0002	NM_005328; ENST00000303924; BC069353; BC109071; BC109072; OTTHUMT00000381150	HAS2	hyaluronan synthase 2	chr8	-	Multiple_Complex	121612116	121641390
TC2000007341.hg.1	9.86	5.81	0.32	0.88	16.58	1.62e-07	2.03e-05	4.21e-07	4.88e-05	NM_030919; ENST00000217429; ENST00000619304; ENST00000619850; OTTHUMT00000079211; OTTHUMT00000476201	FAM83D	family with sequence similarity 83, member D	chr20	+	Multiple_Complex	38926312	38953106
TC0100008101.hg.1	9.27	5.22	0.27	0.93	16.56	3.04e-07	3.09e-05	5.83e-07	5.93e-05	NM_001297655; NM_001297656; NM_001297657; NM_006845; ENST00000372217; ENST00000372224; ENST00000423289; ENST00000452259; ENST00000455186; ENST00000472235; ENST00000480574; ENST00000493027; BC008764; BC014924; OTTHUMT00000023180; OTTHUMT00000023181; OTTHUMT00000023182; OTTHUMT00000023183; OTTHUMT00000023184; OTTHUMT00000023415; OTTHUMT00000023416; OTTHUMT00000090772	KIF2C	kinesin family member 2C	chr1	+	Multiple_Complex	44739818	44767767
TC0100007841.hg.1	8.78	4.73	0.11	0.65	16.55	2.03e-08	5.11e-06	5.98e-08	1.38e-05	NM_001256875; NM_018101; ENST00000327331; ENST00000373055; BC000703; BC001651; BC008079; BC016944; OTTHUMT00000012473; OTTHUMT00000012474	CDCA8	cell division cycle associated 8	chr1	+	Multiple_Complex	37692401	37709719
TC1900007040.hg.1	11.88	7.83	0.87	0.59	16.5	2.5e-06	0.0001	3.3e-06	0.0002	NM_001299; NM_001308341; NM_001308342; ENST00000252456; ENST00000535659; ENST00000585869; ENST00000586059; ENST00000586577; ENST00000587087; ENST00000588468; ENST00000588935; ENST00000592338; ENST00000592923; BC022015; BC036307; OTTHUMT00000458854; OTTHUMT00000458855; OTTHUMT00000458856; OTTHUMT00000458857; OTTHUMT00000458858; OTTHUMT00000458859; OTTHUMT00000458860; OTTHUMT00000458861; OTTHUMT000…	CNN1	calponin 1, basic, smooth muscle	chr19	+	Multiple_Complex	11538717	11550323
TC0400006538.hg.1	9.17	5.14	0.06	0.38	16.3	2.48e-08	6.05e-06	6.11e-08	1.39e-05	NM_006342; ENST00000313288; ENST00000404054; ENST00000458173; ENST00000466077; ENST00000467746; ENST00000470136; ENST00000470808; ENST00000484264; ENST00000484651; ENST00000485989; ENST00000493975; ENST00000612220; ENST00000617535; BC106071; BC111771; OTTHUMT00000203730; OTTHUMT00000358056; OTTHUMT00000358057; OTTHUMT00000358058; OTTHUMT00000358059; OTTHUMT00000358060; OTTHUMT00000358061; OTTHUMT…	TACC3	transforming, acidic coiled-coil containing protein 3	chr4	+	Multiple_Complex	1721490	1745178
TC0100018440.hg.1	9.29	5.27	0.34	0.24	16.12	1.41e-08	4.15e-06	5.14e-08	1.27e-05	NM_001048166; NM_001282936; NM_001282937; NM_001282938; NM_001282939; NM_003035; ENST00000337817; ENST00000360380; ENST00000371877; ENST00000396221; ENST00000413565; ENST00000418131; ENST00000433827; ENST00000436811; ENST00000447475; BC126223; BC144089; OTTHUMT00000021649; OTTHUMT00000021650; OTTHUMT00000021651; OTTHUMT00000021652; OTTHUMT00000021653; OTTHUMT00000021654; OTTHUMT00000100392; OTTHU…	STIL	SCL/TAL1 interrupting locus	chr1	-	Multiple_Complex	47250139	47314147
TC0200016648.hg.1	10.87	6.86	0.3	0.18	16.1	2.04e-09	1.09e-06	2.16e-09	1.84e-06	NM_001270436; NM_001270437; NM_001270438; NM_006449; ENST00000295324; ENST00000422687; ENST00000457889; ENST00000611976; BC019270; OTTHUMT00000218581; OTTHUMT00000325583; OTTHUMT00000325586	CDC42EP3	CDC42 effector protein (Rho GTPase binding) 3	chr2	-	Coding	37641882	37672535
TC0600011232.hg.1	12.96	8.95	0.44	0.87	16.1	7.58e-07	5.85e-05	1.62e-06	0.0001	NM_005322; ENST00000331442; BC069101; BC101581; BC101583; OTTHUMT00000043371	HIST1H1B	histone cluster 1, H1b	chr6	-	Multiple_Complex	27866792	27867581
TC0500008544.hg.1	10.03	6.05	0.17	0.52	15.84	3.4e-09	1.58e-06	9.08e-09	4.15e-06	NM_001198557; NM_005573; ENST00000261366; ENST00000395354; ENST00000460265; ENST00000463908; ENST00000472034; ENST00000492190; ENST00000494185; ENST00000504788; BC012295; BC103723; OTTHUMT00000250956; OTTHUMT00000259188; OTTHUMT00000259189; OTTHUMT00000259190; OTTHUMT00000259191; OTTHUMT00000259193; OTTHUMT00000371422; OTTHUMT00000371423	LMNB1	lamin B1	chr5	+	Multiple_Complex	126776623	126837020
TC0800007065.hg.1	9.27	5.29	0.02	0.22	15.72	6.24e-10	7.05e-07	2.08e-09	1.84e-06	NM_152562; ENST00000330560; ENST00000380665; ENST00000518225; ENST00000521098; ENST00000523454; BC036214; OTTHUMT00000216891; OTTHUMT00000375811; OTTHUMT00000375812; OTTHUMT00000375931; OTTHUMT00000375932	CDCA2	cell division cycle associated 2	chr8	+	Multiple_Complex	25458997	25507920
TC0200010467.hg.1	9.8	5.87	0.63	0.51	15.29	6.71e-07	5.35e-05	5.21e-07	5.56e-05	NM_001261435; NM_001261436; NM_139158; ENST00000260967; ENST00000410091; ENST00000434439; ENST00000450471; ENST00000451080; ENST00000460149; ENST00000466337; ENST00000488419; ENST00000493754; BC038807; OTTHUMT00000256311; OTTHUMT00000336049; OTTHUMT00000336050; OTTHUMT00000336051; OTTHUMT00000336053; OTTHUMT00000336054; OTTHUMT00000336055; OTTHUMT00000336056; OTTHUMT00000336057	CDK15	cyclin-dependent kinase 15	chr2	+	Multiple_Complex	201790461	201895550
TC0600007087.hg.1	11.25	7.32	0.45	0.87	15.25	4.83e-07	4.33e-05	8.22e-07	7.57e-05	NM_006366; ENST00000229922; ENST00000378990; ENST00000465994; ENST00000476263; ENST00000479291; ENST00000489374; ENST00000493172; ENST00000611958; ENST00000616440; BC008481; OTTHUMT00000039952; OTTHUMT00000353848; OTTHUMT00000353849; OTTHUMT00000353850; OTTHUMT00000353851; OTTHUMT00000353852; OTTHUMT00000353853	CAP2	CAP, adenylate cyclase-associated protein, 2 (yeast)	chr6	+	Multiple_Complex	17393216	17557792
TC1700008719.hg.1	14.23	10.37	0.14	0.3	14.53	2.6e-09	1.29e-06	6.62e-09	3.15e-06	NM_002266; ENST00000330459; ENST00000537025; ENST00000579754; ENST00000582898; ENST00000583269; ENST00000583392; ENST00000584026; BC005978; BC053343; BC067848; BC146905; OTTHUMT00000448108; OTTHUMT00000448109; OTTHUMT00000448110; OTTHUMT00000448111; OTTHUMT00000448112; OTTHUMT00000448113; OTTHUMT00000448114	KPNA2	karyopherin alpha 2 (RAG cohort 1, importin alpha 1)	chr17	+	Multiple_Complex	68035519	68046854
TC0200013878.hg.1	9.43	5.58	0.14	0.37	14.46	4.48e-09	1.96e-06	1.47e-08	5.58e-06	NM_001278616; NM_001278617; NM_004336; ENST00000302759; ENST00000409311; ENST00000420328; ENST00000436916; ENST00000447014; ENST00000465029; ENST00000466333; ENST00000468927; ENST00000477481; ENST00000478175; ENST00000490632; ENST00000535254; BC028201; OTTHUMT00000331925; OTTHUMT00000331926; OTTHUMT00000331927; OTTHUMT00000331928; OTTHUMT00000331929; OTTHUMT00000331930; OTTHUMT00000331931; OTTHUM…	BUB1	BUB1 mitotic checkpoint serine/threonine kinase	chr2	-	Multiple_Complex	110637698	110678114
TC0600007700.hg.1	8.86	5.01	0.33	0.18	14.44	1.94e-08	5.08e-06	6.69e-08	1.5e-05	NM_002263; ENST00000428849; ENST00000450504; ENST00000486695; ENST00000494554; BC121041; BC121042; OTTHUMT00000076417; OTTHUMT00000276421; OTTHUMT00000276422; OTTHUMT00000276423	KIFC1	kinesin family member C1	chr6	+	Multiple_Complex	33391536	33409924
TC0100016891.hg.1	8.97	5.12	0.17	0.15	14.42	1.4e-08	4.15e-06	4.84e-08	1.23e-05	NM_001305792; NM_014875; ENST00000367350; ENST00000614960; BC113742; OTTHUMT00000086878	KIF14	kinesin family member 14	chr1	-	Multiple_Complex	200551497	200620734
TC1000008471.hg.1	10.24	6.4	0.23	0.38	14.36	2.58e-08	6.15e-06	8.82e-08	1.85e-05	NM_004523; ENST00000260731; BC126211; BC136474; OTTHUMT00000049401	KIF11	kinesin family member 11	chr10	+	Multiple_Complex	92593068	92655395
TC1700007557.hg.1	12.63	8.79	1	1.3	14.36	0.0003	0.0046	0.0011	0.0123	NM_002982; ENST00000225831; ENST00000580907; ENST00000582017; ENST00000624362; BC009716; OTTHUMT00000256384; OTTHUMT00000447595; OTTHUMT00000447596; OTTHUMT00000447597	CCL2	chemokine (C-C motif) ligand 2	chr17	+	Multiple_Complex	34255218	34257203
TC2000007438.hg.1	8.93	5.09	0.26	0.08	14.32	4.02e-10	5.39e-07	9.68e-10	1.09e-06	NM_001278610; NM_002466; ENST00000217026; ENST00000396863; BC007585; BC053555; OTTHUMT00000080408	MYBL2	v-myb avian myeloblastosis viral oncogene homolog-like 2	chr20	+	Multiple_Complex	43667019	43716496
TC1500007392.hg.1	9.74	5.9	0.23	0.9	14.31	1.87e-07	2.28e-05	4.81e-07	5.38e-05	NM_004701; ENST00000288207; ENST00000559301; ENST00000559622; ENST00000561077; ENST00000621385; BC105086; BC105112; OTTHUMT00000256016; OTTHUMT00000416020; OTTHUMT00000416021; OTTHUMT00000416022	CCNB2	cyclin B2	chr15	+	Multiple_Complex	59105078	59125045
TC0400011477.hg.1	10.15	6.34	0.45	0.31	13.98	2.68e-06	0.0001	8.92e-06	0.0004	NM_001286734; NM_001813; ENST00000265148; ENST00000380026; ENST00000503705; ENST00000509120; ENST00000509823; ENST00000514974; ENST00000515478; ENST00000611174; OTTHUMT00000363246; OTTHUMT00000363296; OTTHUMT00000363297; OTTHUMT00000363298; OTTHUMT00000364400; OTTHUMT00000368899; uc003hxb.1	CENPE	centromere protein E	chr4	-	Multiple_Complex	103105806	103198409
TC0100015701.hg.1	9.79	6	0.16	0.41	13.84	1.91e-08	5.08e-06	6.64e-08	1.5e-05	NM_001005464; NM_021059; ENST00000369158; OTTHUMT00000033697	HIST2H3A; HIST2H3C	histone cluster 2, H3a; histone cluster 2, H3c	chr1	-	Coding	149839538	149841193
TC0600011142.hg.1	8.71	4.93	0.33	0.55	13.78	8.99e-08	1.4e-05	3.31e-07	4.29e-05	NM_003534; ENST00000614378; OTTHUMT00000040099	HIST1H3G	histone cluster 1, H3g	chr6	-	Coding	26269405	26271815
TC0500009281.hg.1	10.12	6.34	0.07	0.25	13.72	3.16e-07	3.19e-05	9.48e-07	8.4e-05	NM_001282382; NM_001282383; NM_004219; ENST00000352433; ENST00000393964; ENST00000517480; ENST00000519287; ENST00000520452; ENST00000523659; ENST00000524244; BC101834; BC112071; BC128193; BC128194; OTTHUMT00000252677; OTTHUMT00000374138; OTTHUMT00000374139; OTTHUMT00000374140; OTTHUMT00000374141; OTTHUMT00000374142; OTTHUMT00000375857	PTTG1	pituitary tumor-transforming 1	chr5	+	Multiple_Complex	160421807	160428744
TC0900007863.hg.1	10.88	7.11	0.38	0.46	13.63	3e-08	6.7e-06	5.84e-08	1.37e-05	NM_001827; ENST00000314355; BC006458; OTTHUMT00000052988; uc004aqh.3	CKS2	CDC28 protein kinase regulatory subunit 2	chr9	+	Multiple_Complex	89311195	89316703
TC0700013119.hg.1	8.25	4.55	0.19	0.03	12.97	7.22e-09	2.58e-06	1.93e-08	6.67e-06	NM_005431; ENST00000359321; ENST00000495707; BC042137; OTTHUMT00000322783; OTTHUMT00000322784	XRCC2	X-ray repair complementing defective repair in Chinese hamster cells 2	chr7	-	Multiple_Complex	152644779	152676165
TC1200012700.hg.1	13.58	9.91	0.65	0.49	12.78	3.2e-07	3.22e-05	5.05e-07	5.5e-05	NM_001145199; ENST00000443585; ENST00000546866; ENST00000548336; ENST00000548458; ENST00000549934; ENST00000552457; ENST00000612117; BC013920; BC045812; BC061920; BC067897; BC126980; BC127012; OTTHUMT00000316459; OTTHUMT00000406306; OTTHUMT00000406668; OTTHUMT00000406669; OTTHUMT00000406670; OTTHUMT00000406671; uc001tlh.4	C12orf75	chromosome 12 open reading frame 75	chr12	+	Multiple_Complex	105235290	105371518
TC0100015866.hg.1	10.66	7	0.35	0.65	12.68	2.21e-07	2.48e-05	2.07e-07	3.14e-05	NM_002961; NM_019554; ENST00000354332; ENST00000368714; ENST00000368715; ENST00000368716; ENST00000468373; ENST00000481009; BC000838; BC016300; OTTHUMT00000037714; OTTHUMT00000037715; OTTHUMT00000037716; OTTHUMT00000037717; OTTHUMT00000037718; OTTHUMT00000084607	S100A4	S100 calcium binding protein A4	chr1	-	Multiple_Complex	153543613	153550136
TC0300008242.hg.1	13.59	9.95	0.45	0.12	12.46	7.38e-08	1.26e-05	1.28e-07	2.21e-05	NM_001243280; NM_001243281; NM_001243283; NM_001627; ENST00000306107; ENST00000460954; ENST00000465413; ENST00000470756; ENST00000472644; ENST00000481337; ENST00000486979; ENST00000489178; ENST00000491388; BC137096; BC137097; OTTHUMT00000353764; OTTHUMT00000353765; OTTHUMT00000353766; OTTHUMT00000353767; OTTHUMT00000353768; OTTHUMT00000353769; OTTHUMT00000353770; OTTHUMT00000353771; OTTHUMT000003…	ALCAM	activated leukocyte cell adhesion molecule	chr3	+	Multiple_Complex	105366713	105576913
TC1100011930.hg.1	11.28	7.66	1.03	0.52	12.35	0.0003	0.0041	0.0004	0.0066	NM_001144073; NM_012124; ENST00000320585; ENST00000457199; ENST00000525317; ENST00000529402; ENST00000529726; ENST00000529987; ENST00000530765; ENST00000533062; ENST00000533724; ENST00000533739; ENST00000533772; BC072461; OTTHUMT00000394111; OTTHUMT00000394112; OTTHUMT00000394113; OTTHUMT00000394114; OTTHUMT00000394115; OTTHUMT00000394116; OTTHUMT00000394118; OTTHUMT00000394119; OTTHUMT0000039412…	CHORDC1	cysteine and histidine rich domain containing 1	chr11	-	Multiple_Complex	90200430	90223364
TC1100009169.hg.1	15.02	11.4	0.44	0.58	12.27	2.04e-07	2.4e-05	1.24e-07	2.2e-05	NM_001001522; NM_003186; ENST00000278968; ENST00000392951; ENST00000525531; ENST00000529622; ENST00000529792; ENST00000530649; ENST00000532870; ENST00000533863; BC004927; BC065829; BC092415; BC093050; OTTHUMT00000392856; OTTHUMT00000392858; OTTHUMT00000392859; OTTHUMT00000392861; OTTHUMT00000392862; OTTHUMT00000392863; OTTHUMT00000392864; OTTHUMT00000392865	TAGLN	transgelin	chr11	+	Multiple_Complex	117199321	117204807
TC0500008539.hg.1	10.95	7.34	0.4	0.16	12.24	4.65e-06	0.0002	5.79e-06	0.0003	NM_001146319; NM_001146320; NM_001146321; NM_001146322; NM_023927; ENST00000285689; ENST00000502348; ENST00000503702; ENST00000504859; ENST00000505441; ENST00000505720; ENST00000506445; ENST00000508523; ENST00000509882; ENST00000511134; ENST00000512579; ENST00000513040; ENST00000513913; ENST00000513978; ENST00000514099; ENST00000514932; ENST00000515200; ENST00000542322; ENST00000544396; BC008590;…	GRAMD3	GRAM domain containing 3	chr5	+	Multiple_Complex	126360096	126498604
TC1700012380.hg.1	7	3.39	0.68	0.47	12.19	1.3e-06	8.72e-05	4.98e-06	0.0003	NM_006461; ENST00000321765; ENST00000378976; ENST00000536674; ENST00000577259; ENST00000578230; ENST00000578479; ENST00000580083; ENST00000580377; ENST00000580406; ENST00000580567; ENST00000580676; ENST00000580682; ENST00000581133; ENST00000582076; ENST00000582175; ENST00000584206; BC000322; OTTHUMT00000390564; OTTHUMT00000445892; OTTHUMT00000445893; OTTHUMT00000445894; OTTHUMT00000445961; OTTHUM…	SPAG5	sperm associated antigen 5	chr17	-	Multiple_Complex	28577565	28599830
TC1300006802.hg.1	9	5.42	0.41	0.04	11.98	3.19e-08	6.91e-06	8.72e-08	1.85e-05	NM_000059; ENST00000380152; ENST00000470094; ENST00000528762; ENST00000530893; ENST00000533776; ENST00000544455; ENST00000614259; OTTHUMT00000046000; OTTHUMT00000046001; OTTHUMT00000387476; OTTHUMT00000387477; OTTHUMT00000387478; OTTHUMT00000387479	BRCA2	breast cancer 2, early onset	chr13	+	Multiple_Complex	32315474	32400266
TC0100018238.hg.1	13.7	10.13	0.3	0.23	11.84	4.28e-09	1.91e-06	1.3e-08	5.15e-06	NM_007034; ENST00000370763; ENST00000426517; ENST00000476396; ENST00000477671; ENST00000484662; ENST00000487931; BC034721; OTTHUMT00000098248; OTTHUMT00000098582; OTTHUMT00000098621; OTTHUMT00000098622; OTTHUMT00000098623; OTTHUMT00000098624	DNAJB4	DnaJ (Hsp40) homolog, subfamily B, member 4	chr1	+	Multiple_Complex	77979095	78017964
TC1800007551.hg.1	8.33	4.77	0.84	0.12	11.83	1.41e-06	9.25e-05	1.09e-06	9.31e-05	NM_001040147; NM_001261830; NM_001261831; NM_003784; ENST00000336429; ENST00000398019; ENST00000425392; ENST00000431370; ENST00000447428; ENST00000540675; ENST00000546027; BC069417; BC069442; BC069547; BC106743; BC106744; OTTHUMT00000134007; OTTHUMT00000134008; OTTHUMT00000280625; OTTHUMT00000280626	SERPINB7	serpin peptidase inhibitor, clade B (ovalbumin), member 7	chr18	+	Multiple_Complex	63752935	63805376
TC1500010715.hg.1	9.97	6.41	0.34	0.33	11.74	8.28e-09	2.77e-06	2.49e-08	7.52e-06	NM_001211; ENST00000287598; ENST00000412359; ENST00000557848; ENST00000558715; ENST00000558972; ENST00000559414; ENST00000559461; ENST00000559733; ENST00000559772; ENST00000560120; BC018739; OTTHUMT00000252122; OTTHUMT00000418328; OTTHUMT00000418329; OTTHUMT00000418331; OTTHUMT00000418332; OTTHUMT00000418333; OTTHUMT00000418334; OTTHUMT00000418335; OTTHUMT00000418336; OTTHUMT00000418337	BUB1B	BUB1 mitotic checkpoint serine/threonine kinase B	chr15	+	Multiple_Complex	40161009	40221136
TC0500006472.hg.1	9.44	5.92	0.37	0.14	11.51	4.79e-06	0.0002	1.21e-05	0.0005	NM_001166260; NM_004237; ENST00000166345; ENST00000508430; ENST00000508456; ENST00000509210; ENST00000510412; ENST00000512024; ENST00000513435; BC000404; BC019294; OTTHUMT00000206721; OTTHUMT00000367463; OTTHUMT00000367464; OTTHUMT00000367465; OTTHUMT00000367466; OTTHUMT00000367467; OTTHUMT00000369483	TRIP13	thyroid hormone receptor interactor 13	chr5	+	Multiple_Complex	892643	919357
TC0400011424.hg.1	14.08	10.59	0.16	0.24	11.29	9.95e-10	8.81e-07	2.23e-09	1.84e-06	NM_002106; ENST00000296417; ENST00000511203; ENST00000511319; ENST00000511348; ENST00000527366; ENST00000529158; BC018002; BC020936; BC103743; OTTHUMT00000253695; OTTHUMT00000363427; OTTHUMT00000363428; OTTHUMT00000366702; OTTHUMT00000388936; OTTHUMT00000388937	H2AFZ	H2A histone family, member Z	chr4	-	Multiple_Complex	99948086	99950390
TC0100009877.hg.1	9.34	5.86	0.05	0.5	11.19	7.74e-08	1.28e-05	2.61e-07	3.68e-05	ENST00000403683; OTTHUMT00000033454	HIST2H3A	histone cluster 2, H3a	chr1	+	Coding	149852619	149854274
TC0700013290.hg.1	10.35	6.87	0.16	0.16	11.15	2.3e-09	1.18e-06	9.34e-09	4.17e-06	NM_001281932; NM_001281933; NM_017760; NR_104054; ENST00000356309; ENST00000409339; ENST00000409423; ENST00000432615; ENST00000441982; ENST00000467785; ENST00000472591; ENST00000474940; ENST00000475918; ENST00000491792; ENST00000621338; BC020560; BC043404; OTTHUMT00000327109; OTTHUMT00000327110; OTTHUMT00000327111; OTTHUMT00000327112; OTTHUMT00000327113; OTTHUMT00000327114; OTTHUMT00000327115; OT…	NCAPG2	non-SMC condensin II complex subunit G2	chr7	-	Multiple_Complex	158631169	158704831
TC1600011186.hg.1	13.76	10.3	0.24	0.54	11.04	2.88e-08	6.64e-06	4.1e-08	1.11e-05	NM_003486; ENST00000261622; ENST00000563489; ENST00000565644; BC039692; BC042600; OTTHUMT00000269110; OTTHUMT00000431869; OTTHUMT00000431894	SLC7A5	solute carrier family 7 (amino acid transporter light chain, L system), member 5	chr16	-	Multiple_Complex	87830023	87869494
TC0600014083.hg.1	12.88	9.42	0.38	0.63	10.99	2.44e-06	0.0001	9.49e-06	0.0004	NM_021064; ENST00000359193; BC016677; OTTHUMT00000040137	HIST1H2AG	histone cluster 1, H2ag	chr6	+	Coding	27133038	27135292
TC0400008664.hg.1	8.8	5.35	0.32	0.54	10.88	2.93e-08	6.68e-06	1.14e-07	2.11e-05	NM_001190799; NM_001190801; NM_014264; ENST00000270861; ENST00000503914; ENST00000507249; ENST00000507454; ENST00000508113; ENST00000510192; ENST00000510605; ENST00000511942; ENST00000513090; ENST00000514379; ENST00000515069; BC036023; OTTHUMT00000257095; OTTHUMT00000364135; OTTHUMT00000364136; OTTHUMT00000364137; OTTHUMT00000364138; OTTHUMT00000364139; OTTHUMT00000364140; OTTHUMT00000364159; OTT…	PLK4	polo-like kinase 4	chr4	+	Multiple_Complex	127880861	127899222
TC0100012172.hg.1	8.73	5.29	0.29	0.66	10.8	3.77e-06	0.0002	1.26e-05	0.0005	NM_003686; NM_006027; NM_130398; ENST00000348581; ENST00000366548; ENST00000423131; ENST00000437497; ENST00000450748; ENST00000469419; ENST00000493702; ENST00000518483; ENST00000518741; ENST00000519225; ENST00000521202; ENST00000523590; BC007491; OTTHUMT00000096405; OTTHUMT00000096406; OTTHUMT00000096407; OTTHUMT00000096408; OTTHUMT00000096409; OTTHUMT00000096410; OTTHUMT00000096411; OTTHUMT00000…	EXO1	exonuclease 1	chr1	+	Multiple_Complex	241847967	241895148
TC0100015707.hg.1	10.7	7.29	0.2	0.61	10.63	1.19e-07	1.68e-05	2.82e-07	3.83e-05	NM_003548; ENST00000579512; ENST00000612061; ENST00000621520; OTTHUMT00000477866; OTTHUMT00000477867; OTTHUMT00000477868	HIST2H4A; HIST2H4B	histone cluster 2, H4a; histone cluster 2, H4b	chr1	-	Multiple_Complex	149854045	149861210
TC1200010650.hg.1	11.41	8.02	0.32	0.17	10.49	3.97e-08	7.88e-06	1.33e-07	2.25e-05	NM_001126103; NM_001126104; NM_013277; ENST00000312377; ENST00000427314; ENST00000454520; ENST00000546595; ENST00000546723; ENST00000546764; ENST00000546786; ENST00000547061; ENST00000547905; ENST00000548158; ENST00000548247; ENST00000548320; ENST00000548598; ENST00000548644; ENST00000548824; ENST00000548961; ENST00000549342; ENST00000549777; ENST00000550149; ENST00000550651; ENST00000551016; ENS…	RACGAP1	Rac GTPase activating protein 1	chr12	-	Multiple_Complex	49976923	50033136
TSUnmapped00000627.hg.1	8.2	4.82	0.68	0.37	10.42	1.24e-07	1.71e-05	3.38e-07	4.29e-05	ENST00000631233	KIF15	kinesin family member 15			Coding
TC0800007119.hg.1	7.27	3.9	0.64	0.37	10.36	1.43e-06	9.31e-05	4.66e-06	0.0003	NM_001017420; ENST00000305188; ENST00000397418; ENST00000518262; ENST00000519637; ENST00000522378; ENST00000523566; ENST00000523910; ENST00000524293; OTTHUMT00000376275; OTTHUMT00000376276; OTTHUMT00000376277; OTTHUMT00000376278; OTTHUMT00000376279; OTTHUMT00000376280; OTTHUMT00000376281	ESCO2	establishment of sister chromatid cohesion N-acetyltransferase 2	chr8	+	Multiple_Complex	27771949	27812640
TC1200012143.hg.1	8.33	4.96	0.42	0.44	10.35	6.89e-07	5.43e-05	2.56e-06	0.0002	NM_001206999; NM_007174; NR_031589; ENST00000261833; ENST00000392520; ENST00000392521; ENST00000408396; ENST00000469414; ENST00000488203; ENST00000536008; ENST00000536325; ENST00000537607; ENST00000538073; ENST00000539413; ENST00000541841; ENST00000543239; ENST00000543324; ENST00000544588; ENST00000544800; ENST00000544872; ENST00000545913; ENST00000546026; ENST00000612548; OTTHUMT00000259410; OTT…	CIT; MIR1178	citron rho-interacting serine/threonine kinase; microRNA 1178	chr12	-	Multiple_Complex	119685790	119877291
TC0500012870.hg.1	8.8	5.44	0.49	0.16	10.28	4.69e-08	8.82e-06	3.15e-08	9.13e-06	NM_003714; ENST00000265087; ENST00000518455; ENST00000519511; ENST00000520593; ENST00000520648; BC000658; BC006352; BC013958; OTTHUMT00000252965; OTTHUMT00000372719; OTTHUMT00000372720; OTTHUMT00000372721; OTTHUMT00000372722	STC2	stanniocalcin 2	chr5	-	Multiple_Complex	173314713	173329503
TC1300006979.hg.1	8.84	5.48	1.88	0.33	10.26	0.0164	0.0779	0.032	0.1365	NM_014059; ENST00000379359; ENST00000487837; BC066334; OTTHUMT00000044684; OTTHUMT00000044685	RGCC	regulator of cell cycle	chr13	+	Multiple_Complex	41457406	41470882
TC1500010707.hg.1	9.98	6.63	0.2	0.17	10.17	1.07e-09	8.81e-07	3.77e-09	2.27e-06	BC105788; OTTHUMT00000430729; OTTHUMT00000430730; OTTHUMT00000430731	ARHGAP11B	Rho GTPase activating protein 11B	chr15	+	Multiple_Complex	30626676	30638810
TC0100008807.hg.1	11.71	8.38	0.29	0.59	10.11	1.18e-07	1.68e-05	2.42e-07	3.56e-05	NM_001172309; NM_144573; ENST00000330010; ENST00000334785; ENST00000342754; ENST00000401035; ENST00000440324; ENST00000464998; ENST00000470735; ENST00000480732; BC111395; BC114444; BC114445; OTTHUMT00000097549; OTTHUMT00000097550; OTTHUMT00000097551; OTTHUMT00000097552; OTTHUMT00000097553; OTTHUMT00000097554; OTTHUMT00000099423	NEXN	nexilin (F actin binding protein)	chr1	+	Multiple_Complex	77888513	77943895
TC1700009679.hg.1	7.23	3.9	0.45	0.27	10.07	1.14e-07	1.68e-05	3.4e-07	4.29e-05	NM_001256834; NM_001284526; NM_004217; ENST00000316199; ENST00000534871; ENST00000577833; ENST00000578549; ENST00000578753; ENST00000580390; ENST00000580998; ENST00000581511; ENST00000582368; ENST00000583124; ENST00000583915; ENST00000584561; ENST00000584972; ENST00000585124; BC000442; BC009751; BC080581; OTTHUMT00000226995; OTTHUMT00000441842; OTTHUMT00000441844; OTTHUMT00000441845; OTTHUMT00000…	AURKB	aurora kinase B	chr17	-	Multiple_Complex	8204731	8210626
TC0200006977.hg.1	8.39	5.06	0.4	0.73	10.02	2.9e-06	0.0002	6.83e-06	0.0003	NM_001199803; NM_024322; ENST00000260662; ENST00000380834; ENST00000395845; ENST00000464156; ENST00000473476; ENST00000473706; ENST00000486527; ENST00000491031; ENST00000498362; BC002870; OTTHUMT00000246856; OTTHUMT00000324638; OTTHUMT00000324639; OTTHUMT00000324640; OTTHUMT00000324641; OTTHUMT00000324642; OTTHUMT00000324643; OTTHUMT00000325139	CENPO	centromere protein O	chr2	+	Multiple_Complex	24793136	24822376
TC0200016099.hg.1	11.05	7.75	0.16	0.09	9.85	1.9e-09	1.09e-06	6.48e-09	3.15e-06	NM_001282962; NM_001282963; NM_018410; ENST00000373395; ENST00000411486; ENST00000414924; ENST00000432087; ENST00000433484; ENST00000434039; ENST00000441687; ENST00000453122; ENST00000454020; BC001940; OTTHUMT00000130996; OTTHUMT00000130997; OTTHUMT00000130998; OTTHUMT00000131000; OTTHUMT00000317137; OTTHUMT00000321850; OTTHUMT00000328699	HJURP	Holliday junction recognition protein	chr2	-	Multiple_Complex	233833416	233854566
TC0300007223.hg.1	8.13	4.85	0.16	0.4	9.7	9.09e-08	1.4e-05	2.81e-07	3.83e-05	NM_020242; ENST00000326047; ENST00000422209; ENST00000425755; ENST00000438321; ENST00000453693; ENST00000481166; ENST00000493134; BC117174; OTTHUMT00000343831; OTTHUMT00000343832; OTTHUMT00000343899; OTTHUMT00000343900; OTTHUMT00000343901; OTTHUMT00000343902; OTTHUMT00000344250	KIF15	kinesin family member 15	chr3	+	Multiple_Complex	44761717	44873376
TC1200007686.hg.1	7.41	4.14	2.33	0.48	9.64	0.0157	0.0761	0.0409	0.1615	NM_000224; NM_199187; ENST00000388835; ENST00000388837; ENST00000546656; ENST00000548015; ENST00000548496; ENST00000549078; ENST00000550600; BC000180; BC000698; BC004253; BC008636; BC020982; BC072017; OTTHUMT00000406404; OTTHUMT00000406405; OTTHUMT00000406406; OTTHUMT00000406407; OTTHUMT00000406408; OTTHUMT00000406409	KRT18	keratin 18, type I	chr12	+	Multiple_Complex	52948871	52952906
TC1500010723.hg.1	9.32	6.07	0.1	0.21	9.5	4.94e-09	2.08e-06	6.94e-11	4.77e-07	NM_001142776; NM_024111; ENST00000487220; ENST00000617768; ENST00000617961; BC001683; BC001847; BC019625; OTTHUMT00000347784; OTTHUMT00000475891; uc001znh.2	CHAC1	ChaC glutathione-specific gamma-glutamylcyclotransferase 1	chr15	+	Multiple_Complex	40953438	40956519
TC1100006831.hg.1	12.31	9.07	0.26	0.46	9.45	1.6e-07	2.03e-05	8.96e-08	1.86e-05	NM_001124; ENST00000278175; ENST00000524948; ENST00000525063; ENST00000526492; ENST00000528544; ENST00000528655; ENST00000530439; ENST00000534464; BC015961; OTTHUMT00000387004; OTTHUMT00000387005; OTTHUMT00000387006; OTTHUMT00000387007; OTTHUMT00000387008; OTTHUMT00000387009; OTTHUMT00000387010; OTTHUMT00000387011	ADM	adrenomedullin	chr11	+	Coding	10304680	10307402
TC0700008582.hg.1	16.34	13.11	0.34	0.22	9.44	1.14e-08	3.55e-06	1.85e-08	6.52e-06	NM_000602; ENST00000223095; BC010860; OTTHUMT00000347458	SERPINE1	serpin peptidase inhibitor, clade E (nexin, plasminogen activator inhibitor type 1), member 1	chr7	+	Multiple_Complex	101127089	101139266
TC1500009738.hg.1	9.29	6.05	0.14	0.39	9.43	8.89e-08	1.39e-05	2.5e-07	3.58e-05	NM_001029989; NM_014736; NM_022048; NR_109934; ENST00000300035; ENST00000303052; ENST00000380258; ENST00000558008; ENST00000558043; ENST00000558250; ENST00000559280; ENST00000559519; ENST00000560234; ENST00000606225; ENST00000607537; ENST00000625619; BC005832; BC007101; BC016782; BC130613; BC136504; OTTHUMT00000256603; OTTHUMT00000256605; OTTHUMT00000418697; OTTHUMT00000418698; OTTHUMT00000418699…	KIAA0101; CSNK1G1	KIAA0101; casein kinase 1, gamma 1	chr15	-	Multiple_Complex	64165517	64387687
TC0100009870.hg.1	10.68	7.47	0.22	0.51	9.25	1.11e-07	1.66e-05	2.65e-07	3.71e-05	NM_001034077; ENST00000578186; ENST00000613412; ENST00000614272; ENST00000618193; OTTHUMT00000477881; OTTHUMT00000477882; OTTHUMT00000477883; OTTHUMT00000477884	HIST2H4B; HIST2H4A	histone cluster 2, H4b; histone cluster 2, H4a	chr1	+	Coding	149832657	149839767
TC2200007206.hg.1	9.8	6.6	0.44	0.27	9.18	2.12e-07	2.42e-05	6.26e-07	6.21e-05	NM_006739; ENST00000216122; ENST00000382011; ENST00000416905; ENST00000417343; ENST00000444778; ENST00000451351; ENST00000464908; ENST00000465557; ENST00000493076; ENST00000493569; BC000142; BC003656; OTTHUMT00000320661; OTTHUMT00000320676; OTTHUMT00000320678; OTTHUMT00000320679; OTTHUMT00000320680; OTTHUMT00000320681; OTTHUMT00000320682; OTTHUMT00000320684; OTTHUMT00000320685; OTTHUMT00000471828	MCM5	minichromosome maintenance complex component 5	chr22	+	Multiple_Complex	35400063	35425430
TC0300012164.hg.1	7.27	4.07	0.41	0.27	9.17	2.16e-07	2.44e-05	7.27e-07	6.87e-05	NM_199420; ENST00000264233; ENST00000474243; ENST00000488282; ENST00000621776; OTTHUMT00000355097; OTTHUMT00000355100; OTTHUMT00000355101	POLQ	polymerase (DNA directed), theta	chr3	-	Multiple_Complex	121431426	121546641
TC1800007316.hg.1	7.7	4.51	0.42	0.34	9.15	5.46e-06	0.0002	1.87e-05	0.0007	NM_001039535; NM_145060; ENST00000285116; ENST00000398452; ENST00000417656; ENST00000488454; ENST00000494518; BC015706; OTTHUMT00000255982; OTTHUMT00000314425; OTTHUMT00000314426; OTTHUMT00000448579; OTTHUMT00000448580	SKA1	spindle and kinetochore associated complex subunit 1	chr18	+	Multiple_Complex	50374995	50394173
TC2000007016.hg.1	8.68	5.49	0.16	0.18	9.15	3.54e-09	1.61e-06	1.25e-08	5.09e-06	NM_021067; ENST00000262460; ENST00000473460; ENST00000481735; ENST00000484893; BC012542; OTTHUMT00000078433; OTTHUMT00000078434; OTTHUMT00000078435; OTTHUMT00000078436	GINS1	GINS complex subunit 1 (Psf1 homolog)	chr20	+	Multiple_Complex	25407685	25452628
TC0100017216.hg.1	9.23	6.04	0.07	0.29	9.08	1.54e-07	1.99e-05	6.06e-07	6.07e-05	NM_001204182; NM_001204183; NM_002497; ENST00000366998; ENST00000366999; ENST00000462283; ENST00000489633; ENST00000540251; BC043502; OTTHUMT00000090154; OTTHUMT00000090155; OTTHUMT00000090156; OTTHUMT00000099347	NEK2	NIMA-related kinase 2	chr1	-	Multiple_Complex	211658257	211675630
TC0400011920.hg.1	10.42	7.24	0.23	0.94	9.04	3.81e-05	0.001	1.19e-05	0.0005	NM_014331; ENST00000280612; ENST00000509248; BC012087; OTTHUMT00000257251; OTTHUMT00000364387	SLC7A11	solute carrier family 7 (anionic amino acid transporter light chain, xc- system), member 11	chr4	-	Multiple_Complex	138164094	138242349
TC0200007237.hg.1	13.47	10.3	0.4	0.18	9.02	6.79e-08	1.16e-05	1.15e-07	2.11e-05	NM_016441; ENST00000280527; ENST00000413985; ENST00000426856; ENST00000428774; ENST00000473403; ENST00000477491; ENST00000481321; ENST00000497236; BC111989; BC113371; OTTHUMT00000216878; OTTHUMT00000325444; OTTHUMT00000325445; OTTHUMT00000325446; OTTHUMT00000325447; OTTHUMT00000325448; OTTHUMT00000325449; OTTHUMT00000325450	CRIM1	cysteine rich transmembrane BMP regulator 1 (chordin-like)	chr2	+	Multiple_Complex	36355926	36551135
TC0600011124.hg.1	9.79	6.63	0.2	0.36	8.91	2.58e-07	2.78e-05	4.4e-07	5.02e-05	NM_003537; ENST00000621411; BC069133; BC096132; BC096133; BC096134; BC099630; OTTHUMT00000040077	HIST1H3B	histone cluster 1, H3b	chr6	-	Coding	26031589	26032061
TC0500011852.hg.1	15.75	12.6	0.34	0.97	8.83	1.04e-06	7.35e-05	1.33e-06	0.0001	NM_001178102; NM_002317; ENST00000231004; ENST00000503759; ENST00000505593; ENST00000508067; ENST00000513319; BC074820; BC074872; BC089436; OTTHUMT00000250887; OTTHUMT00000371232; OTTHUMT00000371233; OTTHUMT00000371235; OTTHUMT00000371236	LOX	lysyl oxidase	chr5	-	Multiple_Complex	122063195	122078360
TC1100013022.hg.1	15.46	12.34	0.77	0.83	8.71	6.32e-05	0.0014	3.73e-05	0.0012	NM_001281501; NM_001281502; NM_004265; ENST00000257261; ENST00000278840; ENST00000355484; ENST00000517312; ENST00000517839; ENST00000518606; ENST00000520145; ENST00000521571; ENST00000521849; ENST00000522056; ENST00000522359; ENST00000522639; ENST00000523235; ENST00000543584; BC009011; OTTHUMT00000375581; OTTHUMT00000375582; OTTHUMT00000375583; OTTHUMT00000375584; OTTHUMT00000375585; OTTHUMT00000…	FADS2	fatty acid desaturase 2	chr11	+	Multiple_Complex	61816203	61867354
TC1900010833.hg.1	9.17	6.07	1.04	0.02	8.61	2.99e-05	0.0008	9.93e-05	0.0023	NM_001130014; NM_002781; BC012607; OTTHUMT00000323055; OTTHUMT00000323056; OTTHUMT00000323057; OTTHUMT00000323058; OTTHUMT00000323059; OTTHUMT00000323061; OTTHUMT00000323063; OTTHUMT00000463718; OTTHUMT00000463720; OTTHUMT00000463721; OTTHUMT00000463722	PSG5	pregnancy specific beta-1-glycoprotein 5	chr19	-	Multiple_Complex	43166256	43186536
TC0700008928.hg.1	10.28	7.18	0.17	0.37	8.55	6.35e-07	5.16e-05	1.36e-06	0.0001	NM_001105533; NM_024913; ENST00000310396; ENST00000340646; ENST00000423795; ENST00000428526; ENST00000443817; ENST00000450913; ENST00000466055; ENST00000495036; ENST00000520801; ENST00000521774; BC030538; OTTHUMT00000346959; OTTHUMT00000346960; OTTHUMT00000346961; OTTHUMT00000346962; OTTHUMT00000346963; OTTHUMT00000346964; OTTHUMT00000376909; OTTHUMT00000376910; OTTHUMT00000376911; uc003vjt.4	CPED1	cadherin-like and PC-esterase domain containing 1	chr7	+	Multiple_Complex	120988677	121297444
TC2000006628.hg.1	11.06	7.96	0.23	0.39	8.53	4.69e-08	8.82e-06	1.36e-07	2.28e-05	NM_001281520; NM_001281521; NM_001281522; NM_032485; NM_182802; ENST00000265187; ENST00000378883; ENST00000378886; ENST00000378896; ENST00000610722; BC080656; BC101054; BC101055; BC101056; BC101057; OTTHUMT00000077900; OTTHUMT00000077901	MCM8	minichromosome maintenance 8 homologous recombination repair factor	chr20	+	Multiple_Complex	5950652	5998977
TC0800011148.hg.1	7.41	4.32	0.06	0.6	8.52	5.61e-07	4.77e-05	1.78e-06	0.0001	NM_057749; ENST00000308108; ENST00000396133; ENST00000517487; ENST00000519889; ENST00000520509; ENST00000521809; ENST00000523476; ENST00000524224; ENST00000611101; BC007015; BC020729; OTTHUMT00000379808; OTTHUMT00000379810; OTTHUMT00000379812; OTTHUMT00000379813; OTTHUMT00000379814; OTTHUMT00000379815; OTTHUMT00000379816	CCNE2	cyclin E2	chr8	-	Multiple_Complex	94879770	94896678
TC0800010630.hg.1	9.22	6.14	0.38	0.47	8.5	2.07e-06	0.0001	7.73e-06	0.0004	NM_003878; ENST00000260118; ENST00000518113; ENST00000518466; ENST00000518966; ENST00000520609; ENST00000522852; ENST00000523479; ENST00000523788; BC025025; OTTHUMT00000378452; OTTHUMT00000378453; OTTHUMT00000378454; OTTHUMT00000378455; OTTHUMT00000378456; OTTHUMT00000378457; OTTHUMT00000378458; OTTHUMT00000378486	GGH	gamma-glutamyl hydrolase (conjugase, folylpolygammaglutamyl hydrolase)	chr8	-	Multiple_Complex	63015079	63039171
TC0300009524.hg.1	9.55	6.47	0.12	0.55	8.45	5.52e-07	4.76e-05	1.09e-06	9.31e-05	NM_001258315; NM_001258316; NM_018098; ENST00000232458; ENST00000366090; ENST00000366254; ENST00000392692; ENST00000415665; ENST00000417960; ENST00000426894; ENST00000428567; ENST00000437296; ENST00000438041; ENST00000441497; ENST00000444250; ENST00000460860; ENST00000486027; ENST00000487073; ENST00000540509; BC112086; OTTHUMT00000345629; OTTHUMT00000345993; OTTHUMT00000345994; OTTHUMT00000345995…	ECT2	epithelial cell transforming 2	chr3	+	Multiple_Complex	172750682	172821474
TC1200010516.hg.1	14.14	11.07	0.17	0.49	8.43	2.03e-07	2.4e-05	2.26e-07	3.35e-05	NM_001077484; NM_001278387; NM_001278388; NM_001278389; NM_001278390; NM_030674; ENST00000398637; ENST00000439706; ENST00000546519; ENST00000546893; ENST00000548979; ENST00000549049; ENST00000549633; ENST00000550173; ENST00000551506; ENST00000552197; ENST00000612161; BC010620; OTTHUMT00000404216; OTTHUMT00000404217; OTTHUMT00000404218; OTTHUMT00000404219; OTTHUMT00000404220; OTTHUMT00000404221; O…	SLC38A1	solute carrier family 38, member 1	chr12	-	Multiple_Complex	46183056	46270017
TC1500008757.hg.1	9.67	6.59	0.51	0.4	8.43	2.81e-06	0.0002	2.81e-06	0.0002	NM_024490; ENST00000356865; ENST00000389967; ENST00000553577; ENST00000555450; ENST00000555756; ENST00000555815; ENST00000619904; BC052251; OTTHUMT00000414830; OTTHUMT00000414831; OTTHUMT00000414832; OTTHUMT00000414833; OTTHUMT00000414834; OTTHUMT00000414835	ATP10A	ATPase, class V, type 10A	chr15	-	Multiple_Complex	25677273	25865172
TC1200009759.hg.1	6.22	3.15	0.7	0.11	8.39	1.43e-05	0.0005	5.52e-05	0.0015	NM_001297602; NM_001297603; NM_001297604; NM_031299; NR_123727; ENST00000229265; ENST00000422785; ENST00000446553; ENST00000535406; ENST00000535871; ENST00000536241; ENST00000538862; ENST00000540683; ENST00000544610; ENST00000545368; ENST00000603043; ENST00000604599; BC002551; OTTHUMT00000401938; OTTHUMT00000401939; OTTHUMT00000401940; OTTHUMT00000401941; OTTHUMT00000401942; OTTHUMT00000401943; O…	CDCA3	cell division cycle associated 3	chr12	-	Multiple_Complex	6844793	6852066
TC0300013513.hg.1	8.45	5.4	1.03	0.41	8.29	3.96e-05	0.001	3.93e-05	0.0012	NM_001134418; NM_018192; ENST00000319332; ENST00000426003; ENST00000427335; ENST00000444866; ENST00000463171; ENST00000467131; ENST00000470925; ENST00000475095; ENST00000482780; ENST00000490940; BC005029	P3H2	prolyl 3-hydroxylase 2	chr3	-	Multiple_Complex	189956728	190122437
TC1900011470.hg.1	8.83	5.78	0.33	0.33	8.28	6.69e-06	0.0003	2.66e-05	0.0009	NM_014501; ENST00000264552; ENST00000587845; ENST00000589978; ENST00000592570; BC004236; BC007554; BC065364; OTTHUMT00000453088; OTTHUMT00000453089; OTTHUMT00000453090; OTTHUMT00000453118	UBE2S	ubiquitin-conjugating enzyme E2S	chr19	-	Multiple_Complex	55399745	55407957
TC0500009377.hg.1	11.46	8.42	0.2	0.25	8.26	1.9e-08	5.08e-06	2.83e-08	8.43e-06	NM_017785; ENST00000265295; ENST00000503209; ENST00000503871; ENST00000505977; ENST00000506574; ENST00000507232; ENST00000508247; ENST00000508837; ENST00000509785; ENST00000510751; ENST00000512028; ENST00000513795; ENST00000513941; ENST00000515224; ENST00000523518; ENST00000629457; BC012568; OTTHUMT00000252829; OTTHUMT00000371620; OTTHUMT00000371621; OTTHUMT00000371624; OTTHUMT00000371625; OTTHUM…	SPDL1	spindle apparatus coiled-coil protein 1	chr5	+	Multiple_Complex	169583634	169604778
TC2200008847.hg.1	7.3	4.26	0.16	0.15	8.26	2.64e-07	2.8e-05	1.07e-06	9.24e-05	NM_001002876; NM_001110215; NM_001304370; NM_001304371; NM_001304372; NM_001304373; NM_024053; ENST00000215980; ENST00000396437; ENST00000402338; ENST00000402420; ENST00000404067; ENST00000407253; ENST00000460824; ENST00000472374; BC000705; BC007495; OTTHUMT00000322058; OTTHUMT00000322059; OTTHUMT00000322060; OTTHUMT00000322061; OTTHUMT00000322062; OTTHUMT00000322064; OTTHUMT00000322065; OTTHUMT0…	CENPM	centromere protein M	chr22	-	Multiple_Complex	41938721	41947164
TC1500006925.hg.1	17.06	14.03	0.47	0.45	8.16	2.07e-07	2.41e-05	2.96e-07	3.97e-05	NM_003246; ENST00000260356; ENST00000397591; ENST00000466755; ENST00000484734; ENST00000490247; ENST00000497720; ENST00000559746; ENST00000560894; BC136469; BC136470; OTTHUMT00000257831; OTTHUMT00000257832; OTTHUMT00000257833; OTTHUMT00000257835; OTTHUMT00000257836; OTTHUMT00000257837; OTTHUMT00000257838; OTTHUMT00000418642	THBS1	thrombospondin 1	chr15	+	Multiple_Complex	39581079	39599466
TC0100014202.hg.1	7.56	4.54	0.34	0.6	8.12	2.91e-06	0.0002	1.15e-05	0.0005	NM_001190818; NM_001190819; NM_004153; ENST00000371566; ENST00000371568; BC011539; OTTHUMT00000022202; OTTHUMT00000022203	ORC1	origin recognition complex subunit 1	chr1	-	Multiple_Complex	52372829	52404471
TC0100014958.hg.1	9.51	6.49	0.6	0.35	8.09	4.1e-06	0.0002	1.57e-05	0.0006	NM_001261408; NM_001261409; NM_001261410; NM_001308251; NM_003567; ENST00000260502; ENST00000370243; ENST00000370244; ENST00000370247; ENST00000466632; ENST00000469315; ENST00000479503; ENST00000490377; ENST00000538653; ENST00000539242; BC039895; OTTHUMT00000028418; OTTHUMT00000028419; OTTHUMT00000028420; OTTHUMT00000028421; OTTHUMT00000028422; OTTHUMT00000028423; OTTHUMT00000028424; OTTHUMT00000…	BCAR3	breast cancer anti-estrogen resistance 3	chr1	-	Multiple_Complex	93561741	93847150
TC0900007667.hg.1	14.88	11.87	0.26	0.79	8.08	1.44e-06	9.36e-05	8.68e-07	7.93e-05	NM_021154; NM_058179; ENST00000347159; ENST00000376588; BC000971; BC004863; BC016645; BC018129; OTTHUMT00000052777; OTTHUMT00000052778	PSAT1	phosphoserine aminotransferase 1	chr9	+	Multiple_Complex	78297075	78330093
TC0100007638.hg.1	13.91	10.9	0.59	1.28	8.03	0.0003	0.0044	0.0009	0.0108	NM_001199037; NM_001199038; NM_001199039; NM_018565; NM_178865; ENST00000373709; ENST00000373710; ENST00000487207; ENST00000491976; ENST00000536384; ENST00000536859; BC084580; BC126283; BC126285; OTTHUMT00000010680; OTTHUMT00000010681; OTTHUMT00000010682; OTTHUMT00000091361; uc010ogg.2; uc010ogh.2	SERINC2	serine incorporator 2	chr1	+	Multiple_Complex	31409565	31434680
TC0500009320.hg.1	8.17	5.16	0.09	0.56	8.03	1.23e-06	8.36e-05	2.32e-06	0.0002	NM_001142556; NM_001142557; NM_012484; NM_012485; ENST00000353866; ENST00000358715; ENST00000393915; ENST00000432118; ENST00000517936; ENST00000520345; ENST00000521108; ENST00000522094; BC108904; OTTHUMT00000252751; OTTHUMT00000252752; OTTHUMT00000317352; OTTHUMT00000374163; OTTHUMT00000374164; OTTHUMT00000374165; OTTHUMT00000374166; OTTHUMT00000374167	HMMR	hyaluronan-mediated motility receptor (RHAMM)	chr5	+	Multiple_Complex	163460203	163491947
TC0500011280.hg.1	11.46	8.45	0.16	0.97	8.03	4.56e-06	0.0002	1.24e-05	0.0005	NM_000791; NM_001290354; NM_001290357; NR_110936; ENST00000439211; ENST00000504396; ENST00000505337; ENST00000508282; ENST00000511032; ENST00000513048; ENST00000513314; BC000192; BC003584; BC071996; OTTHUMT00000369450; OTTHUMT00000369452; OTTHUMT00000369453; OTTHUMT00000369454; OTTHUMT00000369455; OTTHUMT00000369456; OTTHUMT00000369457	DHFR	dihydrofolate reductase	chr5	-	Multiple_Complex	80626226	80654983
TC1800008333.hg.1	9.88	6.88	0.26	1.19	8.02	3.63e-05	0.0009	0.0001	0.0025	BC070280; OTTHUMT00000446256	DHFR; DHFRP1	dihydrofolate reductase; dihydrofolate reductase pseudogene 1	chr18	-	Multiple_Complex	26170385	26171323
TC1700008228.hg.1	9.33	6.33	1.26	0.51	7.99	8.16e-05	0.0017	0.0003	0.005	NM_002204; ENST00000007722; ENST00000320031; ENST00000504417; ENST00000505306; ENST00000505552; ENST00000505612; ENST00000506401; ENST00000506437; ENST00000506827; ENST00000507771; ENST00000508100; ENST00000510809; ENST00000512553; ENST00000514834; ENST00000515147; ENST00000570989; BC136636; BC144328; BC150190; OTTHUMT00000366298; OTTHUMT00000366299; OTTHUMT00000366300; OTTHUMT00000366303; OTTHUM…	ITGA3	integrin alpha 3	chr17	+	Multiple_Complex	50055968	50090485
TC1100013184.hg.1	8.1	5.11	0.58	0.06	7.96	9.58e-07	6.96e-05	3.88e-06	0.0002	NM_080668; ENST00000275517; ENST00000404147; ENST00000462902; ENST00000479032; ENST00000524733; ENST00000527430; ENST00000531401; ENST00000533015; BC011000; OTTHUMT00000385185; OTTHUMT00000385186; OTTHUMT00000385187; OTTHUMT00000385188; OTTHUMT00000385189; OTTHUMT00000385190; OTTHUMT00000385191; OTTHUMT00000385192	CDCA5	cell division cycle associated 5	chr11	-	Multiple_Complex	65068044	65084164
TC0800011595.hg.1	9.1	6.13	0.75	2.15	7.86	0.116	0.3049	0.2607	0.5184	hsa_circ_0002817; hunera.aAug10-unspliced	EXT1; hunera	Jeck2013 ALT_ACCEPTOR, ALT_DONOR, coding, INTERNAL, intronic best transcript NM_000127; Transcript Identified by AceView	chr8	-	NonCoding	118069371	118072777
TC0600007207.hg.1	8.92	5.97	0.4	0.29	7.76	1.34e-07	1.82e-05	4.71e-07	5.28e-05	NM_001251989; NM_001251990; NM_001251991; NM_015895; ENST00000230056; ENST00000356509; ENST00000378054; ENST00000378059; ENST00000468943; ENST00000476555; ENST00000620958; BC005185; BC005389; OTTHUMT00000040021; OTTHUMT00000040022; OTTHUMT00000040023; OTTHUMT00000353941; OTTHUMT00000353942; OTTHUMT00000353943	GMNN	geminin, DNA replication inhibitor	chr6	+	Multiple_Complex	24774931	24786099
TC0100010100.hg.1	9.97	7.02	0.4	0.35	7.7	5.77e-07	4.85e-05	2.32e-06	0.0002	NM_001826; NR_024163; ENST00000308987; ENST00000368436; ENST00000368439; ENST00000471245; ENST00000473344; ENST00000474215; ENST00000477676; BC007751; BC015629; BC070319; BC070320; OTTHUMT00000091078; OTTHUMT00000091079; OTTHUMT00000091080; OTTHUMT00000091081; OTTHUMT00000091082; OTTHUMT00000098998; OTTHUMT00000098999	CKS1B	CDC28 protein kinase regulatory subunit 1B	chr1	+	Multiple_Complex	154974642	154979249
TC0100014191.hg.1	11.81	8.87	0.52	0.5	7.69	1.59e-07	2.03e-05	2.75e-07	3.79e-05	NM_002867; ENST00000371655; BC005035; OTTHUMT00000023816; uc001cth.3	RAB3B	RAB3B, member RAS oncogene family	chr1	-	Multiple_Complex	51907956	51990764
TC0600009381.hg.1	7.7	4.76	0.85	0.38	7.67	0.0001	0.0025	0.0004	0.0066	NM_001012507; NM_001286524; NM_001286525; NR_104462; ENST00000368325; ENST00000368326; ENST00000368328; BC017928; BC039556; BC046178; BC062798; OTTHUMT00000042104; OTTHUMT00000042105; OTTHUMT00000042106	CENPW	centromere protein W	chr6	+	Multiple_Complex	126339789	126483320
TC1100013021.hg.1	10.41	7.48	0.24	0.35	7.66	5.73e-07	4.83e-05	2.32e-06	0.0002	NM_004111; ENST00000305885; ENST00000535307; ENST00000535723; BC000323; OTTHUMT00000398526; OTTHUMT00000398528; OTTHUMT00000439312	FEN1	flap structure-specific endonuclease 1	chr11	+	Coding	61792637	61797244
TC1000010686.hg.1	9.09	6.16	0.52	0.18	7.64	9.12e-07	6.72e-05	2.67e-06	0.0002	NM_001005413; NM_007057; NM_032997; ENST00000318387; ENST00000361148; ENST00000373944; ENST00000395405; ENST00000460654; ENST00000467523; ENST00000478181; ENST00000489649; ENST00000494312; BC020979; BC110399; uc001jka.1	ZWINT	ZW10 interacting kinetochore protein	chr10	-	Multiple_Complex	56357228	56361275
TC2000008037.hg.1	8.67	5.74	0.7	0.24	7.63	2.35e-05	0.0007	6.76e-05	0.0018	NM_001302643; NM_022082; ENST00000370349; ENST00000370351; ENST00000411611; ENST00000459704; ENST00000483113; ENST00000487303; ENST00000488738; BC025312; OTTHUMT00000080100; OTTHUMT00000080101; OTTHUMT00000080102; OTTHUMT00000080103; OTTHUMT00000080104; OTTHUMT00000080105; OTTHUMT00000080106	SLC17A9	solute carrier family 17 (vesicular nucleotide transporter), member 9	chr20	+	Multiple_Complex	62952647	62969585
TC1100012513.hg.1	9.9	6.98	0.08	0.47	7.58	3.01e-06	0.0002	1.01e-05	0.0005	NM_002105; ENST00000375167; ENST00000530167; BC004915; BC011694; BC013416; OTTHUMT00000388330; OTTHUMT00000442282	H2AFX	H2A histone family, member X	chr11	-	Coding	119093854	119095467
TC2200009288.hg.1	6.79	3.88	0.08	0.19	7.49	3.64e-08	7.31e-06	1.33e-07	2.25e-05	ENST00000476901; OTTHUMT00000318375	TRMU	tRNA 5-methylaminomethyl-2-thiouridylate methyltransferase	chr22	+	NonCoding	46330875	46334286
TC0500010928.hg.1	8.69	5.79	0.23	0.09	7.48	1.39e-08	4.15e-06	4.52e-08	1.17e-05	NM_001267038; NM_022145; ENST00000242872; ENST00000396679; ENST00000502997; ENST00000504508; ENST00000505960; ENST00000506282; ENST00000508311; ENST00000508421; ENST00000509397; ENST00000510354; ENST00000510693; ENST00000510768; ENST00000511841; ENST00000513951; ENST00000514814; ENST00000515497; ENST00000515873; BC005400; BC008504; OTTHUMT00000253971; OTTHUMT00000369513; OTTHUMT00000369514; OTTHU…	CENPK	centromere protein K	chr5	-	Multiple_Complex	65517766	65563171
TC0200014845.hg.1	6.86	3.96	0.27	0.28	7.46	4.91e-08	8.92e-06	1.3e-07	2.23e-05	NM_020675; ENST00000282074; ENST00000451987; ENST00000472216; ENST00000479309; BC022255; OTTHUMT00000255233; OTTHUMT00000333415; OTTHUMT00000333589; OTTHUMT00000333590	SPC25	SPC25, NDC80 kinetochore complex component	chr2	-	Multiple_Complex	168834132	168913371
TC0800011679.hg.1	9.09	6.19	0.19	0.25	7.44	3.06e-08	6.7e-06	1.01e-07	2.04e-05	NM_014109; ENST00000287394; ENST00000517666; ENST00000519124; ENST00000521496; ENST00000521903; ENST00000530065; ENST00000534257; ENST00000550993; BC113656; OTTHUMT00000381765; OTTHUMT00000381766; OTTHUMT00000381767; OTTHUMT00000381768; OTTHUMT00000381769; OTTHUMT00000382024; OTTHUMT00000382025; OTTHUMT00000406805	ATAD2	ATPase family, AAA domain containing 2	chr8	-	Multiple_Complex	123319850	123416350
TC0200013912.hg.1	9.14	6.25	0.19	0.44	7.41	3.34e-07	3.29e-05	8.99e-07	8.1e-05	NM_001304361; NM_152515; NR_130712; ENST00000302450; ENST00000435431; ENST00000461876; ENST00000474331; ENST00000481732; ENST00000497357; BC036217; OTTHUMT00000254082; OTTHUMT00000330653; OTTHUMT00000330654; OTTHUMT00000330655; OTTHUMT00000330656; OTTHUMT00000330657	CKAP2L	cytoskeleton associated protein 2-like	chr2	-	Multiple_Complex	112736351	112764677
TC1000008406.hg.1	10.37	7.49	0.13	0.08	7.41	4.77e-09	2.05e-06	1.37e-08	5.35e-06	NM_001284259; NM_016195; ENST00000260753; ENST00000371728; ENST00000447580; ENST00000478929; OTTHUMT00000049328; OTTHUMT00000049330; OTTHUMT00000049331; OTTHUMT00000049332	KIF20B	kinesin family member 20B	chr10	+	Multiple_Complex	89701590	89774943
TSUnmapped00000559.hg.1	7.7	4.81	0.44	0.8	7.41	4.26e-05	0.0011	4.82e-05	0.0014	ENST00000631811	FMN1	formin 1			Coding
TC0900010386.hg.1	11.95	9.07	0.21	0.3	7.32	6.31e-07	5.14e-05	2.26e-06	0.0002	NM_001135820; NM_013390; ENST00000377043; ENST00000377044; ENST00000377055; ENST00000377057; ENST00000377066; ENST00000396272; ENST00000474495; ENST00000537329; ENST00000538669; ENST00000542935; ENST00000543165; ENST00000545719; ENST00000546219; BC140773; BC146780; OTTHUMT00000052618; OTTHUMT00000052619; OTTHUMT00000052620; OTTHUMT00000052621; OTTHUMT00000052622; OTTHUMT00000052623; OTTHUMT000004…	TMEM2	transmembrane protein 2	chr9	-	Multiple_Complex	71683366	71816690
TC0600013727.hg.1	12.89	10.02	0.51	0.36	7.28	7.63e-07	5.87e-05	2.27e-06	0.0002	NM_001111077; NM_003379; ENST00000337147; ENST00000367075; ENST00000392177; ENST00000476189; BC013903; BC068458; OTTHUMT00000042878; OTTHUMT00000042879; OTTHUMT00000042880	EZR	ezrin	chr6	-	Multiple_Complex	158765741	158819424
TC1500007077.hg.1	8.54	5.68	0.1	0.4	7.24	3.4e-08	7.04e-06	1.2e-07	2.16e-05	NM_001167941; NM_024908; ENST00000263795; ENST00000381246; ENST00000452115; ENST00000478130; BC025247; BC051855; OTTHUMT00000133482; OTTHUMT00000133483; OTTHUMT00000133484; OTTHUMT00000133867	WDR76	WD repeat domain 76	chr15	+	Multiple_Complex	43826914	43868419
TC1300008487.hg.1	14.06	11.21	0.2	0.4	7.19	1.93e-07	2.31e-05	5.13e-07	5.55e-05	NM_003045; ENST00000380752; ENST00000450494; ENST00000473577; BC063303; BC069358; BC115407; OTTHUMT00000044337; OTTHUMT00000044338; OTTHUMT00000044339	SLC7A1	solute carrier family 7 (cationic amino acid transporter, y+ system), member 1	chr13	-	Multiple_Complex	29509410	29595688
TC0400012437.hg.1	8.84	6	2.03	1.19	7.16	0.0265	0.1103	0.016	0.0839	NM_007281; ENST00000296506; ENST00000512188; OTTHUMT00000364304; OTTHUMT00000364305	SCRG1	stimulator of chondrogenesis 1	chr4	-	Coding	173384701	173406380
TC0100013908.hg.1	12.31	9.47	0.38	0.53	7.13	9.66e-07	6.97e-05	2.79e-06	0.0002	NM_006516; ENST00000372500; ENST00000415851; ENST00000426263; ENST00000439722; ENST00000460369; ENST00000475162; ENST00000625233; ENST00000628173; ENST00000629908; ENST00000630287; ENST00000630821; BC118590; BC121804; OTTHUMT00000020358; OTTHUMT00000020359; OTTHUMT00000020360; OTTHUMT00000020362; OTTHUMT00000020686; OTTHUMT00000481667; OTTHUMT00000481670; OTTHUMT00000481671; OTTHUMT00000481672; O…	SLC2A1	solute carrier family 2 (facilitated glucose transporter), member 1	chr1	-	Multiple_Complex	42925375	42959176
TC0500009342.hg.1	10.79	7.97	0.42	0.1	7.1	0.003	0.022	0.0036	0.0289	NM_001122679; ENST00000403607; ENST00000517586; ENST00000517941; ENST00000518659; ENST00000518693; ENST00000519204; ENST00000520393; ENST00000520394; ENST00000521126; ENST00000522488; ENST00000545108; OTTHUMT00000371066; OTTHUMT00000371190; OTTHUMT00000371191; OTTHUMT00000371192; OTTHUMT00000371193; OTTHUMT00000371194; OTTHUMT00000371195; OTTHUMT00000376096; OTTHUMT00000376097	TENM2	teneurin transmembrane protein 2	chr5	+	Multiple_Complex	167284799	168264157
TC0600010057.hg.1	9.77	6.94	0.05	0.56	7.08	1.25e-05	0.0004	1.22e-05	0.0005	NM_001303253; NM_005891; ENST00000367048; ENST00000467951; ENST00000472052; BC000408; OTTHUMT00000042912; OTTHUMT00000042913; OTTHUMT00000042914	ACAT2	acetyl-CoA acetyltransferase 2	chr6	+	Multiple_Complex	159760328	159779112
TC0400011721.hg.1	8.61	5.8	0.36	0.53	7	5.63e-07	4.77e-05	1.83e-06	0.0001	NM_002358; ENST00000296509; ENST00000333047; ENST00000504707; ENST00000511295; ENST00000512484; BC000356; BC005945; BC070283; OTTHUMT00000256525; OTTHUMT00000364557; OTTHUMT00000364558; OTTHUMT00000364559; OTTHUMT00000364560	MAD2L1	MAD2 mitotic arrest deficient-like 1 (yeast)	chr4	-	Multiple_Complex	120055608	120067074
TC1500010659.hg.1	11.95	9.16	0.28	0.24	6.93	1.67e-07	2.06e-05	4.93e-07	5.45e-05	NM_003090; ENST00000254193; ENST00000394082; ENST00000540017; ENST00000558020; ENST00000558036; ENST00000558059; ENST00000559309; ENST00000559686; ENST00000560307; ENST00000560383; ENST00000560433; ENST00000560496; ENST00000560856; ENST00000560987; ENST00000561187; ENST00000626000; BC022816; BC067846; BC071717; OTTHUMT00000313621; OTTHUMT00000416764; OTTHUMT00000416765; OTTHUMT00000416766; OTTHUM…	SNRPA1	small nuclear ribonucleoprotein polypeptide A	chr15	-	Multiple_Complex	101281510	101295282
TC1700007915.hg.1	8.99	6.21	1.57	0.46	6.87	0.0019	0.0158	0.0064	0.0438	NM_032387; ENST00000246914; ENST00000587705; ENST00000587745; ENST00000591448; ENST00000592072; ENST00000592669; BC136664; OTTHUMT00000452389; OTTHUMT00000452390; OTTHUMT00000452391; OTTHUMT00000452393; OTTHUMT00000452394; OTTHUMT00000452395	WNK4	WNK lysine deficient protein kinase 4	chr17	+	Multiple_Complex	42780631	42797066
TSUnmapped00000713.hg.1	7.27	4.49	0.44	0.54	6.87	1.44e-05	0.0005	1.95e-05	0.0007	ENST00000632024	FMN1	formin 1			Coding
TC1200011245.hg.1	5.95	3.19	0.77	0.17	6.79	0.0004	0.0049	0.001	0.0118	NM_001109754; NM_001206971; NM_001206972; NM_002837; ENST00000261266; ENST00000334414; ENST00000451516; ENST00000538174; ENST00000538708; ENST00000547715; ENST00000548122; ENST00000549400; ENST00000550358; ENST00000550857; ENST00000551525; ENST00000552253; BC101679; BC113463; BC143356; BC143360	PTPRB	protein tyrosine phosphatase, receptor type, B	chr12	-	Multiple_Complex	70515866	70637440
TC1200010917.hg.1	7.84	5.08	0.21	0.29	6.78	8.9e-07	6.61e-05	3.59e-06	0.0002	NM_003920; ENST00000229201; ENST00000553314; ENST00000553532; ENST00000555808; ENST00000557589; BC050557; OTTHUMT00000409771; OTTHUMT00000409772; OTTHUMT00000409822; OTTHUMT00000410078; OTTHUMT00000410079	TIMELESS	timeless circadian clock	chr12	-	Multiple_Complex	56416373	56449416
TC1200006561.hg.1	6.89	4.14	0.38	0.47	6.73	3.59e-05	0.0009	0.0001	0.0027	NM_001130862; NM_006479; ENST00000228843; ENST00000352618; ENST00000398012; ENST00000442992; ENST00000535558; ENST00000536117; ENST00000536346; ENST00000536886; ENST00000538817; ENST00000544029; ENST00000544110; ENST00000544173; ENST00000544927; ENST00000544931; BC006992; BC016330; OTTHUMT00000398293; OTTHUMT00000398538; OTTHUMT00000398540; OTTHUMT00000398541; OTTHUMT00000398543; OTTHUMT000003985…	RAD51AP1	RAD51 associated protein 1	chr12	+	Multiple_Complex	4538784	4560048
TC1800008578.hg.1	11.48	8.73	0.26	0.32	6.72	1.52e-05	0.0005	4.46e-05	0.0013	NM_020964; ENST00000282041; ENST00000585906; ENST00000586655; ENST00000587262; ENST00000587884; ENST00000587973; ENST00000587974; ENST00000590854; ENST00000590884; ENST00000592272; OTTHUMT00000445080; OTTHUMT00000445081; OTTHUMT00000445082; OTTHUMT00000445083; OTTHUMT00000445084; OTTHUMT00000445085; OTTHUMT00000445086; OTTHUMT00000445087; OTTHUMT00000445088; OTTHUMT00000445089	EPG5	ectopic P-granules autophagy protein 5 homolog (C. elegans)	chr18	-	Multiple_Complex	45847609	45967339
TSUnmapped00000127.hg.1	7.46	4.71	0.7	0.21	6.72	2.1e-05	0.0006	6.85e-05	0.0018	ENST00000625939	KIF15	kinesin family member 15			Coding
TC0100010001.hg.1	7.74	5	0.7	0.4	6.64	6.08e-05	0.0014	0.0002	0.0042	NM_178428; ENST00000368779; BC119707; OTTHUMT00000034512; uc001faj.3	LCE2A	late cornified envelope 2A	chr1	+	Coding	152698364	152699442
TC0600013602.hg.1	8.61	5.88	0.35	0.59	6.64	9.73e-06	0.0004	3.77e-05	0.0012	NM_001142522; NM_012177; ENST00000229758; ENST00000367241; ENST00000477822; BC018905; OTTHUMT00000042757; OTTHUMT00000042758; OTTHUMT00000042759	FBXO5	F-box protein 5	chr6	-	Multiple_Complex	152970519	152983605
TC0500007138.hg.1	6.74	4.01	0.57	0.23	6.62	1.4e-05	0.0005	3.2e-05	0.001	NM_002185; NR_120485; ENST00000303115; ENST00000505093; ENST00000505875; ENST00000506850; ENST00000508941; ENST00000509668; ENST00000511031; ENST00000511982; ENST00000514217; ENST00000515665; BC067537; BC067538; BC067539; BC067540; BC069999; OTTHUMT00000207577; OTTHUMT00000367183; OTTHUMT00000367184; OTTHUMT00000367185; OTTHUMT00000367186; OTTHUMT00000367187; OTTHUMT00000367188; OTTHUMT0000036718…	IL7R	interleukin 7 receptor	chr5	+	Multiple_Complex	35852695	35879603
TC0900007113.hg.1	12.23	9.52	0.15	0.5	6.54	3.31e-06	0.0002	4.6e-06	0.0003	NM_021111; ENST00000377966; ENST00000475774; ENST00000479053; BC137093; OTTHUMT00000052409; OTTHUMT00000052410; OTTHUMT00000052411	RECK	reversion-inducing-cysteine-rich protein with kazal motifs	chr9	+	Multiple_Complex	36036433	36124455
TC1300009980.hg.1	12.26	9.56	0.58	0.14	6.52	8.76e-06	0.0003	1.68e-05	0.0006	NM_001306080; NM_005358; NM_015842; ENST00000321797; ENST00000341547; ENST00000357063; ENST00000377499; ENST00000377534; ENST00000447038; ENST00000465261; ENST00000465309; ENST00000467686; ENST00000482116; ENST00000485987; ENST00000489941; ENST00000497947; ENST00000524651; ENST00000525107; ENST00000525373; ENST00000525914; ENST00000526202; ENST00000526371; ENST00000526528; ENST00000532377; ENST00…	LMO7	LIM domain 7	chr13	+	Multiple_Complex	75620434	75859871
TC1600006610.hg.1	7.11	4.4	0.36	0.37	6.52	6.22e-07	5.09e-05	2.42e-06	0.0002	NM_001761; ENST00000293968; ENST00000397066; ENST00000564236; ENST00000564333; ENST00000569093; BC012349; OTTHUMT00000250801; OTTHUMT00000435620; OTTHUMT00000435621; OTTHUMT00000435622; OTTHUMT00000435623	CCNF	cyclin F	chr16	+	Multiple_Complex	2429394	2458858
TC1100012755.hg.1	7.08	4.38	0.35	0.17	6.51	0.0004	0.0053	0.0015	0.0153	hsa_circ_0008111	KIRREL3	Jeck2013 ALT_ACCEPTOR, ALT_DONOR, coding, INTERNAL, intronic best transcript NM_032531	chr11	-	NonCoding	126797568	126801688
TC1700011364.hg.1	7.59	4.89	0.14	0.32	6.5	3.46e-08	7.07e-06	1.08e-07	2.07e-05	NM_032043; ENST00000259008; ENST00000577598; ENST00000577913; ENST00000579028; ENST00000583837; ENST00000584322; BC101472; BC101474; OTTHUMT00000445362; OTTHUMT00000445363; OTTHUMT00000445364; OTTHUMT00000445365; OTTHUMT00000445366; OTTHUMT00000445367	BRIP1	BRCA1 interacting protein C-terminal helicase 1	chr17	-	Multiple_Complex	61679186	61863559
TC0600013361.hg.1	12.97	10.27	0.38	0.13	6.49	1.33e-06	8.83e-05	5.8e-07	5.92e-05	NM_001168388; NM_001168389; NM_006079; ENST00000367651; ENST00000536159; ENST00000537332; ENST00000618718; BC004377; OTTHUMT00000042463	CITED2	Cbp/p300-interacting transactivator, with Glu/Asp rich carboxy-terminal domain, 2	chr6	-	Coding	139371807	139374650
TC0200015670.hg.1	7.84	5.14	1.29	0.16	6.48	2.07e-05	0.0006	8e-05	0.002	NM_020814; ENST00000273067; BC098448; OTTHUMT00000337272	2004-03-01	membrane associated ring finger 4	chr2	-	Multiple_Complex	216257862	216372027
TC1000008643.hg.1	14.47	11.78	0.47	0.33	6.48	5.2e-07	4.55e-05	1.69e-07	2.69e-05	NM_005063; ENST00000370355; BC062303; OTTHUMT00000049857	SCD	stearoyl-CoA desaturase (delta-9-desaturase)	chr10	+	Multiple_Complex	100347015	100373358
TC1700009043.hg.1	7.02	4.33	0.32	0.1	6.46	8.77e-07	6.54e-05	2.76e-06	0.0002	NM_001012270; NM_001012271; NM_001168; ENST00000301633; ENST00000350051; ENST00000374948; ENST00000586192; ENST00000587746; ENST00000589892; ENST00000590449; ENST00000590925; ENST00000591800; ENST00000592115; ENST00000592734; BC008718; BC034148; BC065497; OTTHUMT00000437231; OTTHUMT00000437232; OTTHUMT00000437233; OTTHUMT00000437234; OTTHUMT00000437235; OTTHUMT00000437236; OTTHUMT00000437238; OTT…	BIRC5	baculoviral IAP repeat containing 5	chr17	+	Multiple_Complex	78214186	78225636
TC0600007374.hg.1	12.77	10.09	0.26	0.47	6.44	5.59e-07	4.77e-05	2.04e-06	0.0001	NM_003509; ENST00000358739; BC112254; BC112256; OTTHUMT00000040152	HIST1H2AI	histone cluster 1, H2ai	chr6	+	Coding	27808121	27808701
TC0900009274.hg.1	14.67	12	0.15	0.13	6.38	7.02e-09	2.55e-06	2.02e-08	6.86e-06	NM_006088; ENST00000340384; ENST00000604929; BC001911; BC002783; BC002885; BC004188; BC007889; BC012835; BC019359; BC019829; BC024038; BC029529; BC039175; BC071889; OTTHUMT00000254715; OTTHUMT00000468414	TUBB4B	tubulin, beta 4B class IVb	chr9	+	Multiple_Complex	137241213	137243707
TC0800012387.hg.1	10.12	7.45	0.27	0.57	6.33	8.7e-06	0.0003	1.24e-05	0.0005	NM_001164271; NM_006094; NM_024767; NM_182643; ENST00000276297; ENST00000316609; ENST00000358919; ENST00000503161; ENST00000506171; ENST00000509922; ENST00000510250; ENST00000510318; ENST00000511869; ENST00000512044; ENST00000513883; ENST00000515225; ENST00000517333; ENST00000517868; ENST00000520226; ENST00000521730; BC054511; OTTHUMT00000207632; OTTHUMT00000207633; OTTHUMT00000207634; OTTHUMT000…	DLC1	DLC1 Rho GTPase activating protein	chr8	-	Multiple_Complex	13083361	13515658
TC0900008660.hg.1	10.7	8.04	0.48	0.65	6.31	0.0001	0.0024	0.0003	0.0044	NM_000962; NM_001271164; NM_001271165; NM_001271166; NM_001271367; NM_001271368; NM_080591; ENST00000223423; ENST00000362012; ENST00000373698; ENST00000426608; ENST00000540753; ENST00000614910; ENST00000619306; BC029840; OTTHUMT00000053933; OTTHUMT00000053934; OTTHUMT00000053935	PTGS1	prostaglandin-endoperoxide synthase 1 (prostaglandin G/H synthase and cyclooxygenase)	chr9	+	Coding	122370530	122395703
TC1900011756.hg.1	11.98	9.33	0.14	0.28	6.31	2.03e-06	0.0001	4.18e-06	0.0002	NM_001135768; NM_001135769; NM_001135770; NM_006505; ENST00000187830; ENST00000344956; ENST00000403059; ENST00000406449; ENST00000425690; ENST00000587785; BC015542; OTTHUMT00000323017; OTTHUMT00000323018; OTTHUMT00000323019; OTTHUMT00000323020; OTTHUMT00000451616; OTTHUMT00000451617	PVR	poliovirus receptor	chr19	+	Multiple_Complex	44643798	44666160
TC1700010763.hg.1	7.5	4.85	0.46	0.51	6.28	9.44e-06	0.0004	2.69e-05	0.0009	NM_007294; NM_007297; NM_007298; NM_007299; NM_007300; NR_027676; ENST00000352993; ENST00000354071; ENST00000357654; ENST00000412061; ENST00000461221; ENST00000461574; ENST00000461798; ENST00000468300; ENST00000470026; ENST00000471181; ENST00000472490; ENST00000473961; ENST00000476777; ENST00000477152; ENST00000478531; ENST00000484087; ENST00000487825; ENST00000489037; ENST00000491747; ENST000004…	BRCA1	breast cancer 1, early onset	chr17	-	Multiple_Complex	43044295	43125483
TC1900007988.hg.1	13.08	10.43	0.25	0.35	6.25	1.95e-06	0.0001	5.93e-06	0.0003	NM_015073; ENST00000222345; ENST00000476317; ENST00000594553; ENST00000595384; ENST00000595495; ENST00000595982; ENST00000596403; ENST00000599644; ENST00000600919; ENST00000601054; ENST00000601222; ENST00000601881; BC150620; OTTHUMT00000156294; OTTHUMT00000156295; OTTHUMT00000461003; OTTHUMT00000461004; OTTHUMT00000461005; OTTHUMT00000461006; OTTHUMT00000461007; OTTHUMT00000461008; OTTHUMT0000046…	SIPA1L3	signal-induced proliferation-associated 1 like 3	chr19	+	Multiple_Complex	37907221	38208372
TC0100007980.hg.1	11	8.38	0.25	0.54	6.18	1.37e-06	9.09e-05	4.36e-06	0.0002	NM_001301237; NM_001905; NR_125440; ENST00000372616; ENST00000372621; ENST00000463285; ENST00000463423; ENST00000464283; ENST00000470271; ENST00000475060; ENST00000479480; ENST00000480420; ENST00000486889; ENST00000497210; ENST00000498694; BC009408; OTTHUMT00000015629; OTTHUMT00000015630; OTTHUMT00000015631; OTTHUMT00000015632; OTTHUMT00000015633; OTTHUMT00000015634; OTTHUMT00000015636; OTTHUMT00…	CTPS1	CTP synthase 1	chr1	+	Multiple_Complex	40979299	41012565
TC0100014988.hg.1	10.23	7.62	0.73	0.18	6.13	1.02e-05	0.0004	1.34e-05	0.0005	NM_001178096; NM_001993; ENST00000334047; ENST00000370207; ENST00000478217; ENST00000480356; BC011029; OTTHUMT00000029593; OTTHUMT00000029594; OTTHUMT00000029595; OTTHUMT00000029596	F3	coagulation factor III (thromboplastin, tissue factor)	chr1	-	Multiple_Complex	94529176	94541857
TC0100015273.hg.1	11.32	8.7	0.21	0.17	6.11	3.92e-07	3.67e-05	1.31e-06	0.0001	NM_024102; ENST00000235090; ENST00000449340; ENST00000459665; ENST00000497278; BC001679; BC006477; BC009411; BC011778; BC016946; OTTHUMT00000032465; OTTHUMT00000032466; OTTHUMT00000032467; OTTHUMT00000032468	WDR77	WD repeat domain 77	chr1	-	Multiple_Complex	111438638	111449376
TC1500007510.hg.1	15.77	13.16	0.35	0.47	6.09	1.01e-06	7.2e-05	1.35e-06	0.0001	NM_000366; NM_001018004; NM_001018005; NM_001018006; NM_001018007; NM_001018008; NM_001018020; NM_001301244; NM_001301289; ENST00000267996; ENST00000288398; ENST00000317516; ENST00000334895; ENST00000357980; ENST00000358278; ENST00000403994; ENST00000404484; ENST00000558072; ENST00000558264; ENST00000558314; ENST00000558347; ENST00000558400; ENST00000558544; ENST00000558868; ENST00000558910; ENST…	TPM1	tropomyosin 1 (alpha)	chr15	+	Multiple_Complex	63042632	63071915
TC0800007057.hg.1	12.16	9.56	0.27	0.5	6.08	5.34e-06	0.0002	1.88e-05	0.0007	NM_024940; ENST00000276440; ENST00000410074; ENST00000444569; ENST00000463457; ENST00000467709; ENST00000478099; ENST00000479547; ENST00000481100; ENST00000481728; ENST00000487948; ENST00000495236; ENST00000521405; BC137175; BC137176; OTTHUMT00000254955; OTTHUMT00000334268; OTTHUMT00000334269; OTTHUMT00000334270; OTTHUMT00000334271; OTTHUMT00000334272; OTTHUMT00000334273; OTTHUMT00000334274; OTTH…	DOCK5	dedicator of cytokinesis 5	chr8	+	Multiple_Complex	25184723	25418082
TC0200015431.hg.1	10.64	8.04	0.67	0.13	6.06	2.46e-06	0.0001	6.51e-06	0.0003	NM_001044385; NM_152388; ENST00000286196; ENST00000409444; ENST00000409883; ENST00000432684; ENST00000444047; ENST00000463205; ENST00000466641; ENST00000466839; ENST00000471318; ENST00000480124; ENST00000489550; ENST00000495329; ENST00000621467; BC029611; OTTHUMT00000335753; OTTHUMT00000335754; OTTHUMT00000335755; OTTHUMT00000335758; OTTHUMT00000335759; OTTHUMT00000335760; OTTHUMT00000335761; OTT…	TMEM237	transmembrane protein 237	chr2	-	Multiple_Complex	201620184	201643570
TC0200010275.hg.1	12.76	10.16	0.4	0.47	6.05	5.3e-06	0.0002	1.99e-06	0.0001	NM_001256310; NM_014905; ENST00000320717; ENST00000338435; ENST00000409215; ENST00000409428; ENST00000409626; ENST00000412247; ENST00000417154; ENST00000457316; ENST00000461965; ENST00000468352; ENST00000469774; ENST00000471443; ENST00000479552; ENST00000495444; ENST00000496170; BC038507; OTTHUMT00000255999; OTTHUMT00000335598; OTTHUMT00000335599; OTTHUMT00000335600; OTTHUMT00000335601; OTTHUMT00…	GLS	glutaminase	chr2	+	Multiple_Complex	190880821	190965552
TC1100013075.hg.1	7.1	4.52	0.82	0.28	6.01	4.48e-05	0.0011	0.0002	0.0034	NM_145018; ENST00000329143; ENST00000524921; ENST00000525388; ENST00000528189; ENST00000528262; ENST00000528759; ENST00000532277; ENST00000532589; ENST00000532764; ENST00000533655; ENST00000533750; BC039268; OTTHUMT00000391932; OTTHUMT00000391933; OTTHUMT00000391934; OTTHUMT00000391936; OTTHUMT00000391937; OTTHUMT00000391938; OTTHUMT00000391939; OTTHUMT00000391940; OTTHUMT00000391941; OTTHUMT0000…	DDIAS	DNA damage-induced apoptosis suppressor	chr11	+	Multiple_Complex	82899975	82934659
TC0300006575.hg.1	8.01	5.43	0.34	0.73	6	1.22e-05	0.0004	3.75e-05	0.0012	NM_001018115; NM_033084; ENST00000287647; ENST00000383807; ENST00000419585; ENST00000421731; ENST00000431693; ENST00000435522; ENST00000438741; ENST00000464934; ENST00000470028; ENST00000470757; ENST00000480909; ENST00000483276; ENST00000625535; OTTHUMT00000250562; OTTHUMT00000339873; OTTHUMT00000339874; OTTHUMT00000339875; OTTHUMT00000339876; OTTHUMT00000339877; OTTHUMT00000339878; OTTHUMT000003…	FANCD2	Fanconi anemia complementation group D2	chr3	+	Multiple_Complex	10026414	10101930
TC0700011876.hg.1	13.59	11.01	0.31	0.47	6	2.08e-06	0.0001	7.85e-07	7.32e-05	NM_001178075; NM_001178076; NM_001178077; NM_001673; NM_133436; NM_183356; ENST00000175506; ENST00000394308; ENST00000394309; ENST00000414884; ENST00000422745; ENST00000437628; ENST00000437657; ENST00000442734; ENST00000444334; ENST00000448127; ENST00000451771; ENST00000453600; ENST00000454046; ENST00000455086; ENST00000462436; ENST00000487714; ENST00000495255; BC008723; BC014621; OTTHUMT00000059…	ASNS	asparagine synthetase (glutamine-hydrolyzing)	chr7	-	Multiple_Complex	97852117	97872542
TC0X00009611.hg.1	13.59	11.01	0.35	0.89	6	5.91e-05	0.0013	0.0001	0.0027	NM_033518; ENST00000413668; ENST00000416711; ENST00000429543; ENST00000440085; ENST00000441948; ENST00000480105; ENST00000488083; ENST00000494034; ENST00000497336; ENST00000595796; ENST00000615300; ENST00000619100; ENST00000620913; ENST00000622196; BC019246; OTTHUMT00000060714; OTTHUMT00000060715; OTTHUMT00000060716; OTTHUMT00000060717; OTTHUMT00000060718; OTTHUMT00000060719; OTTHUMT00000060720; …	SLC38A5	solute carrier family 38, member 5	chrX	-	Multiple_Complex	48458537	48470256
TC1100010410.hg.1	7.4	4.82	0.67	0.51	5.98	0.0039	0.0271	0.0063	0.043	NM_001143805; NM_001143806; NM_001143807; NM_001143808; NM_001143809; NM_001143810; NM_001143811; NM_001143812; NM_001143813; NM_001143814; NM_001143816; NM_001709; NM_170731; NM_170732; NM_170733; NM_170734; NM_170735; ENST00000314915; ENST00000356660; ENST00000395978; ENST00000395980; ENST00000395981; ENST00000395983; ENST00000395986; ENST00000418212; ENST00000420794; ENST00000438929; ENST00000…	BDNF	brain-derived neurotrophic factor	chr11	-	Multiple_Complex	27654893	27722058
TC1700007469.hg.1	7.87	5.3	0.18	0.79	5.96	2.39e-05	0.0007	9.24e-05	0.0022	NM_024857; ENST00000321990; ENST00000578295; ENST00000585133; OTTHUMT00000256206; OTTHUMT00000444434; OTTHUMT00000444435	ATAD5	ATPase family, AAA domain containing 5	chr17	+	Multiple_Complex	30831970	30895869
TC0100009020.hg.1	6.98	4.41	0.85	0.22	5.95	8.42e-05	0.0017	0.0001	0.0026	NM_001134419; NM_001134420; NM_003503; ENST00000234626; ENST00000426137; ENST00000428239; ENST00000486509; ENST00000497611; BC110526; BC110527; BC111044; OTTHUMT00000027928; OTTHUMT00000027929; OTTHUMT00000027930; OTTHUMT00000027931; uc009wdc.3	CDC7	cell division cycle 7	chr1	+	Multiple_Complex	91500847	91525764
TC1000011923.hg.1	8.32	5.76	1.31	0.59	5.89	0.0004	0.0051	0.0009	0.0109	NM_001145453; NM_005264; NM_145793; ENST00000355422; ENST00000369234; ENST00000369236; ENST00000439649; ENST00000490345; BC014962; OTTHUMT00000050511; OTTHUMT00000050512; OTTHUMT00000050513; OTTHUMT00000050514	GFRA1	GDNF family receptor alpha 1	chr10	-	Multiple_Complex	116056925	116273614
TC1200011330.hg.1	9.62	7.07	0.47	0.38	5.84	5.3e-06	0.0002	1.21e-05	0.0005	NM_203394; ENST00000322886; ENST00000416496; ENST00000547316; ENST00000550669; ENST00000551058; ENST00000551558; ENST00000552907; BC136366; BC136367; OTTHUMT00000406716; OTTHUMT00000406717; OTTHUMT00000406718; OTTHUMT00000406719; OTTHUMT00000406720; OTTHUMT00000406721; OTTHUMT00000406722	E2F7	E2F transcription factor 7	chr12	-	Multiple_Complex	77021246	77065580
TC1600011292.hg.1	7.75	5.2	0.67	0.42	5.84	1.9e-05	0.0006	6.88e-05	0.0018	NM_000135; NM_001018112; NM_001286167; ENST00000305699; ENST00000389301; ENST00000389302; ENST00000534992; ENST00000543736; ENST00000561660; ENST00000561667; ENST00000561722; ENST00000562424; ENST00000563318; ENST00000563510; ENST00000563513; ENST00000563673; ENST00000563767; ENST00000564475; ENST00000564870; ENST00000564969; ENST00000565582; ENST00000566133; ENST00000566409; ENST00000566889; ENS…	FANCA	Fanconi anemia complementation group A	chr16	-	Multiple_Complex	89737549	89816657
TC0300009474.hg.1	12.84	10.32	0.93	1	5.72	0.0013	0.0123	0.0008	0.01	NM_001185056; NM_005602; ENST00000064724; ENST00000468358; ENST00000471373; ENST00000477531; ENST00000480067; ENST00000486429; ENST00000486975; ENST00000488989; ENST00000489485; BC013577; OTTHUMT00000352403; OTTHUMT00000352414; OTTHUMT00000352442; OTTHUMT00000352444; OTTHUMT00000352590; OTTHUMT00000352591; OTTHUMT00000352592; OTTHUMT00000352593; OTTHUMT00000352594	CLDN11	claudin 11	chr3	+	Multiple_Complex	170418865	170860380
TC0X00008073.hg.1	11.77	9.25	0.3	0.58	5.72	1.47e-06	9.46e-05	1.59e-06	0.0001	NM_001204402; NM_002764; ENST00000372418; ENST00000372419; ENST00000372428; ENST00000372435; BC001605; OTTHUMT00000057840; OTTHUMT00000057841; OTTHUMT00000057842; uc011msj.2	PRPS1	phosphoribosyl pyrophosphate synthetase 1	chrX	+	Multiple_Complex	107628424	107651026
TC1100010123.hg.1	8.03	5.52	1	1.26	5.69	0.004	0.0275	0.0079	0.0509	NM_001018057; NM_013253; NM_015881; ENST00000326932; ENST00000396505; ENST00000525493; ENST00000525927; ENST00000526218; ENST00000527132; ENST00000528188; ENST00000529338; ENST00000530694; ENST00000531309; ENST00000532372; ENST00000532873; ENST00000533813; ENST00000533900; ENST00000534479; ENST00000534511; BC007660; OTTHUMT00000385862; OTTHUMT00000385863; OTTHUMT00000385864; OTTHUMT00000385865; O…	DKK3	dickkopf WNT signaling pathway inhibitor 3	chr11	-	Multiple_Complex	11962996	12009769
TC1600008567.hg.1	11.01	8.51	0.4	0.13	5.66	3.56e-07	3.43e-05	1.04e-06	9.12e-05	NM_001100624; NM_001100625; NM_001270473; NM_001270474; NM_018455; ENST00000299572; ENST00000305850; ENST00000393335; ENST00000428963; ENST00000439957; ENST00000562943; ENST00000564669; ENST00000568445; ENST00000569461; BC007334; BC008972; OTTHUMT00000269051; OTTHUMT00000269052; OTTHUMT00000269053; OTTHUMT00000431958; OTTHUMT00000431959; OTTHUMT00000431960; OTTHUMT00000431961; OTTHUMT00000431962;…	CENPN	centromere protein N	chr16	+	Multiple_Complex	81006498	81033114
TC1400009992.hg.1	12.19	9.7	0.42	0.28	5.65	2.2e-06	0.0001	6.64e-07	6.45e-05	NM_006329; ENST00000267620; ENST00000342058; ENST00000554121; ENST00000554468; ENST00000556154; ENST00000556961; ENST00000557088; ENST00000557462; ENST00000557570; BC022280; OTTHUMT00000411785; OTTHUMT00000411786; OTTHUMT00000411787; OTTHUMT00000411788; OTTHUMT00000411789; OTTHUMT00000411790; OTTHUMT00000411791; OTTHUMT00000411792; OTTHUMT00000411793	FBLN5	fibulin 5	chr14	-	Multiple_Complex	91869411	91947987
TC1800006448.hg.1	12.05	9.55	0.32	0.5	5.64	3.26e-06	0.0002	1.27e-05	0.0005	NM_001071; ENST00000323224; ENST00000323250; ENST00000323274; ENST00000579128; ENST00000581920; ENST00000584122; BC002567; BC013919; BC083512; OTTHUMT00000254316; OTTHUMT00000441157; OTTHUMT00000441158; OTTHUMT00000441159; OTTHUMT00000441188; OTTHUMT00000441655	TYMS	thymidylate synthetase	chr18	+	Multiple_Complex	657604	673578
TC0500010203.hg.1	11.81	9.32	0.69	0.39	5.62	0.0001	0.0022	0.0003	0.0051	NM_012334; ENST00000274203; ENST00000502436; ENST00000505695; ENST00000506343; ENST00000507288; ENST00000508318; ENST00000510401; ENST00000511972; ENST00000512061; ENST00000513610; ENST00000513882; ENST00000515803; BC137168; BC150285; OTTHUMT00000366167; OTTHUMT00000366168; OTTHUMT00000366169; OTTHUMT00000366170; OTTHUMT00000366171; OTTHUMT00000366172; OTTHUMT00000366173; OTTHUMT00000366174; OTTH…	MYO10	myosin X	chr5	-	Multiple_Complex	16661907	16936276
TC0800011597.hg.1	7.34	4.85	0.41	1.25	5.61	0.0301	0.1203	0.0789	0.2487	hsa_circ_0007696; spawla.aAug10	EXT1; spawla	Jeck2013 ALT_ACCEPTOR, ALT_DONOR, coding, INTERNAL, intronic best transcript NM_000127; Transcript Identified by AceView	chr8	-	NonCoding	118080749	118099405
TC1700011820.hg.1	12.33	9.85	0.46	0.46	5.59	2.73e-05	0.0008	6.65e-05	0.0018	NM_001195427; NM_003016; NR_030366; NR_036608; ENST00000358156; ENST00000359995; ENST00000384825; ENST00000392485; ENST00000452355; ENST00000508921; ENST00000582449; ENST00000583836; ENST00000585202; ENST00000586778; ENST00000589919; ENST00000592676; BC000339; BC001303; BC066958; BC070086; OTTHUMT00000437489; OTTHUMT00000437490; OTTHUMT00000437491; OTTHUMT00000437492; OTTHUMT00000439590; OTTHUMT0…	SRSF2; MIR636	serine/arginine-rich splicing factor 2; microRNA 636	chr17	-	Multiple_Complex	76734115	76737411
TC1200007819.hg.1	10.48	8	0.16	0.25	5.58	5.59e-08	9.75e-06	1.73e-07	2.7e-05	NM_001290230; NM_001798; NM_052827; ENST00000266970; ENST00000354056; ENST00000440311; ENST00000553376; ENST00000554545; ENST00000554619; ENST00000555357; ENST00000555408; ENST00000556146; ENST00000556276; ENST00000556464; ENST00000556656; BC003065; OTTHUMT00000409650; OTTHUMT00000409651; OTTHUMT00000409652; OTTHUMT00000409653; OTTHUMT00000409654; OTTHUMT00000409655; OTTHUMT00000409656; OTTHUMT00…	CDK2	cyclin-dependent kinase 2	chr12	+	Multiple_Complex	55966769	55972789
TC1700012093.hg.1	12.36	9.9	0.57	0.12	5.51	0.0001	0.0021	0.0003	0.0056	NM_004104; ENST00000306749; ENST00000578424; ENST00000579410; ENST00000579758; ENST00000580382; ENST00000584610; BC063242; OTTHUMT00000442369; OTTHUMT00000442371; OTTHUMT00000442372; OTTHUMT00000442373; OTTHUMT00000442374; OTTHUMT00000442375	FASN	fatty acid synthase	chr17	-	Multiple_Complex	82078338	82098332
TC0800008330.hg.1	7.82	5.36	0.4	0.27	5.5	3.86e-05	0.001	9.11e-05	0.0022	NM_001145860; NM_001145861; NM_015029; ENST00000349693; ENST00000401707; ENST00000517435; ENST00000522319; BC011529; OTTHUMT00000379469; OTTHUMT00000379470; OTTHUMT00000379471; OTTHUMT00000379472	POP1	POP1 homolog, ribonuclease P/MRP subunit	chr8	+	Multiple_Complex	98117293	98159841
TC0300011834.hg.1	13.72	11.27	0.32	0.19	5.48	3.2e-06	0.0002	1.35e-06	0.0001	NM_001042459; NM_001282793; NM_001282794; NM_014890; NM_182909; ENST00000331335; ENST00000354552; ENST00000383694; ENST00000398326; ENST00000468533; ENST00000471562; ENST00000476723; ENST00000477258; ENST00000487087; ENST00000495625; BC027860; OTTHUMT00000353069; OTTHUMT00000353070; OTTHUMT00000353071; OTTHUMT00000353072; OTTHUMT00000353074; OTTHUMT00000353075; OTTHUMT00000353076; OTTHUMT00000353…	FILIP1L	filamin A interacting protein 1-like	chr3	-	Multiple_Complex	99830141	100114513
TC1700010731.hg.1	7.56	5.11	0.22	0.1	5.47	3.59e-07	3.45e-05	1.47e-06	0.0001	NM_001256014; NM_001256015; NM_001256016; NM_013290; NM_016556; NR_045669; NR_045670; NR_045671; ENST00000253789; ENST00000393795; ENST00000586337; ENST00000587209; ENST00000587268; ENST00000588544; ENST00000589505; ENST00000590760; ENST00000590931; BC008792; OTTHUMT00000450427; OTTHUMT00000450428; OTTHUMT00000450429; OTTHUMT00000450430; OTTHUMT00000450431; OTTHUMT00000450432; OTTHUMT00000450433;…	PSMC3IP	PSMC3 interacting protein	chr17	-	Multiple_Complex	42572310	42577831
TC0400011650.hg.1	9.32	6.87	0.15	0.2	5.45	3.39e-06	0.0002	7.59e-06	0.0004	NM_024590; ENST00000315366; ENST00000503013; ENST00000509829; BC132879; BC132881; BC144265; OTTHUMT00000363650; OTTHUMT00000363651; OTTHUMT00000363652	ARSJ	arylsulfatase family, member J	chr4	-	Multiple_Complex	113900284	113979727
TC2000007503.hg.1	8.53	6.09	0.1	0.5	5.41	9.93e-07	7.1e-05	3.45e-06	0.0002	NM_001281741; NM_001281742; NM_007019; NM_181799; NM_181800; NM_181801; NR_104036; NR_104037; ENST00000243893; ENST00000335046; ENST00000352551; ENST00000356455; ENST00000372568; ENST00000405520; ENST00000496085; ENST00000617055; BC007656; BC016292; BC050736; OTTHUMT00000080309; OTTHUMT00000080310; OTTHUMT00000080311; OTTHUMT00000080312; OTTHUMT00000316949; OTTHUMT00000316950	UBE2C	ubiquitin-conjugating enzyme E2C	chr20	+	Multiple_Complex	45812576	45816957
TC0300008324.hg.1	11.15	8.72	0.24	0.2	5.39	2.43e-05	0.0007	3e-05	0.001	NM_001134437; NM_001134438; NM_001134439; NM_001185106; NM_145753; NM_153268; ENST00000393923; ENST00000393925; ENST00000393934; ENST00000412622; ENST00000431670; ENST00000460365; ENST00000468174; ENST00000470699; ENST00000472215; ENST00000474484; ENST00000477665; ENST00000477695; ENST00000478584; ENST00000478733; ENST00000478922; ENST00000481953; ENST00000486886; ENST00000491694; ENST00000495180…	PHLDB2; PLCXD2	pleckstrin homology-like domain, family B, member 2; phosphatidylinositol-specific phospholipase C, X domain containing 2	chr3	+	Multiple_Complex	111674676	111976517
TC0300011943.hg.1	8.82	6.39	0.2	0.8	5.38	0.0004	0.005	0.0014	0.0143	NM_020890; ENST00000295746; ENST00000461666; ENST00000468953; ENST00000481530; ENST00000487834; ENST00000491772; ENST00000619684; ENST00000625495; BC130564; BC136371; OTTHUMT00000353975; OTTHUMT00000353976; OTTHUMT00000353977; OTTHUMT00000353978; OTTHUMT00000353979; OTTHUMT00000353980	KIAA1524	KIAA1524	chr3	-	Multiple_Complex	108549869	108589644
TC0200012339.hg.1	9.59	7.19	0.33	0.43	5.3	1.15e-05	0.0004	3.79e-05	0.0012	NM_001112800; NM_001112801; NM_001112802; NM_001252624; NM_021097; ENST00000332839; ENST00000402441; ENST00000403092; ENST00000405269; ENST00000405901; ENST00000406391; ENST00000406785; ENST00000407929; ENST00000408028; ENST00000417271; ENST00000448531; ENST00000455476; OTTHUMT00000325968; OTTHUMT00000325969; OTTHUMT00000326025; OTTHUMT00000326026; OTTHUMT00000326028; OTTHUMT00000326029; OTTHUMT0…	SLC8A1	solute carrier family 8 (sodium/calcium exchanger), member 1	chr2	-	Multiple_Complex	40097270	40611053
TC2200009259.hg.1	11.92	9.52	0.35	0.47	5.3	4.75e-06	0.0002	1.46e-05	0.0006	NM_001207017; NM_001207018; NM_006932; NM_134269; NM_134270; ENST00000333137; ENST00000347557; ENST00000358743; ENST00000404574; ENST00000416786; ENST00000426927; ENST00000431481; ENST00000438223; ENST00000440425; ENST00000455608; ENST00000460658; ENST00000466272; ENST00000472911; ENST00000475548; ENST00000482444; ENST00000489337; ENST00000493335; ENST00000497697; ENST00000504335; ENST00000612341…	SMTN	smoothelin	chr22	+	Multiple_Complex	31081296	31104757
TC1200009209.hg.1	8.33	5.93	0.3	0.43	5.28	4.96e-06	0.0002	1.48e-05	0.0006	NM_014708; ENST00000333479; ENST00000377192; ENST00000423927; ENST00000436959; ENST00000450485; ENST00000534995; ENST00000535186; ENST00000535410; ENST00000536625; ENST00000539013; ENST00000541427; ENST00000541466; ENST00000542727; ENST00000545065; ENST00000546125; BC150278; OTTHUMT00000396108; OTTHUMT00000396109; OTTHUMT00000396110; OTTHUMT00000396111; OTTHUMT00000396112; OTTHUMT00000396113; OTT…	KNTC1	kinetochore associated 1	chr12	+	Multiple_Complex	122527243	122626400
TC0300012718.hg.1	16.71	14.31	0.14	0.06	5.27	1.31e-07	1.79e-05	2.46e-07	3.56e-05	NM_000935; NM_182943; ENST00000282903; ENST00000360060; ENST00000460520; ENST00000461497; ENST00000469350; ENST00000475505; ENST00000478436; ENST00000480704; ENST00000494950; ENST00000495700; BC037169; OTTHUMT00000355184; OTTHUMT00000355185; OTTHUMT00000355186; OTTHUMT00000355187; OTTHUMT00000355188; OTTHUMT00000355189; OTTHUMT00000355190; OTTHUMT00000355191; OTTHUMT00000355192; OTTHUMT00000355193	PLOD2	procollagen-lysine, 2-oxoglutarate 5-dioxygenase 2	chr3	-	Multiple_Complex	146069440	146163653
TC0500011121.hg.1	8.32	5.93	0.61	0.5	5.27	2.11e-05	0.0006	6.24e-05	0.0017	NM_004472; ENST00000513595; ENST00000615637; OTTHUMT00000369151; OTTHUMT00000477686	FOXD1	forkhead box D1	chr5	-	Multiple_Complex	73444827	73448527
TC0200016582.hg.1	10.59	8.19	0.28	0.49	5.26	2.6e-06	0.0001	4.11e-06	0.0002	NM_001031716; NM_001254736; NR_045622; NR_045623; ENST00000307834; ENST00000307849; ENST00000409510; ENST00000425611; ENST00000435931; ENST00000451500; ENST00000462712; ENST00000462824; ENST00000491331; BC017114; BC107723; OTTHUMT00000256060; OTTHUMT00000256061; OTTHUMT00000334781; OTTHUMT00000334783; OTTHUMT00000334784; OTTHUMT00000334785; OTTHUMT00000334786; OTTHUMT00000334787; OTTHUMT000003347…	NABP1	nucleic acid binding protein 1	chr2	+	Multiple_Complex	191678068	191688522
TC0X00007936.hg.1	7.52	5.14	0.44	0.42	5.24	2.25e-06	0.0001	8.95e-06	0.0004	NM_006733; ENST00000372926; ENST00000372927; ENST00000403304; ENST00000423383; ENST00000435570; BC012462; OTTHUMT00000057516; OTTHUMT00000057517; OTTHUMT00000057518; OTTHUMT00000057519	CENPI	centromere protein I	chrX	+	Multiple_Complex	101098218	101163681
TC1700007677.hg.1	10.72	8.33	0.45	0.31	5.23	2.27e-05	0.0007	7.04e-05	0.0018	NM_007026; ENST00000613659; ENST00000614411; ENST00000617516; BC000370; BC001894; BC004448; OTTHUMT00000477361; OTTHUMT00000477362; OTTHUMT00000477363	DUSP14	dual specificity phosphatase 14	chr17	+	Coding	37489831	37513501
TC0300006520.hg.1	9.75	7.37	0.56	0.57	5.22	4.02e-06	0.0002	4.14e-06	0.0002	NM_001278233; NM_001278234; NM_001278235; NM_014583; NR_024065; ENST00000157600; ENST00000397386; ENST00000415597; ENST00000426878; ENST00000454244; ENST00000456506; ENST00000470776; BC000646; OTTHUMT00000337854; OTTHUMT00000337855; OTTHUMT00000337856; OTTHUMT00000337857; OTTHUMT00000337858; OTTHUMT00000337859	LMCD1; LINC00312	LIM and cysteine-rich domains 1; long intergenic non-protein coding RNA 312	chr3	+	Multiple_Complex	8501707	8574673
TC0300007596.hg.1	9.4	7.01	0.5	0.37	5.22	2.06e-06	0.0001	7.63e-06	0.0004	NM_001164317; NM_001164318; NM_001164319; NM_001457; ENST00000295956; ENST00000358537; ENST00000419752; ENST00000429972; ENST00000466455; ENST00000468939; ENST00000470231; ENST00000475487; ENST00000477629; ENST00000481470; ENST00000484981; ENST00000490882; ENST00000491408; ENST00000493452; OTTHUMT00000353569; OTTHUMT00000353570; OTTHUMT00000353571; OTTHUMT00000353572; OTTHUMT00000353573; OTTHUMT0…	FLNB	filamin B, beta	chr3	+	Multiple_Complex	58008400	58172255
TC0200014819.hg.1	7.55	5.2	0.64	0.75	5.11	0.0061	0.0377	0.0153	0.0816	NM_002977; ENST00000303354; ENST00000409435; ENST00000409672; ENST00000452182; ENST00000454569; ENST00000472119; OTTHUMT00000333636; OTTHUMT00000333637; OTTHUMT00000333638; OTTHUMT00000333639; OTTHUMT00000333640	SCN9A	sodium channel, voltage gated, type IX alpha subunit	chr2	-	Multiple_Complex	166195185	166375993
TC0100018454.hg.1	9.39	7.04	1.69	0.82	5.1	0.0118	0.0614	0.0231	0.1089	NM_004815; ENST00000260526; ENST00000370217; ENST00000482481; BC093741; BC093767; OTTHUMT00000029376; OTTHUMT00000029377; OTTHUMT00000029381	ARHGAP29	Rho GTPase activating protein 29	chr1	-	Multiple_Complex	94168907	94237751
TC0300013151.hg.1	7.96	5.61	0.59	0.23	5.09	1.65e-06	0.0001	5.93e-06	0.0003	NM_001146276; NM_001146277; NM_001146278; NM_020792; ENST00000421723; ENST00000424772; ENST00000470419; ENST00000475381; ENST00000538775; ENST00000543711; BC028734; OTTHUMT00000346367; OTTHUMT00000346479; OTTHUMT00000346480; OTTHUMT00000346482; uc011bpx.2; uc011bpy.2	NCEH1	neutral cholesterol ester hydrolase 1	chr3	-	Multiple_Complex	172630249	172711218
TC0100018315.hg.1	12.66	10.32	0.28	0.13	5.07	2.27e-07	2.51e-05	6.93e-07	6.69e-05	NM_012474; NR_037431; ENST00000367879; ENST00000462329; ENST00000463772; ENST00000464197; ENST00000469256; ENST00000470820; ENST00000475333; ENST00000479872; BC002906; OTTHUMT00000096753; OTTHUMT00000096754; OTTHUMT00000096755; OTTHUMT00000096756; OTTHUMT00000096757; OTTHUMT00000096758; OTTHUMT00000096759; OTTHUMT00000096760	UCK2; MIR3658	uridine-cytidine kinase 2; microRNA 3658	chr1	+	Multiple_Complex	165827495	165911618
TC1500010854.hg.1	10.76	8.43	0.3	0.3	5.03	3.84e-07	3.61e-05	5.03e-07	5.5e-05	NM_001271854; NM_001271855; NM_007223; ENST00000299092; ENST00000543580; ENST00000558041; ENST00000560729; ENST00000561100; BC067106; OTTHUMT00000252117; OTTHUMT00000418451; OTTHUMT00000418452; OTTHUMT00000418595	GPR176	G protein-coupled receptor 176	chr15	-	Multiple_Complex	39799022	39920892
TC0200016662.hg.1	15.19	12.87	0.31	0.13	4.99	4.18e-07	3.9e-05	1.22e-06	0.0001	NM_001305624; NM_001305625; NM_001305626; NM_001743; ENST00000272298; ENST00000409563; ENST00000432899; ENST00000456319; ENST00000460218; ENST00000482532; ENST00000484408; ENST00000489742; ENST00000628793; BC003354; BC006464; BC008437; BC017385; BC018677; BC026065; OTTHUMT00000250789; OTTHUMT00000258140; OTTHUMT00000258141; OTTHUMT00000258142; OTTHUMT00000327772; OTTHUMT00000327773; OTTHUMT000003…	CALM2	calmodulin 2 (phosphorylase kinase, delta)	chr2	-	Multiple_Complex	47160082	47176936
TC2200006607.hg.1	6.62	4.31	0.69	0.6	4.99	1.07e-05	0.0004	3.67e-05	0.0011	NM_001178010; NM_001178011; NM_003504; ENST00000263201; ENST00000404724; ENST00000407835; ENST00000428937; ENST00000437685; ENST00000438587; ENST00000455750; ENST00000471470; ENST00000483431; ENST00000487669; ENST00000491520; ENST00000493724; BC006232; BC010022; OTTHUMT00000317903; OTTHUMT00000317904; OTTHUMT00000317905; OTTHUMT00000317906; OTTHUMT00000317907; OTTHUMT00000317908; OTTHUMT000003179…	CDC45	cell division cycle 45	chr22	+	Multiple_Complex	19479459	19520612
TC0300012212.hg.1	11.77	9.45	0.48	0.85	4.98	0.001	0.0097	0.0006	0.0083	NM_053025; NM_053026; NM_053027; NM_053028; NM_053031; NM_053032; ENST00000346322; ENST00000354792; ENST00000359169; ENST00000360304; ENST00000360772; ENST00000418370; ENST00000464489; ENST00000475616; ENST00000503644; ENST00000504946; ENST00000506361; ENST00000508240; ENST00000510571; ENST00000510775; ENST00000511058; ENST00000513111; ENST00000514623; ENST00000514895; ENST00000515434; ENST000005…	MYLK	myosin light chain kinase	chr3	-	Multiple_Complex	123610049	123884331
TC1400008919.hg.1	11.97	9.66	0.47	0.39	4.97	2.39e-05	0.0007	2.75e-05	0.0009	NM_001243645; NM_021914; NM_138638; NR_028130; NR_028131; ENST00000298159; ENST00000341223; ENST00000422678; ENST00000554470; ENST00000555765; ENST00000556161; BC011444; BC022364; BC022876; OTTHUMT00000073624; OTTHUMT00000276638; OTTHUMT00000276639; OTTHUMT00000409932; OTTHUMT00000409933; OTTHUMT00000409934	CFL2	cofilin 2 (muscle)	chr14	-	Multiple_Complex	34706769	34714823
TC0700013082.hg.1	9.46	7.15	0.79	0.1	4.96	4.87e-06	0.0002	9.42e-06	0.0004	NM_001040633; NM_001304527; NM_001304531; NM_016203; NM_024429; ENST00000287878; ENST00000392801; ENST00000418337; ENST00000461529; ENST00000474383; ENST00000476632; ENST00000478989; ENST00000479461; ENST00000481434; ENST00000483775; ENST00000485183; ENST00000487375; ENST00000488258; ENST00000491938; ENST00000492843; ENST00000493872; BC068598; OTTHUMT00000348440; OTTHUMT00000348441; OTTHUMT000003…	PRKAG2	protein kinase, AMP-activated, gamma 2 non-catalytic subunit	chr7	-	Multiple_Complex	151556111	151877231
TC1800008827.hg.1	9.06	6.75	0.52	1.05	4.96	0.0002	0.0029	0.0005	0.0074	NM_133459; ENST00000398179; ENST00000439986; ENST00000589116; ENST00000589419; BC046645; OTTHUMT00000449685; OTTHUMT00000449687; OTTHUMT00000449688	CCBE1	collagen and calcium binding EGF domains 1	chr18	-	Multiple_Complex	59430939	59697412
TC0200015514.hg.1	7.04	4.73	0.89	0.43	4.95	0.0002	0.0027	4.66e-05	0.0014	NM_001098199; NM_001261452; NM_001261453; NM_001261454; NM_001261455; NM_005279; ENST00000407325; ENST00000411719; ENST00000437420; ENST00000439932; ENST00000442134; ENST00000447845; ENST00000451790; ENST00000458440; ENST00000612892; ENST00000621141; BC067833; OTTHUMT00000256394; OTTHUMT00000336483; OTTHUMT00000336484; OTTHUMT00000336485; OTTHUMT00000336486; OTTHUMT00000336487; OTTHUMT00000336488…	GPR1	G protein-coupled receptor 1	chr2	-	Coding	206175316	206218047
TC0100007206.hg.1	5.84	3.54	1	0.14	4.93	8.23e-05	0.0017	7.6e-05	0.0019	NM_001785; ENST00000375071; ENST00000461985; BC054036; OTTHUMT00000007965; OTTHUMT00000007966	CDA	cytidine deaminase	chr1	+	Multiple_Complex	20588948	20618908
TC1100013050.hg.1	10.69	8.39	0.19	0.26	4.91	1.53e-07	1.99e-05	2.26e-07	3.35e-05	NM_001198836; NM_001198837; NM_006328; ENST00000310137; ENST00000393979; ENST00000409372; ENST00000409738; ENST00000443702; ENST00000460762; ENST00000461478; ENST00000496694; ENST00000512283; BC000488; OTTHUMT00000277128; OTTHUMT00000334204; OTTHUMT00000334205; OTTHUMT00000334206; OTTHUMT00000334207; OTTHUMT00000334208; OTTHUMT00000334209; OTTHUMT00000362449; OTTHUMT00000394030	RBM14	RNA binding motif protein 14	chr11	+	Multiple_Complex	66616582	66629926
TC1100012133.hg.1	11.21	8.92	1.22	2.09	4.89	0.1048	0.2853	0.2419	0.4967	NM_002422; ENST00000299855; ENST00000434103; ENST00000524478; BC069676; BC069716; BC074815; BC074869; BC105954; BC107490; BC107491; OTTHUMT00000109758; OTTHUMT00000109759; OTTHUMT00000386645	MMP3	matrix metallopeptidase 3	chr11	-	Multiple_Complex	102835797	102843803
TC1200008873.hg.1	9.86	7.57	0.96	0.44	4.89	0.0005	0.0062	0.0019	0.0181	NM_001291424; NM_005475; ENST00000341259; ENST00000538307; ENST00000550925; BC136451; OTTHUMT00000404779; OTTHUMT00000404780; OTTHUMT00000404781; uc001tse.3	SH2B3	SH2B adaptor protein 3	chr12	+	Multiple_Complex	111405948	111451623
TC0500007143.hg.1	9.95	7.67	0.37	0.1	4.86	2.12e-07	2.42e-05	3.67e-07	4.44e-05	NM_001243120; NM_005983; NM_032637; ENST00000274254; ENST00000274255; ENST00000504386; ENST00000508514; ENST00000509692; ENST00000513151; ENST00000513263; ENST00000546211; ENST00000620197; BC001441; BC007441; OTTHUMT00000253768; OTTHUMT00000253769; OTTHUMT00000367534; OTTHUMT00000367536; OTTHUMT00000367537; OTTHUMT00000367538; OTTHUMT00000367539	SKP2	S-phase kinase-associated protein 2, E3 ubiquitin protein ligase	chr5	+	Multiple_Complex	36151989	36184319
TC0600014370.hg.1	10.53	8.25	0.19	0.52	4.85	2.17e-06	0.0001	1.75e-06	0.0001	NM_001006932; NM_021135; ENST00000265678; ENST00000366865; ENST00000405189; ENST00000481261; ENST00000491836; ENST00000503859; ENST00000506565; ENST00000507350; ENST00000507371; ENST00000509742; ENST00000510118; ENST00000511034; ENST00000512860; BC002363; OTTHUMT00000043075; OTTHUMT00000043076; OTTHUMT00000043077; OTTHUMT00000043078; OTTHUMT00000362836; OTTHUMT00000362837; OTTHUMT00000362838; OTT…	RPS6KA2	ribosomal protein S6 kinase, 90kDa, polypeptide 2	chr6	-	Multiple_Complex	166409364	166906451
TC0200013113.hg.1	11.07	8.8	0.57	0.24	4.84	2.2e-05	0.0007	2.66e-05	0.0009	NM_001289164; NM_001289165; NM_032603; ENST00000264094; ENST00000393937; ENST00000409249; ENST00000409549; ENST00000409986; ENST00000413469; ENST00000420535; ENST00000470907; ENST00000481835; ENST00000484369; BC071865; OTTHUMT00000252215; OTTHUMT00000328559; OTTHUMT00000328560; OTTHUMT00000328561; OTTHUMT00000328562; OTTHUMT00000328563; OTTHUMT00000328564; OTTHUMT00000328565; OTTHUMT00000328566; …	LOXL3	lysyl oxidase-like 3	chr2	-	Multiple_Complex	74532259	74555690
TC0500012937.hg.1	8.73	6.46	0.19	0.68	4.82	0.0002	0.0027	0.0005	0.007	NM_001256539; NM_001256540; NM_001291305; NM_001291306; NM_001291307; NM_001291308; NM_016391; ENST00000502577; ENST00000502663; ENST00000503849; ENST00000504821; ENST00000509257; ENST00000510608; ENST00000613081; ENST00000614830; ENST00000616685; ENST00000618911; ENST00000619979; ENST00000621444; BC019331; BC032424; BC040106; OTTHUMT00000371963; OTTHUMT00000371964; OTTHUMT00000371965; OTTHUMT000…	NOP16	NOP16 nucleolar protein	chr5	-	Multiple_Complex	176383937	176388975
TC2000008894.hg.1	5.91	3.65	0.64	0.18	4.8	7.34e-06	0.0003	2.92e-05	0.001	NM_005225; ENST00000343380; BC050369; BC058902; OTTHUMT00000078731	E2F1	E2F transcription factor 1	chr20	-	Multiple_Complex	33675486	33686404
TC0400009519.hg.1	9.6	7.34	0.3	1.12	4.76	0.0015	0.0135	0.0037	0.0294	NM_031953; ENST00000264694; ENST00000504273; ENST00000504959; ENST00000506896; ENST00000512853; ENST00000513433; ENST00000618785; BC029868; OTTHUMT00000360756; OTTHUMT00000360757; OTTHUMT00000360758; OTTHUMT00000360759; OTTHUMT00000360760; OTTHUMT00000360761	SNX25	sorting nexin 25	chr4	+	Multiple_Complex	185204237	185370185
TC0700009145.hg.1	6.68	4.43	1.05	0.42	4.76	0.0108	0.0576	0.0203	0.0993	NM_001253900; NM_001253901; NM_001253902; NM_002402; NM_177524; NM_177525; ENST00000223215; ENST00000341441; ENST00000378576; ENST00000393187; ENST00000399874; ENST00000416162; ENST00000421001; ENST00000427521; ENST00000433159; ENST00000437637; ENST00000437945; ENST00000458161; ENST00000460590; ENST00000462132; ENST00000463263; ENST00000475188; ENST00000488093; ENST00000494868; BC002413; BC011908…	MEST	mesoderm specific transcript	chr7	+	Multiple_Complex	130486171	130506297
TC1400010261.hg.1	9.48	7.23	0.85	1.05	4.76	0.0176	0.0822	0.0528	0.191	NM_001272011; NM_014226; NR_073540; NR_073541; NR_073542; NR_073543; ENST00000193029; ENST00000361847; ENST00000517537; ENST00000517966; ENST00000518045; ENST00000518399; ENST00000518482; ENST00000518686; ENST00000519058; ENST00000519477; ENST00000519569; ENST00000519877; ENST00000520046; ENST00000520238; ENST00000520252; ENST00000520266; ENST00000521249; ENST00000521388; ENST00000521493; ENST000…	MOK	MOK protein kinase	chr14	-	Multiple_Complex	102224497	102305200
TC0X00007188.hg.1	13.09	10.84	0.32	0.4	4.75	8.88e-06	0.0003	1.65e-05	0.0006	NM_001282157; NM_012280; NM_177439; ENST00000019019; ENST00000348411; ENST00000396894; ENST00000466371; ENST00000467954; ENST00000473235; ENST00000475806; ENST00000485486; ENST00000487353; ENST00000489599; ENST00000490202; ENST00000492562; ENST00000496365; BC023584; OTTHUMT00000060726; OTTHUMT00000060727; OTTHUMT00000060728; OTTHUMT00000060729; OTTHUMT00000060730; OTTHUMT00000060731; OTTHUMT00000…	FTSJ1	FtsJ RNA methyltransferase homolog 1 (E. coli)	chrX	+	Multiple_Complex	48476021	48486364
TC1100011259.hg.1	12.15	9.91	0.19	0.29	4.75	9.76e-07	7e-05	1.95e-06	0.0001	NM_001300844; NM_001300855; NM_001300856; NM_001300857; NM_005438; NR_125339; ENST00000312562; ENST00000448083; ENST00000531493; ENST00000532401; ENST00000534222; BC016648; OTTHUMT00000391167; OTTHUMT00000391168; OTTHUMT00000391169; OTTHUMT00000391170; OTTHUMT00000391171	FOSL1	FOS-like antigen 1	chr11	-	Multiple_Complex	65892049	65900573
TC1600011007.hg.1	8.14	5.89	0.19	0.12	4.75	3.26e-07	3.24e-05	5.5e-07	5.75e-05	NM_005792; ENST00000258169; ENST00000563100; ENST00000563504; ENST00000566748; ENST00000567729; ENST00000568016; ENST00000569021; ENST00000569599; BC005242; BC011020; BC031017; OTTHUMT00000269058; OTTHUMT00000432568; OTTHUMT00000432569; OTTHUMT00000432570; OTTHUMT00000432571; OTTHUMT00000432572; OTTHUMT00000432573; OTTHUMT00000432574	MPHOSPH6	M-phase phosphoprotein 6	chr16	-	Multiple_Complex	82147797	82170226
TC0200011878.hg.1	7.56	5.31	0.72	0.56	4.74	0.0005	0.0065	0.0013	0.0138	NM_145260; ENST00000272223; ENST00000487581; ENST00000498844; BC025712; OTTHUMT00000201432; OTTHUMT00000323834; OTTHUMT00000323835	OSR1	odd-skipped related transciption factor 1	chr2	-	Multiple_Complex	19351485	19358653
TC0200015002.hg.1	12.68	10.44	0.88	1.24	4.73	0.0207	0.092	0.0289	0.1269	NM_001025201; NM_001206602; NM_001822; NR_038133; ENST00000295497; ENST00000409089; ENST00000409156; ENST00000409597; ENST00000409900; ENST00000413882; ENST00000425395; ENST00000443238; ENST00000444394; ENST00000444573; ENST00000451799; ENST00000469597; ENST00000481174; ENST00000485882; ENST00000488080; ENST00000490654; ENST00000491801; ENST00000492964; BC011393; OTTHUMT00000334453; OTTHUMT000003…	CHN1	chimerin 1	chr2	-	Multiple_Complex	174799314	175005379
TC0200015432.hg.1	8.48	6.24	0.56	0.27	4.72	2.97e-05	0.0008	9.26e-05	0.0022	NM_033066; ENST00000315506; ENST00000359962; ENST00000396886; ENST00000409143; ENST00000409474; ENST00000409818; ENST00000428900; ENST00000447335; ENST00000483841; ENST00000486212; ENST00000602867; ENST00000620095; BC132785; BC144206; OTTHUMT00000335748; OTTHUMT00000335749; OTTHUMT00000335751; OTTHUMT00000335778; OTTHUMT00000335779; OTTHUMT00000335780; OTTHUMT00000335781; OTTHUMT00000335782; OTTH…	MPP4	membrane protein, palmitoylated 4	chr2	-	Multiple_Complex	201644870	201698694
TC2100007491.hg.1	12.48	10.24	0.16	0.2	4.72	3.21e-07	3.22e-05	2.44e-07	3.56e-05	NM_000071; NM_001178009; BC000440; BC007257; BC010242; BC011381	CBS	cystathionine-beta-synthase	chr21	-	Multiple_Complex	6444869	6468040
TC0400011620.hg.1	7.22	4.98	0.26	0.72	4.71	2.57e-06	0.0001	9.11e-06	0.0004	NM_018392; ENST00000264370; ENST00000309071; ENST00000445203; ENST00000445413; ENST00000473015; ENST00000502805; ENST00000503172; ENST00000505019; ENST00000506675; ENST00000512075; ENST00000514770; ENST00000612287; BC044799; OTTHUMT00000256413; OTTHUMT00000256415; OTTHUMT00000256416; OTTHUMT00000360657; OTTHUMT00000360658; OTTHUMT00000363896; OTTHUMT00000363898; OTTHUMT00000363899; OTTHUMT0000036…	ZGRF1	zinc finger, GRF-type containing 1	chr4	-	Multiple_Complex	112539333	112636995
TC0500008175.hg.1	10.3	8.07	0.65	0.27	4.71	7.3e-06	0.0003	2.06e-05	0.0007	NM_001012761; ENST00000308234; ENST00000434027; ENST00000504776; ENST00000505265; ENST00000507054; ENST00000508978; ENST00000513185; BC067736; OTTHUMT00000370306; OTTHUMT00000370307; OTTHUMT00000370308; OTTHUMT00000370309; OTTHUMT00000370310; OTTHUMT00000370311; OTTHUMT00000370312; uc003knc.3	RGMB	repulsive guidance molecule family member b	chr5	+	Multiple_Complex	98768650	98798643
TC1700011451.hg.1	11.94	9.7	0.47	0.08	4.71	6.1e-07	5.01e-05	1.96e-06	0.0001	NM_022739; ENST00000262435; ENST00000578200; ENST00000578386; ENST00000580072; ENST00000580246; ENST00000582081; ENST00000585301; BC093876; BC111945; OTTHUMT00000445225; OTTHUMT00000445226; OTTHUMT00000445227; OTTHUMT00000445228; OTTHUMT00000445229; OTTHUMT00000445230; OTTHUMT00000445231	SMURF2	SMAD specific E3 ubiquitin protein ligase 2	chr17	-	Multiple_Complex	64542295	64662268
TC0500011146.hg.1	10.92	8.69	0.5	0.96	4.7	0.0081	0.0466	0.0212	0.1022	NM_001256574; NM_001256575; NM_001256576; NM_003633; NR_046318; ENST00000302351; ENST00000508331; ENST00000509127; ENST00000509284; ENST00000510316; ENST00000537006; ENST00000618628; BC000418; OTTHUMT00000219862; OTTHUMT00000369004; OTTHUMT00000369006; OTTHUMT00000369007; OTTHUMT00000370946	ENC1	ectodermal-neural cortex 1 (with BTB domain)	chr5	-	Multiple_Complex	74627406	74641424
TC1200007881.hg.1	6.72	4.49	0.61	0.35	4.69	6.26e-05	0.0014	2.35e-06	0.0002	NM_031479; ENST00000266646; ENST00000547970; ENST00000551553; ENST00000553033; BC005161; OTTHUMT00000406771; OTTHUMT00000406772; OTTHUMT00000406773; OTTHUMT00000406774	INHBE	inhibin beta E	chr12	+	Multiple_Complex	57452323	57459280
TC1700011281.hg.1	12.3	10.09	0.1	0.07	4.64	5.15e-08	9.22e-06	1.44e-07	2.39e-05	NM_001100595; NM_182620; ENST00000330137; ENST00000437036; ENST00000578105; ENST00000578519; ENST00000580541; ENST00000581068; ENST00000583380; ENST00000583927; ENST00000583976; ENST00000584089; BC017873; BC106003; OTTHUMT00000445939; OTTHUMT00000445940; OTTHUMT00000445941; OTTHUMT00000445942; OTTHUMT00000445943; OTTHUMT00000445944; OTTHUMT00000445945; OTTHUMT00000445946; OTTHUMT00000445947; OTTH…	SKA2	spindle and kinetochore associated complex subunit 2	chr17	-	Multiple_Complex	59109947	59155439
TC0500012166.hg.1	7.14	4.93	0.66	0.9	4.63	0.0003	0.0042	0.0008	0.01	NM_001287582; NM_001287583; NM_001790; NM_022809; ENST00000323760; ENST00000348983; ENST00000415130; ENST00000503022; ENST00000504831; ENST00000510119; ENST00000513970; ENST00000514017; ENST00000514555; BC019089; OTTHUMT00000251280; OTTHUMT00000251281; OTTHUMT00000373607; OTTHUMT00000373608; OTTHUMT00000373609; OTTHUMT00000373610; OTTHUMT00000373611; OTTHUMT00000373612	CDC25C	cell division cycle 25C	chr5	-	Multiple_Complex	138285265	138338355
TC1900011860.hg.1	9.41	7.19	0.19	0.31	4.63	7.29e-07	5.69e-05	2.97e-06	0.0002	NM_001130823; NM_001379; ENST00000340748; ENST00000359526; ENST00000540357; ENST00000585843; ENST00000585920; ENST00000586086; ENST00000586588; ENST00000586667; ENST00000586799; ENST00000586800; ENST00000586988; ENST00000587197; ENST00000587604; ENST00000588118; ENST00000588913; ENST00000589091; ENST00000589294; ENST00000589349; ENST00000589351; ENST00000589538; ENST00000590619; ENST00000591239; …	DNMT1	DNA (cytosine-5-)-methyltransferase 1	chr19	-	Multiple_Complex	10133345	10201197
TC0800007316.hg.1	12.92	10.71	0.14	0.16	4.62	1.66e-07	2.06e-05	1.09e-07	2.07e-05	NM_004095; ENST00000338825; ENST00000520657; BC004459; BC058073; OTTHUMT00000376743; OTTHUMT00000376744	EIF4EBP1	eukaryotic translation initiation factor 4E binding protein 1	chr8	+	Multiple_Complex	38030341	38060365
TC0100018239.hg.1	7.4	5.2	0.93	0.37	4.6	0.0028	0.0213	0.0092	0.0565	NM_001304725; NM_017655; ENST00000370759; BC036075; OTTHUMT00000098629	GIPC2	GIPC PDZ domain containing family, member 2	chr1	+	Coding	78044962	78138449
TC0300011706.hg.1	13.13	10.93	0.33	0.31	4.6	9.42e-06	0.0004	2.02e-06	0.0001	NM_016206; ENST00000383698; ENST00000398399; ENST00000494229; BC094780; OTTHUMT00000352805; OTTHUMT00000352806; OTTHUMT00000352807	VGLL3	vestigial-like family member 3	chr3	-	Multiple_Complex	86937969	86991119
TC1100008236.hg.1	14.08	11.88	0.18	0.18	4.59	2.09e-07	2.42e-05	4.15e-07	4.84e-05	NM_053056; ENST00000227507; ENST00000535993; ENST00000536559; ENST00000539241; ENST00000542367; ENST00000545484; BC000076; BC001501; BC014078; BC023620; BC025302; OTTHUMT00000396775; OTTHUMT00000396812; OTTHUMT00000396813; OTTHUMT00000396814; OTTHUMT00000396815; OTTHUMT00000396816	CCND1	cyclin D1	chr11	+	Multiple_Complex	69639107	69654474
TC1900009807.hg.1	7.84	5.64	0.22	0.17	4.59	1.46e-07	1.93e-05	4.1e-07	4.8e-05	NM_018154; ENST00000263382; ENST00000474890; ENST00000589468; ENST00000590835; ENST00000592798; BC007726; BC010014; BC036521; OTTHUMT00000317946; OTTHUMT00000317947; OTTHUMT00000459693; OTTHUMT00000459694; OTTHUMT00000459695	ASF1B	anti-silencing function 1B histone chaperone	chr19	-	Multiple_Complex	14119509	14136956
TC1700010851.hg.1	7.45	5.26	0.1	0.5	4.57	3.23e-05	0.0009	0.0001	0.0027	NM_001264573; NM_001265577; ENST00000585687; ENST00000587309; ENST00000590129; ENST00000593135; BC136590; BC144271; OTTHUMT00000448723; OTTHUMT00000448724; OTTHUMT00000448725; OTTHUMT00000448726	KIF18B	kinesin family member 18B	chr17	-	Multiple_Complex	44924709	44947714
TC0200009109.hg.1	6.7	4.51	0.26	0.92	4.56	0.0037	0.026	0.0088	0.0549	hsa_circ_0007849	GLI2	Jeck2013 ALT_ACCEPTOR, ALT_DONOR, coding, INTERNAL, intronic best transcript NM_005270	chr2	+	NonCoding	120840580	120841536
TC1000008385.hg.1	8.2	6.01	0.21	0.15	4.56	2.53e-07	2.74e-05	3.49e-07	4.3e-05	NM_020799; ENST00000371922; ENST00000371924; ENST00000371926; ENST00000371927; ENST00000461650; ENST00000468698; BC010846; OTTHUMT00000049283; OTTHUMT00000049284; OTTHUMT00000049285; OTTHUMT00000049286; OTTHUMT00000049287; OTTHUMT00000049288	STAMBPL1	STAM binding protein-like 1	chr10	+	Multiple_Complex	88879734	88975153
TC1100007445.hg.1	11.4	9.21	0.6	0.3	4.55	0.0002	0.0026	7.75e-05	0.0019	NM_052854; ENST00000527342; ENST00000530518; ENST00000534616; ENST00000534787; ENST00000616094; ENST00000621158; BC014097; BC015781; OTTHUMT00000389702; OTTHUMT00000389703; OTTHUMT00000389704; OTTHUMT00000389724; OTTHUMT00000389725; OTTHUMT00000389726	CREB3L1	cAMP responsive element binding protein 3-like 1	chr11	+	Multiple_Complex	46277638	46321422
TC0700008868.hg.1	10.91	8.73	0.64	0.69	4.54	0.0033	0.0238	0.0055	0.0393	NM_015641; NM_152829; ENST00000358204; ENST00000393481; ENST00000393484; ENST00000455989; ENST00000461440; ENST00000463746; ENST00000485009; ENST00000492891; ENST00000494384; ENST00000496871; ENST00000496912; BC001451; OTTHUMT00000059413; OTTHUMT00000137414; OTTHUMT00000141434; OTTHUMT00000141435; OTTHUMT00000141436; OTTHUMT00000315773; OTTHUMT00000315774; OTTHUMT00000316594; OTTHUMT00000316595; …	TES	testin LIM domain protein	chr7	+	Multiple_Complex	116210493	116258783
TC1500008252.hg.1	7.68	5.51	0.57	0.25	4.52	2.98e-05	0.0008	0.0001	0.0024	NM_001113378; NM_018193; ENST00000300027; ENST00000310775; ENST00000447611; ENST00000561894; ENST00000563250; ENST00000564350; ENST00000564636; ENST00000564920; ENST00000565255; ENST00000565522; ENST00000566615; ENST00000566895; ENST00000567891; ENST00000567996; ENST00000568670; ENST00000570110; ENST00000570225; BC140769; BC144483; OTTHUMT00000256568; OTTHUMT00000421140; OTTHUMT00000421141; OTTHU…	FANCI	Fanconi anemia complementation group I	chr15	+	Multiple_Complex	89243949	89317261
TC0200014857.hg.1	9.28	7.11	0.83	0.19	4.51	0.0004	0.0051	0.0004	0.0059	NM_001281476; NM_024622; NR_104020; ENST00000417376; ENST00000438035; ENST00000445210; ENST00000453153; ENST00000453929; ENST00000487293; ENST00000488516; ENST00000488951; ENST00000490590; ENST00000495505; BC032687; OTTHUMT00000337788; OTTHUMT00000337789; OTTHUMT00000337790; OTTHUMT00000337791; OTTHUMT00000337792; OTTHUMT00000337793; OTTHUMT00000337794; OTTHUMT00000337795; OTTHUMT00000337796; OTT…	FASTKD1	FAST kinase domains 1	chr2	-	Multiple_Complex	169529749	169573921
TC0400007799.hg.1	7.23	5.06	0.36	0.43	4.51	8.23e-05	0.0017	0.0003	0.0049	NM_001098484; NM_001134742; NM_003759; ENST00000264485; ENST00000340595; ENST00000351898; ENST00000425175; ENST00000512686; ENST00000514331; BC030977; OTTHUMT00000252158; OTTHUMT00000362090; OTTHUMT00000362091; OTTHUMT00000362107; OTTHUMT00000362108; uc003hgc.4; uc010iic.3	SLC4A4	solute carrier family 4 (sodium bicarbonate cotransporter), member 4	chr4	+	Multiple_Complex	71187286	71572087
TC0600007380.hg.1	9.63	7.46	0.35	0.6	4.51	0.0001	0.0024	0.0004	0.0063	NM_003511; NM_003520; ENST00000396980; ENST00000449538; ENST00000606613; ENST00000612898; ENST00000613174; BC069306; BC101411; BC101412; BC101413; BC112072; OTTHUMT00000040160; OTTHUMT00000043840; OTTHUMT00000471044; OTTHUMT00000471045	HIST1H2AL; HIST1H2BN	histone cluster 1, H2al; histone cluster 1, H2bn	chr6	+	Multiple_Complex	27837760	27865828
TC0200013095.hg.1	11.1	8.93	0.12	0.24	4.5	1.71e-06	0.0001	5.73e-06	0.0003	NM_001035505; NM_212552; ENST00000295326; ENST00000327428; ENST00000469676; ENST00000477685; ENST00000484655; OTTHUMT00000328207; OTTHUMT00000328208; OTTHUMT00000328209; OTTHUMT00000328210; OTTHUMT00000328211	BOLA3	bolA family member 3	chr2	-	Multiple_Complex	74135398	74147994
TC0600009127.hg.1	12.27	10.1	0.04	0.26	4.5	3.58e-06	0.0002	1.31e-05	0.0005	NM_001287214; NM_001287215; NM_001287216; NM_001634; NR_109768; ENST00000368876; ENST00000368877; ENST00000368882; ENST00000368885; ENST00000451850; ENST00000465404; ENST00000610605; ENST00000612642; ENST00000619590; BC000171; OTTHUMT00000041816; OTTHUMT00000041817; OTTHUMT00000041818; OTTHUMT00000041819; OTTHUMT00000476405; OTTHUMT00000476406; OTTHUMT00000476407	AMD1	adenosylmethionine decarboxylase 1	chr6	+	Multiple_Complex	110814621	110895713
TC1600007931.hg.1	12.27	10.1	0.38	0.6	4.5	1.2e-05	0.0004	1.09e-05	0.0005	NM_017839; ENST00000262134; ENST00000562299; ENST00000563095; ENST00000564084; ENST00000565056; ENST00000566375; ENST00000566911; ENST00000566915; ENST00000615823; BC002472; OTTHUMT00000256977; OTTHUMT00000433264; OTTHUMT00000433265; OTTHUMT00000433266; OTTHUMT00000433267; OTTHUMT00000433268; OTTHUMT00000433269; OTTHUMT00000433270	LPCAT2	lysophosphatidylcholine acyltransferase 2	chr16	+	Multiple_Complex	55508998	55586670
TC0800007552.hg.1	9.85	7.69	0.23	0.26	4.48	1.34e-05	0.0005	5.03e-05	0.0014	NM_005914; NM_182746; ENST00000262105; ENST00000517709; ENST00000518221; ENST00000518382; ENST00000518680; ENST00000519138; ENST00000519170; ENST00000519470; ENST00000520637; ENST00000520934; ENST00000520994; ENST00000521151; ENST00000521261; ENST00000523853; ENST00000523944; ENST00000524086; BC031061; OTTHUMT00000377788; OTTHUMT00000377789; OTTHUMT00000377791; OTTHUMT00000377792; OTTHUMT00000377…	MCM4	minichromosome maintenance complex component 4	chr8	+	Multiple_Complex	47960185	47978160
TC0800010685.hg.1	6.7	4.54	0.17	0.42	4.48	3.51e-05	0.0009	0.0001	0.0026	NM_001080416; NM_001144755; NM_001294282; ENST00000517885; ENST00000518079; ENST00000522419; ENST00000522677; ENST00000523304; ENST00000524176; BC101186; BC101188; OTTHUMT00000379221; OTTHUMT00000379222; OTTHUMT00000379223; OTTHUMT00000379224; OTTHUMT00000379225; OTTHUMT00000379226	MYBL1	v-myb avian myeloblastosis viral oncogene homolog-like 1	chr8	-	Multiple_Complex	66562175	66614247
TC1400007145.hg.1	13.93	11.77	0.44	0.52	4.48	6.2e-06	0.0003	1.75e-05	0.0007	NM_001042481; NM_001267046; NM_001267047; NM_152330; ENST00000344768; ENST00000356218; ENST00000395718; ENST00000553556; ENST00000554167; ENST00000554495; ENST00000554745; ENST00000554778; ENST00000555197; ENST00000555703; ENST00000555936; ENST00000555952; ENST00000556137; ENST00000557001; ENST00000557103; ENST00000557183; ENST00000557405; ENST00000557522; BC020521; OTTHUMT00000276880; OTTHUMT000…	FRMD6	FERM domain containing 6	chr14	+	Multiple_Complex	51489100	51730727
TC1900006622.hg.1	12.01	9.85	0.25	0.27	4.47	1.26e-05	0.0004	4.98e-05	0.0014	NM_020170; ENST00000246117; ENST00000586904; ENST00000587740; ENST00000588428; ENST00000590671; ENST00000591062; ENST00000592235; ENST00000592737; BC010064; BC013283; BC019091; BC025926; OTTHUMT00000452544; OTTHUMT00000452545; OTTHUMT00000452546; OTTHUMT00000452548; OTTHUMT00000452549; OTTHUMT00000452550; OTTHUMT00000452551; OTTHUMT00000452783	NCLN	nicalin	chr19	+	Multiple_Complex	3185563	3209575
TC2100008285.hg.1	14.06	11.9	0.17	0.31	4.47	5.8e-07	4.85e-05	7.72e-07	7.24e-05	NM_001178008; ENST00000352178; ENST00000359624; ENST00000398158; ENST00000398165; ENST00000430013; ENST00000441030; ENST00000451248; ENST00000458223; ENST00000461686; ENST00000462349; ENST00000465732; ENST00000470912; ENST00000478709; ENST00000486098; ENST00000488526; ENST00000491776; ENST00000496485; OTTHUMT00000195523; OTTHUMT00000195524; OTTHUMT00000195525; OTTHUMT00000195526; OTTHUMT000001955…	CBS	cystathionine-beta-synthase	chr21	-	Multiple_Complex	43053191	43076943
TC0200010419.hg.1	8	5.85	0.56	0.2	4.45	0.0002	0.0032	0.0007	0.0092	NM_001160033; NM_001160046; NM_152524; ENST00000357799; ENST00000409203; ENST00000418045; ENST00000460534; ENST00000469840; ENST00000488636; BC092412; OTTHUMT00000335834; OTTHUMT00000335835; OTTHUMT00000335836; OTTHUMT00000335837; OTTHUMT00000335838; OTTHUMT00000335839	SGOL2	shugoshin-like 2 (S. pombe)	chr2	+	Multiple_Complex	200510008	200584095
TC0700006783.hg.1	9.19	7.04	0.71	0.82	4.45	0.0096	0.0526	0.0263	0.1189	NM_014399; ENST00000262067; ENST00000466195; BC033863; OTTHUMT00000250178; OTTHUMT00000326380	TSPAN13	tetraspanin 13	chr7	+	Multiple_Complex	16753535	16784536
TC0X00007200.hg.1	10.72	8.57	0.33	0.27	4.45	3.76e-06	0.0002	1.46e-05	0.0006	NM_001282166; NM_003173; ENST00000337852; ENST00000376687; ENST00000462786; ENST00000482260; BC006238; OTTHUMT00000058909; OTTHUMT00000058910; OTTHUMT00000318355	SUV39H1	suppressor of variegation 3-9 homolog 1 (Drosophila)	chrX	+	Multiple_Complex	48695554	48709015
TC0100013873.hg.1	8.43	6.28	1.01	0.47	4.44	0.0028	0.0209	0.0072	0.0475	NM_001127714; NM_024503; NR_038260; NR_038261; ENST00000247584; ENST00000372583; ENST00000372584; ENST00000460604; ENST00000479350; ENST00000489103; ENST00000491442; BC152563; OTTHUMT00000016977; OTTHUMT00000016978; OTTHUMT00000016979; OTTHUMT00000016980; OTTHUMT00000016981; OTTHUMT00000016982	HIVEP3	human immunodeficiency virus type I enhancer binding protein 3	chr1	-	Multiple_Complex	41506365	42035925
TC0100011587.hg.1	13.83	11.69	0.33	0.42	4.43	5.44e-06	0.0002	2.79e-06	0.0002	NM_001017424; NM_001017425; NM_014217; ENST00000391894; ENST00000391895; ENST00000444842; ENST00000457122; ENST00000467031; ENST00000470177; ENST00000474771; ENST00000478774; ENST00000486921; BC069462; BC101693; BC101695; BC143586; OTTHUMT00000089856; OTTHUMT00000089857; OTTHUMT00000089858; OTTHUMT00000357518; OTTHUMT00000357520; OTTHUMT00000357521; OTTHUMT00000357522; OTTHUMT00000357523; OTTHUMT…	KCNK2	potassium channel, two pore domain subfamily K, member 2	chr1	+	Multiple_Complex	215005542	215237093
TC2200007662.hg.1	6.71	4.57	0.26	0.3	4.43	3.43e-07	3.36e-05	1.38e-06	0.0001	NM_016426; ENST00000454366; ENST00000466510; ENST00000479645; ENST00000491863; BC006325; BC075828; OTTHUMT00000318360; OTTHUMT00000318361; OTTHUMT00000318362; OTTHUMT00000318363; uc011aqy.2	GTSE1	G-2 and S-phase expressed 1	chr22	+	Multiple_Complex	46296741	46330810
TC0400009221.hg.1	15.59	13.45	0.11	0.59	4.42	8.9e-05	0.0018	5.65e-05	0.0016	NM_001017369; NM_006745; ENST00000261507; ENST00000393766; ENST00000504317; ENST00000505270; ENST00000507013; BC010653; BC107879; OTTHUMT00000363880; OTTHUMT00000363881; OTTHUMT00000363882; OTTHUMT00000363883; OTTHUMT00000363884	MSMO1	methylsterol monooxygenase 1	chr4	+	Multiple_Complex	165327623	165343162
TC0400012620.hg.1	9.09	6.97	0.36	0.83	4.37	4.24e-05	0.0011	0.0001	0.0031	NM_024629; NR_104593; ENST00000281453; ENST00000502461; ENST00000506535; ENST00000508095; ENST00000510146; ENST00000514781; BC131556; BC141854; OTTHUMT00000360841; OTTHUMT00000360843; OTTHUMT00000360845; OTTHUMT00000361095; OTTHUMT00000361096; OTTHUMT00000361097	CENPU	centromere protein U	chr4	-	Multiple_Complex	184694065	184734133
TC1300007248.hg.1	11.06	8.94	0.43	0.48	4.37	1.1e-05	0.0004	3.38e-05	0.0011	NM_001098525; NM_001286686; NM_001286687; NM_018204; ENST00000258607; ENST00000378034; ENST00000378037; ENST00000459902; ENST00000468284; ENST00000480747; ENST00000490903; BC130296; BC136332; OTTHUMT00000045069; OTTHUMT00000045071; OTTHUMT00000355010; OTTHUMT00000355011; OTTHUMT00000355012; OTTHUMT00000355013; OTTHUMT00000355014	CKAP2	cytoskeleton associated protein 2	chr13	+	Multiple_Complex	52455360	52476631
TC1200009834.hg.1	15.04	12.92	0.43	0.45	4.34	7.31e-06	0.0003	2.9e-06	0.0002	NM_001297709; NM_001297710; NM_001297711; NM_001297712; NM_003480; NR_123733; NR_123734; ENST00000359478; ENST00000396549; ENST00000433590; ENST00000534833; ENST00000535336; ENST00000535411; ENST00000537009; ENST00000537128; ENST00000538107; ENST00000538694; ENST00000540087; ENST00000543369; ENST00000543467; ENST00000544211; ENST00000544889; BC005901; OTTHUMT00000400656; OTTHUMT00000400657; OTTHU…	MFAP5	microfibrillar associated protein 5	chr12	-	Multiple_Complex	8637346	8662888
TC1000011574.hg.1	10.08	7.97	0.89	0.71	4.33	0.0352	0.135	0.0476	0.1783	NM_032211; ENST00000260702; BC013153; OTTHUMT00000049766	LOXL4	lysyl oxidase-like 4	chr10	-	Multiple_Complex	98247686	98268250
TC1000010276.hg.1	7.72	5.61	1.08	1.65	4.32	0.4748	0.7042	0.7585	0.8823	NRP1.vdAug10-unspliced	NRP1	Transcript Identified by AceView, Entrez Gene ID(s) 8829	chr10	-	Unassigned	33271449	33272388
TC1400006715.hg.1	7.8	5.69	0.54	0.26	4.31	9.2e-06	0.0004	4.92e-06	0.0003	NM_001018073; NM_001291556; NM_001308054; NM_004563; ENST00000216780; ENST00000396973; ENST00000545054; ENST00000557969; ENST00000558096; ENST00000558674; ENST00000559171; ENST00000559250; ENST00000559503; ENST00000559584; ENST00000559837; ENST00000560106; ENST00000560657; ENST00000560736; ENST00000561050; ENST00000561286; BC001454; OTTHUMT00000071899; OTTHUMT00000071900; OTTHUMT00000416424; OTTH…	PCK2	phosphoenolpyruvate carboxykinase 2 (mitochondrial)	chr14	+	Multiple_Complex	24094053	24110598
TC1100007833.hg.1	9.6	7.5	0.45	0.18	4.3	1.74e-05	0.0006	6.73e-05	0.0018	NM_001040694; NM_020238; ENST00000278849; ENST00000394818; ENST00000528037; ENST00000528375; ENST00000531099; ENST00000533896; BC098576; OTTHUMT00000394723; OTTHUMT00000394849; OTTHUMT00000394850; OTTHUMT00000394851; OTTHUMT00000394852; OTTHUMT00000394853	INCENP	inner centromere protein	chr11	+	Multiple_Complex	62123973	62153163
TC1700007904.hg.1	13.65	11.55	0.17	0.19	4.3	1.52e-06	9.67e-05	2.28e-06	0.0002	NM_001070; ENST00000251413; ENST00000588056; ENST00000589613; ENST00000589688; ENST00000591509; BC000619; OTTHUMT00000450548; OTTHUMT00000450549; OTTHUMT00000452321; OTTHUMT00000452322; OTTHUMT00000452323	TUBG1	tubulin, gamma 1	chr17	+	Multiple_Complex	42609340	42615238
TC0700012959.hg.1	9.48	7.38	0.35	0.08	4.29	3.07e-06	0.0002	1.07e-05	0.0005	NM_001203247; NM_001203248; NM_001203249; NM_004456; NM_152998; ENST00000320356; ENST00000350995; ENST00000460911; ENST00000469631; ENST00000476773; ENST00000478654; ENST00000483012; ENST00000483967; ENST00000492143; ENST00000498186; BC010858; OTTHUMT00000352737; OTTHUMT00000352738; OTTHUMT00000352739; OTTHUMT00000352740; OTTHUMT00000352741; OTTHUMT00000352742; OTTHUMT00000352743; OTTHUMT00000352…	EZH2	enhancer of zeste 2 polycomb repressive complex 2 subunit	chr7	-	Multiple_Complex	148807372	148884349
TC0200012297.hg.1	10.65	8.56	0.14	0.37	4.28	3.67e-06	0.0002	1.2e-05	0.0005	NM_001031684; NM_001195446; ENST00000313117; ENST00000409276; ENST00000415527; ENST00000425778; ENST00000425941; ENST00000431066; ENST00000432873; ENST00000443213; ENST00000446327; ENST00000452806; ENST00000477635; ENST00000487773; BC000997; BC017369; BC017908; BC022328; OTTHUMT00000219889; OTTHUMT00000219890; OTTHUMT00000331252; OTTHUMT00000331253; OTTHUMT00000331254; OTTHUMT00000331256; OTTHUMT…	SRSF7	serine/arginine-rich splicing factor 7	chr2	-	Multiple_Complex	38743599	38751494
TC1200008568.hg.1	10.71	8.61	0.09	0.21	4.28	2.99e-07	3.06e-05	1.19e-06	9.85e-05	NM_001032283; NM_001032284; NM_001307975; NM_003276; ENST00000261210; ENST00000266732; ENST00000343315; ENST00000393053; ENST00000546828; ENST00000547214; ENST00000548223; ENST00000548911; ENST00000549938; ENST00000551987; ENST00000552831; ENST00000556029; ENST00000556678; BC053675; OTTHUMT00000407973; OTTHUMT00000407974; OTTHUMT00000407976; OTTHUMT00000407977; OTTHUMT00000407978; OTTHUMT00000407…	TMPO	thymopoietin	chr12	+	Multiple_Complex	98515512	98550379
TC0400007913.hg.1	14.04	11.94	0.59	0.53	4.27	3e-05	0.0008	2.03e-05	0.0007	NM_001306147; NM_018243; ENST00000264893; ENST00000502401; ENST00000502584; ENST00000504460; ENST00000504637; ENST00000505788; ENST00000506047; ENST00000506731; ENST00000510515; ENST00000510641; ENST00000512333; ENST00000512575; ENST00000512778; ENST00000513373; ENST00000513697; ENST00000515671; BC008083; BC063615; OTTHUMT00000362676; OTTHUMT00000362677; OTTHUMT00000362678; OTTHUMT00000362679; OT…	2011-09-01	septin 11	chr4	+	Multiple_Complex	76949703	77040384
TC1200010833.hg.1	12.27	10.19	0.07	0.37	4.24	1.4e-06	9.19e-05	4.73e-06	0.0003	NM_001127321; NM_001127322; NM_012117; NR_039851; ENST00000209875; ENST00000439541; ENST00000547872; ENST00000550411; ENST00000552562; ENST00000577868; ENST00000618078; BC006821; OTTHUMT00000405467; OTTHUMT00000405468; OTTHUMT00000405470; OTTHUMT00000405471; OTTHUMT00000405472; OTTHUMT00000474871; uc021qyo.1	CBX5; MIR3198-2	chromobox homolog 5; microRNA 3198-2	chr12	-	Multiple_Complex	54230940	54280133
TC1500009148.hg.1	5.99	3.9	0.34	0.21	4.24	1.51e-06	9.67e-05	5.43e-06	0.0003	NM_007280; ENST00000220514; ENST00000560640; BC015050; OTTHUMT00000252576; OTTHUMT00000419325; uc001znp.3	OIP5	Opa interacting protein 5	chr15	-	Multiple_Complex	41309268	41332621
TC1100010290.hg.1	5.44	3.36	0.2	0.28	4.23	4.58e-07	4.15e-05	1.7e-06	0.0001	NM_001256371; NM_001256372; NM_024680; ENST00000250024; ENST00000527884; ENST00000529188; ENST00000532666; ENST00000620009; BC126400; BC126402; OTTHUMT00000387830; OTTHUMT00000387831; OTTHUMT00000387832; OTTHUMT00000387834	E2F8	E2F transcription factor 8	chr11	-	Multiple_Complex	19224063	19241655
TC0100015550.hg.1	8.44	6.36	0.45	0.46	4.22	0.0002	0.0027	0.0005	0.0074	NM_001287385; ENST00000369175; ENST00000584486; OTTHUMT00000098432; OTTHUMT00000476752	FAM72C	family with sequence similarity 72, member C	chr1	-	Multiple_Complex	143944179	143972006
TC1600006652.hg.1	13.05	10.98	0.06	0.26	4.21	1.19e-06	8.19e-05	2.83e-06	0.0002	NM_016639; ENST00000326577; ENST00000341627; ENST00000571351; ENST00000573001; ENST00000574699; ENST00000575124; ENST00000575836; BC002718	TNFRSF12A	tumor necrosis factor receptor superfamily, member 12A	chr16	+	Multiple_Complex	3018445	3022383
TC1700007944.hg.1	9.17	7.1	0.05	0.12	4.21	1.2e-07	1.68e-05	1.28e-07	2.21e-05	NM_001291586; NM_001291587; NM_001291588; NM_145041; ENST00000536052; ENST00000541594; ENST00000586685; ENST00000588659; ENST00000588693; ENST00000592564; ENST00000592649; ENST00000612339; BC012139; BC146974; BC146976; BC147023; BC157892; OTTHUMT00000453465; OTTHUMT00000453466; OTTHUMT00000453467; OTTHUMT00000453468; OTTHUMT00000453469; OTTHUMT00000453470; OTTHUMT00000453471; OTTHUMT00000453473	TMEM106A	transmembrane protein 106A	chr17	+	Multiple_Complex	43211827	43220041
TC1200008814.hg.1	11.89	9.82	0.22	0.19	4.2	2.67e-07	2.82e-05	3.77e-07	4.53e-05	NM_033121; ENST00000261739; ENST00000546476; ENST00000547419; ENST00000547639; ENST00000549826; ENST00000550404; ENST00000551491; ENST00000553025; ENST00000553246; ENST00000553251; BC032833; OTTHUMT00000403427; OTTHUMT00000403428; OTTHUMT00000403430; OTTHUMT00000403431; OTTHUMT00000403432; OTTHUMT00000403433; OTTHUMT00000403434; OTTHUMT00000403435; OTTHUMT00000403436; OTTHUMT00000403437	ANKRD13A	ankyrin repeat domain 13A	chr12	+	Multiple_Complex	109999186	110039763
TC0200016369.hg.1	7.12	5.06	0.22	0.21	4.19	5.34e-07	4.64e-05	2.14e-06	0.0002	NM_001165031; NM_012145; NR_033255; ENST00000305784; ENST00000400770; ENST00000420144; ENST00000432348; ENST00000445261; ENST00000464603; ENST00000493095; BC001827; BC147006; BC147010; BC171902; OTTHUMT00000257266; OTTHUMT00000322959; OTTHUMT00000322960; OTTHUMT00000322961; OTTHUMT00000322962; OTTHUMT00000322963; OTTHUMT00000322965	DTYMK	deoxythymidylate kinase	chr2	-	Multiple_Complex	241675742	241686991
TC0X00007191.hg.1	11.03	8.96	0.42	0.22	4.19	1.46e-05	0.0005	3.4e-05	0.0011	NM_006579; ENST00000276096; ENST00000414061; ENST00000446158; ENST00000466461; ENST00000495186; ENST00000498425; BC001549; BC001572; BC046501; OTTHUMT00000083369; OTTHUMT00000083370; OTTHUMT00000083371; OTTHUMT00000083372; OTTHUMT00000144533; OTTHUMT00000144534	EBP	emopamil binding protein (sterol isomerase)	chrX	+	Multiple_Complex	48521158	48528716
TC1700010648.hg.1	6.73	4.67	1.36	0.49	4.18	0.0035	0.025	0.0036	0.0285	NM_031957; ENST00000361883; BC069533; BC093841; BC101555; OTTHUMT00000257691	KRTAP1-5	keratin associated protein 1-5	chr17	-	Coding	41026026	41027228
TC2100008030.hg.1	11.77	9.72	0.64	0.94	4.17	0.0004	0.0054	0.0006	0.0084	NM_001285389; NM_001285391; NM_001285392; NM_001285393; NM_004414; NM_203417; NM_203418; ENST00000313806; ENST00000381132; ENST00000381135; ENST00000399272; ENST00000443408; ENST00000463276; ENST00000481448; ENST00000482533; ENST00000487434; ENST00000487990; ENST00000489903; ENST00000492600; ENST00000609325; ENST00000620920; BC002864; OTTHUMT00000194142; OTTHUMT00000194143; OTTHUMT00000194144; OT…	RCAN1	regulator of calcineurin 1	chr21	-	Multiple_Complex	34513142	34615142
TC2200009270.hg.1	7.89	5.83	0.81	0.24	4.17	0.0004	0.005	0.001	0.0114	NM_001270411; NM_004900; ENST00000333467; ENST00000335760; ENST00000402182; ENST00000407298; BC053859; OTTHUMT00000321233; OTTHUMT00000321234; OTTHUMT00000321235; OTTHUMT00000321236	APOBEC3B	apolipoprotein B mRNA editing enzyme, catalytic polypeptide-like 3B	chr22	+	Coding	38982347	38992804
TC0600009234.hg.1	8.43	6.38	0.52	1.1	4.14	0.0216	0.095	0.0107	0.0629	NM_153711; ENST00000368599; OTTHUMT00000041956	FAM26E	family with sequence similarity 26, member E	chr6	+	Coding	116511645	116524792
TC1500007829.hg.1	14.86	12.81	0.21	0.34	4.14	3.41e-06	0.0002	2.88e-06	0.0002	NM_005576; ENST00000261921; ENST00000562548; ENST00000566011; ENST00000566530; ENST00000567675; BC015090; BC068542; OTTHUMT00000268995; OTTHUMT00000419872; OTTHUMT00000419946; OTTHUMT00000419947; OTTHUMT00000420342	LOXL1	lysyl oxidase-like 1	chr15	+	Multiple_Complex	73925989	73952137
TC0100015102.hg.1	11.94	9.89	1.67	1.74	4.13	0.1081	0.292	0.1483	0.3705	NM_001190709; NM_001854; NM_080629; NM_080630; ENST00000353414; ENST00000358392; ENST00000370096; ENST00000427239; ENST00000447608; ENST00000461720; ENST00000465209; ENST00000470170; ENST00000475980; ENST00000512756; BC117697; OTTHUMT00000029997; OTTHUMT00000029998; OTTHUMT00000029999; OTTHUMT00000030000; OTTHUMT00000030001; OTTHUMT00000030086; OTTHUMT00000030087; OTTHUMT00000360666; uc001dum.3	COL11A1	collagen, type XI, alpha 1	chr1	-	Multiple_Complex	102876467	103108496
TC1100012528.hg.1	15	12.96	0.24	0.17	4.1	8e-06	0.0003	3.6e-06	0.0002	NM_001311160; NM_001311162; NM_006288; ENST00000284240; ENST00000524659; ENST00000524970; ENST00000527590; ENST00000528295; ENST00000528522; ENST00000532974; ENST00000533840; ENST00000580275; ENST00000584021; BC065559; OTTHUMT00000388370; OTTHUMT00000388372; OTTHUMT00000388373; OTTHUMT00000388374; OTTHUMT00000388375; OTTHUMT00000388376; OTTHUMT00000388377; OTTHUMT00000388378; OTTHUMT00000447244; …	THY1	Thy-1 cell surface antigen	chr11	-	Multiple_Complex	119417378	119424985
TC0400010745.hg.1	10.88	8.85	0.53	0.56	4.08	0.0003	0.0039	0.0006	0.0085	NM_001267843; NM_004898; ENST00000309964; ENST00000381322; ENST00000435527; ENST00000479384; ENST00000506747; ENST00000506923; ENST00000508049; ENST00000509151; ENST00000511124; ENST00000513033; ENST00000513440; BC041878; BC126157; BC126159; OTTHUMT00000219982; OTTHUMT00000317146; OTTHUMT00000317147; OTTHUMT00000361993; OTTHUMT00000361994; OTTHUMT00000361995; OTTHUMT00000361996; OTTHUMT0000036199…	CLOCK	clock circadian regulator	chr4	-	Multiple_Complex	55427901	55547138
TC0600013147.hg.1	11.18	9.15	0.14	0.34	4.08	6.54e-07	5.25e-05	2.66e-06	0.0002	NM_033515; ENST00000368149; ENST00000463225; ENST00000483367; BC101708; BC107416; BC111940; OTTHUMT00000042185; OTTHUMT00000042186; OTTHUMT00000042187	ARHGAP18	Rho GTPase activating protein 18	chr6	-	Multiple_Complex	129576132	129710225
TC1200008269.hg.1	9.29	7.26	0.54	0.54	4.08	8.92e-05	0.0018	0.0002	0.0035	NM_001024383; NM_014903; ENST00000397909; ENST00000536525; ENST00000547725; ENST00000547884; ENST00000548948; ENST00000549369; ENST00000549464; ENST00000550503; ENST00000550673; ENST00000550788; ENST00000551162; ENST00000551277; ENST00000552300; ENST00000552895; OTTHUMT00000406810; OTTHUMT00000406811; OTTHUMT00000406812; OTTHUMT00000406813; OTTHUMT00000406814; OTTHUMT00000406815; OTTHUMT000004068…	NAV3	neuron navigator 3	chr12	+	Multiple_Complex	77830905	78213012
TC2200006641.hg.1	12.23	10.21	0.21	0.03	4.06	4.86e-07	4.33e-05	1.63e-06	0.0001	NM_001278639; NM_001278640; NM_001278641; NM_002882; ENST00000331821; ENST00000402752; ENST00000411892; ENST00000416427; ENST00000418705; ENST00000421656; ENST00000423859; ENST00000430524; ENST00000432879; ENST00000435265; ENST00000448394; ENST00000467920; ENST00000486575; ENST00000488484; OTTHUMT00000318392; OTTHUMT00000318408; OTTHUMT00000318409; OTTHUMT00000318487; OTTHUMT00000318488; OTTHUMT0…	RANBP1	RAN binding protein 1	chr22	+	Multiple_Complex	20115938	20127357
TC0300013103.hg.1	13.36	11.34	0.97	0.6	4.04	0.0012	0.0116	0.0012	0.0128	NM_001099645; ENST00000295830; ENST00000463836; ENST00000466674; ENST00000475836; ENST00000478578; ENST00000494771; BC107708; OTTHUMT00000352586; OTTHUMT00000352587; OTTHUMT00000352675; OTTHUMT00000352677; OTTHUMT00000352678; OTTHUMT00000352679	RPL22L1	ribosomal protein L22-like 1	chr3	-	Multiple_Complex	170864875	170870483
TC0600007585.hg.1	8.69	6.68	0.25	0.04	4.03	2.99e-07	3.06e-05	3.3e-07	4.29e-05	NM_001289161; ENST00000252229; ENST00000399150; ENST00000494577; ENST00000538442; BC044218; OTTHUMT00000076102; OTTHUMT00000258151; OTTHUMT00000258152	MICB	MHC class I polypeptide-related sequence B	chr6	+	Multiple_Complex	31494881	31511124
TC0700009233.hg.1	5.77	3.77	0.65	0.36	4.03	0.0012	0.0113	0.0006	0.0084	BPGM.iAug10-unspliced	BPGM	Transcript Identified by AceView, Entrez Gene ID(s) 669	chr7	+	Unassigned	134662390	134663176
TC0700010509.hg.1	13.39	11.38	0.31	0.16	4.03	1.19e-06	8.19e-05	2.11e-06	0.0001	NM_018947; ENST00000305786; ENST00000409409; ENST00000409764; ENST00000413447; BC005299; BC008475; BC008477; BC009578; BC009579; BC009582; BC009587; BC009602; BC009607; BC014359; BC014361; BC015130; BC016006; BC021994; BC022330; BC067222; BC068464; BC070156; BC070346; BC071761	CYCS	cytochrome c, somatic	chr7	-	Coding	25118651	25125361
TC1400010715.hg.1	8.8	6.79	0.05	0.32	4.02	6.24e-06	0.0003	2.03e-06	0.0001	NM_001289097; NM_032876; NM_198086; ENST00000262713; ENST00000361265; ENST00000397388; ENST00000553592; ENST00000553736; ENST00000553911; ENST00000555479; ENST00000556731; BC007580; BC034968; OTTHUMT00000071685; OTTHUMT00000257240; OTTHUMT00000413452; OTTHUMT00000413453; OTTHUMT00000413454; OTTHUMT00000413455; OTTHUMT00000413456	AJUBA	ajuba LIM protein	chr14	-	Multiple_Complex	22971174	22982642
TC0100013028.hg.1	7.26	5.26	0.82	0.56	4	0.0021	0.0171	0.0063	0.043	NM_004431; ENST00000358432; ENST00000461614; ENST00000462805; ENST00000480202; BC037166; OTTHUMT00000026322; OTTHUMT00000026323; OTTHUMT00000026324; OTTHUMT00000085366; uc001aya.2	EPHA2	EPH receptor A2	chr1	-	Multiple_Complex	16124337	16156087
TC0700011785.hg.1	9.36	7.37	0.44	0.45	4	2.64e-05	0.0008	7.53e-05	0.0019	NM_001145306; NM_001259; ENST00000265734; ENST00000424848; ENST00000467166; ENST00000473078; ENST00000491250; BC052264; OTTHUMT00000254605; OTTHUMT00000342063; OTTHUMT00000342064; OTTHUMT00000342065; OTTHUMT00000342066; uc011khw.2	CDK6	cyclin-dependent kinase 6	chr7	-	Multiple_Complex	92604921	92836627
TC1100008008.hg.1	8.42	6.42	0.12	0.39	4	5.58e-07	4.77e-05	2.27e-06	0.0002	NM_002689; ENST00000265465; ENST00000525924; ENST00000527618; ENST00000527850; ENST00000532391; ENST00000532469; ENST00000533192; ENST00000534785; BC001347; BC002990; OTTHUMT00000387223; OTTHUMT00000387224; OTTHUMT00000387225; OTTHUMT00000387226; OTTHUMT00000387227; OTTHUMT00000387228; OTTHUMT00000387229; OTTHUMT00000387256	POLA2	polymerase (DNA directed), alpha 2, accessory subunit	chr11	+	Multiple_Complex	65261762	65305589
TC1600007521.hg.1	13.84	11.84	0.15	0.37	3.99	7.01e-06	0.0003	2.5e-05	0.0009	NM_001170634; NM_001170937; NM_004960; NR_028388; ENST00000254108; ENST00000380244; ENST00000474990; ENST00000483853; ENST00000487045; ENST00000487509; ENST00000487974; ENST00000564766; ENST00000566605; ENST00000568685; ENST00000568901; ENST00000569760; ENST00000570090; BC000402; BC002459; BC026062; OTTHUMT00000255526; OTTHUMT00000258282; OTTHUMT00000258283; OTTHUMT00000258284; OTTHUMT00000258286…	FUS	FUS RNA binding protein	chr16	+	Multiple_Complex	31180110	31194871
TC0100013369.hg.1	11.36	9.36	0.36	0.2	3.98	7.46e-07	5.78e-05	2.98e-06	0.0002	NM_001145454; NM_005563; NM_203399; NM_203401; NR_037481; ENST00000357865; ENST00000374291; ENST00000399728; ENST00000426559; ENST00000446334; ENST00000455785; ENST00000465604; ENST00000485226; ENST00000513116; ENST00000580971; BC014353; BC082228; BC114443; BC114502; OTTHUMT00000019353; OTTHUMT00000019355; OTTHUMT00000019356; OTTHUMT00000019357; OTTHUMT00000019358; OTTHUMT00000019359; OTTHUMT0000…	STMN1; MIR3917	stathmin 1; microRNA 3917	chr1	-	Multiple_Complex	25884181	25906991
TC0300011009.hg.1	5.45	3.46	0.44	0.38	3.98	3.46e-05	0.0009	0.0001	0.0028	NM_001789; NM_201567; ENST00000302506; ENST00000351231; ENST00000437972; ENST00000443342; ENST00000459900; BC007401; BC018642; OTTHUMT00000257512; OTTHUMT00000257513; OTTHUMT00000346149; OTTHUMT00000346150; OTTHUMT00000346151	CDC25A	cell division cycle 25A	chr3	-	Multiple_Complex	48157146	48188402
TC0600011140.hg.1	7.87	5.88	0.8	0.32	3.98	0.0001	0.0023	0.0004	0.0063	NM_021018; ENST00000618052; BC067492; BC069818; BC096131; OTTHUMT00000040098	HIST1H3F	histone cluster 1, H3f	chr6	-	Coding	26250141	26250607
TC0600009534.hg.1	5.62	3.62	1.22	0.12	3.97	0.0105	0.0564	0.0238	0.1109	NM_001130172; NM_001130173; NM_001161656; NM_001161657; NM_001161658; NM_001161659; NM_001161660; NM_005375; ENST00000316528; ENST00000339290; ENST00000341911; ENST00000367812; ENST00000367814; ENST00000420123; ENST00000430686; ENST00000438901; ENST00000442647; ENST00000463282; ENST00000524588; ENST00000525002; ENST00000525369; ENST00000525477; ENST00000525514; ENST00000525940; ENST00000526187; E…	MYB	v-myb avian myeloblastosis viral oncogene homolog	chr6	+	Multiple_Complex	135181315	135219173
TC0900009711.hg.1	10.68	8.69	0.57	0.78	3.97	0.0013	0.0122	0.0021	0.0193	NM_176891; NR_027054; ENST00000448696; BC100871; BC100872; BC100873; OTTHUMT00000051901	IFNE; MIR31HG	interferon, epsilon; MIR31 host gene	chr9	-	Multiple_Complex	21454268	21559833
TC1800007092.hg.1	9.64	7.65	0.26	0.25	3.97	2.16e-06	0.0001	2.98e-06	0.0002	NM_017947; ENST00000261326; ENST00000588132; BC012079; OTTHUMT00000255801; OTTHUMT00000444104	MOCOS	molybdenum cofactor sulfurase	chr18	+	Multiple_Complex	36187517	36272157
TC0400008620.hg.1	8.9	6.91	0.23	0.29	3.95	1.12e-06	7.8e-05	4.2e-06	0.0002	NM_145207; ENST00000274008; ENST00000422835; BC048217; OTTHUMT00000256714; OTTHUMT00000363996	SPATA5	spermatogenesis associated 5	chr4	+	Multiple_Complex	122923070	123319450
TC0600008486.hg.1	12.09	10.11	0.39	0.48	3.95	1.03e-05	0.0004	2.94e-05	0.001	NM_024576; ENST00000370435; ENST00000467503; BC018688; BC110999; OTTHUMT00000041153; OTTHUMT00000041154	OGFRL1	opioid growth factor receptor-like 1	chr6	+	Multiple_Complex	71288774	71449203
TC1200007740.hg.1	10.51	8.53	0.7	0.43	3.95	0.0061	0.0377	0.0048	0.0357	NM_022658; ENST00000040584; BC053898; OTTHUMT00000358957	HOXC8	homeobox C8	chr12	+	Multiple_Complex	54009106	54012761
TC0400007016.hg.1	12.1	10.13	0.39	0.78	3.93	0.0004	0.0053	0.0007	0.0095	NM_001289135; NM_001289136; NM_004787; ENST00000273739; ENST00000503823; ENST00000503837; ENST00000504154; ENST00000508541; ENST00000508824; ENST00000509099; ENST00000509394; ENST00000509941; ENST00000511508; ENST00000512993; ENST00000622093; BC117190; BC143978; OTTHUMT00000250396; OTTHUMT00000359841; OTTHUMT00000359842; OTTHUMT00000359843; OTTHUMT00000359844; OTTHUMT00000359845; OTTHUMT000003598…	SLIT2	slit guidance ligand 2	chr4	+	Multiple_Complex	20253260	20620561
TC0600007565.hg.1	8	6.03	0.04	0.13	3.93	4.17e-05	0.001	0.0002	0.0032	NM_001077511; ENST00000376255; ENST00000376257; ENST00000496421; ENST00000542218; BC002493; BC033086; BC044632; OTTHUMT00000076595; OTTHUMT00000076596; OTTHUMT00000257968; OTTHUMT00000401433	TCF19	transcription factor 19	chr6	+	Multiple_Complex	31158526	31167855
TC0400006546.hg.1	10.71	8.74	0.14	0.16	3.92	2.28e-07	2.51e-05	7.09e-07	6.82e-05	NM_001042424; NM_007331; NM_133330; NM_133331; NM_133334; NM_133335; ENST00000312087; ENST00000353275; ENST00000382888; ENST00000382891; ENST00000382892; ENST00000382895; ENST00000398261; ENST00000420906; ENST00000436793; ENST00000482415; ENST00000502425; ENST00000503128; ENST00000503207; ENST00000505643; ENST00000507094; ENST00000507820; ENST00000508299; ENST00000508355; ENST00000508803; ENST000…	WHSC1	Wolf-Hirschhorn syndrome candidate 1	chr4	+	Multiple_Complex	1871396	1982207
TC0700010538.hg.1	15.1	13.13	0.02	0.18	3.92	4.25e-07	3.93e-05	1.39e-06	0.0001	NM_002137; NM_031243; ENST00000354667; ENST00000356674; ENST00000360787; ENST00000463181; ENST00000476233; ENST00000490912; ENST00000495810; ENST00000618183; BC000506; OTTHUMT00000214109; OTTHUMT00000214110; OTTHUMT00000327978; OTTHUMT00000327979; OTTHUMT00000327981; OTTHUMT00000327982; OTTHUMT00000327983	HNRNPA2B1	heterogeneous nuclear ribonucleoprotein A2/B1	chr7	-	Multiple_Complex	26189927	26201529
TC1300008280.hg.1	9.29	7.32	0.42	0.52	3.92	1.12e-05	0.0004	3.92e-05	0.0012	NM_001166017; NM_145061; ENST00000298260; ENST00000314759; ENST00000400018; ENST00000462482; ENST00000465471; ENST00000475251; ENST00000536239; BC013418; BC048988; OTTHUMT00000044118; OTTHUMT00000044119; OTTHUMT00000044120; OTTHUMT00000044122; OTTHUMT00000272912; OTTHUMT00000272913; OTTHUMT00000399764; uc001unt.3	SKA3	spindle and kinetochore associated complex subunit 3	chr13	-	Multiple_Complex	21153595	21176602
TC1300009332.hg.1	5.19	3.22	1.54	0.52	3.91	0.0514	0.175	0.0867	0.2646	RBM26.vcAug10-unspliced	RBM26	Transcript Identified by AceView, Entrez Gene ID(s) 64062	chr13	-	Unassigned	79323146	79323613
TC1500009173.hg.1	10.83	8.86	0.56	0.47	3.91	4.5e-05	0.0011	0.0002	0.0033	NM_139265; ENST00000220325; ENST00000569223; ENST00000612090; BC006287; BC051823; OTTHUMT00000252737; OTTHUMT00000420245	EHD4	EH domain containing 4	chr15	-	Multiple_Complex	41895939	41972578
TC0200006833.hg.1	7.7	5.74	0.43	0.6	3.9	0.0005	0.0062	0.0018	0.0177	NM_001130009; NM_182625; ENST00000317402; ENST00000381254; ENST00000524465; ENST00000528873; ENST00000532257; ENST00000534451; ENST00000534669; ENST00000614478; BC117204; BC117206; OTTHUMT00000241661; OTTHUMT00000394507; OTTHUMT00000394508; OTTHUMT00000394509; OTTHUMT00000394510; OTTHUMT00000394511; OTTHUMT00000476312; uc010yjs.1	GEN1	GEN1 Holliday junction 5 flap endonuclease	chr2	+	Multiple_Complex	17753858	17788941
TC1500009861.hg.1	12.03	10.07	0.24	0.61	3.9	0.0009	0.009	6.28e-05	0.0017	NM_001004439; ENST00000315757; ENST00000423218; ENST00000562826; ENST00000565868; ENST00000566429; ENST00000568677; ENST00000569346; OTTHUMT00000419730; OTTHUMT00000419734; OTTHUMT00000419735; OTTHUMT00000419736; OTTHUMT00000419737; OTTHUMT00000419738; OTTHUMT00000484071	ITGA11	integrin alpha 11	chr15	-	Multiple_Complex	68296533	68432162
TC1200006469.hg.1	9.71	7.75	0.38	0.08	3.89	1.99e-05	0.0006	5.3e-05	0.0015	NM_030775; NM_032642; ENST00000310594; ENST00000397196; ENST00000537031; ENST00000538854; ENST00000539198; ENST00000542408; ENST00000543071; ENST00000543563; ENST00000545747; ENST00000545811; BC001749; OTTHUMT00000206747; OTTHUMT00000397936; OTTHUMT00000397937; OTTHUMT00000397938; OTTHUMT00000397939; OTTHUMT00000397940; OTTHUMT00000397941; OTTHUMT00000397942; OTTHUMT00000397943; OTTHUMT00000397944	WNT5B	wingless-type MMTV integration site family, member 5B	chr12	+	Multiple_Complex	1529891	1647243
TC0100011096.hg.1	11.81	9.86	0.41	0.08	3.87	8.09e-07	6.13e-05	1.13e-06	9.42e-05	NM_133494; ENST00000367383; ENST00000367385; ENST00000391974; ENST00000417895; ENST00000442588; ENST00000493790; ENST00000538004; ENST00000544035; OTTHUMT00000086550; OTTHUMT00000086551; OTTHUMT00000086552; OTTHUMT00000086553; OTTHUMT00000086554; OTTHUMT00000399550; OTTHUMT00000399555; OTTHUMT00000399556	NEK7	NIMA-related kinase 7	chr1	+	Multiple_Complex	198156963	198605176
TC1400007625.hg.1	9.35	7.4	0.4	0.23	3.87	2.22e-06	0.0001	5.74e-06	0.0003	NM_021239; ENST00000261973; ENST00000525161; ENST00000525321; ENST00000526754; ENST00000527432; ENST00000527449; ENST00000528081; ENST00000530978; ENST00000531500; ENST00000532192; ENST00000532483; ENST00000532683; BC136775; BC136776; BC144407; OTTHUMT00000394966; OTTHUMT00000394968; OTTHUMT00000394969; OTTHUMT00000394971; OTTHUMT00000394972; OTTHUMT00000394973; OTTHUMT00000394974; OTTHUMT0000039…	RBM25	RNA binding motif protein 25	chr14	+	Multiple_Complex	73058436	73123898
TC0400012820.hg.1	12.01	10.06	0.4	0.15	3.86	0.0001	0.0026	0.0004	0.0067	NM_001291812; NM_004464; NM_033143; ENST00000312465; ENST00000380628; ENST00000456523; ENST00000503413; BC074858; BC074859; BC131502; OTTHUMT00000252627; OTTHUMT00000252628; OTTHUMT00000362782; OTTHUMT00000362783	FGF5	fibroblast growth factor 5	chr4	+	Multiple_Complex	80266588	80291017
TC1400009829.hg.1	8.47	6.52	0.46	0.5	3.86	0.0002	0.0036	0.0008	0.0104	NM_152446; ENST00000216517; ENST00000281129; ENST00000553717; ENST00000554298; ENST00000554368; ENST00000554502; ENST00000554728; ENST00000554827; ENST00000555265; ENST00000555529; ENST00000556042; ENST00000556061; ENST00000556800; ENST00000556981; ENST00000557377; ENST00000557411; BC150610	CEP128	centrosomal protein 128kDa	chr14	-	Multiple_Complex	80476983	80959517
TC1800008781.hg.1	12.07	10.12	0.79	0.36	3.86	0.0011	0.0108	0.0038	0.0296	NM_005603; ENST00000283684; ENST00000536015; ENST00000585322; ENST00000588255; ENST00000589147; ENST00000591728; OTTHUMT00000256097; OTTHUMT00000450163; OTTHUMT00000450164; OTTHUMT00000450458; OTTHUMT00000450459	ATP8B1	ATPase, aminophospholipid transporter, class I, type 8B, member 1	chr18	-	Multiple_Complex	57646426	57803101
TC1400007321.hg.1	7.69	5.74	0.66	1.33	3.85	0.0206	0.0916	0.0287	0.126	DACT1.fAug10-unspliced	DACT1	Transcript Identified by AceView, Entrez Gene ID(s) 51339	chr14	+	Unassigned	58643408	58644967
TC1700012431.hg.1	9.51	7.56	1.02	0.99	3.85	0.0566	0.187	0.1474	0.3694	NM_002145; ENST00000330070; ENST00000571287; BC074805; BC074806; OTTHUMT00000358384; OTTHUMT00000358385	HOXB2	homeobox B2	chr17	-	Multiple_Complex	48542655	48545031
TC0100011269.hg.1	6.2	4.26	0.4	0.76	3.84	0.0004	0.0049	0.0011	0.0128	NR_046213; BC000988	LINC00260	long intergenic non-protein coding RNA 260	chr1	+	Multiple_Complex	203730577	203731853
TC0100015509.hg.1	8.23	6.29	0.42	0.19	3.84	2.55e-05	0.0007	6.63e-05	0.0018	NM_001100910; ENST00000355228; ENST00000369390; ENST00000452190; ENST00000468129; ENST00000471903; ENST00000616749; ENST00000619376; BC046199; BC137546; OTTHUMT00000469465; OTTHUMT00000469466; OTTHUMT00000469467; OTTHUMT00000469468; OTTHUMT00000469469; OTTHUMT00000469470; OTTHUMT00000469471	FAM72B	family with sequence similarity 72, member B	chr1	-	Multiple_Complex	121167646	121185539
TC0400009396.hg.1	7.84	5.9	0.56	0.37	3.84	6.13e-05	0.0014	0.0001	0.0031	NM_018248; ENST00000264596; ENST00000513321; BC025954; OTTHUMT00000361914; OTTHUMT00000361915	NEIL3	nei-like DNA glycosylase 3	chr4	+	Multiple_Complex	177309836	177362943
TC0400012378.hg.1	11.65	9.7	0.05	0.45	3.84	7.34e-06	0.0003	1.45e-05	0.0006	NM_020870; ENST00000284637; ENST00000502315; ENST00000508685; ENST00000510806; ENST00000511421; BC053671; OTTHUMT00000363382; OTTHUMT00000363435; OTTHUMT00000363436; OTTHUMT00000363438; OTTHUMT00000363439	SH3RF1	SH3 domain containing ring finger 1	chr4	-	Multiple_Complex	169094210	169271105
TC0700010965.hg.1	13.74	11.79	0.64	1.85	3.84	0.0289	0.117	0.0335	0.1412	NM_000598; NM_001013398; ENST00000275521; ENST00000381083; ENST00000381086; ENST00000417621; ENST00000428530; ENST00000448817; ENST00000460209; ENST00000460477; ENST00000465642; ENST00000613132; ENST00000615754; BC000013; BC018962; BC064987; OTTHUMT00000251356; OTTHUMT00000340042; OTTHUMT00000340048; OTTHUMT00000340049; OTTHUMT00000340050; OTTHUMT00000340051; OTTHUMT00000340052; OTTHUMT0000034005…	IGFBP3	insulin like growth factor binding protein 3	chr7	-	Multiple_Complex	45912245	45921874
TC1200007810.hg.1	9.81	7.87	0.48	0.22	3.84	4.59e-06	0.0002	7.7e-06	0.0004	NM_014182; ENST00000243045; ENST00000546645; ENST00000548974; ENST00000550836; ENST00000552672; BC012543; OTTHUMT00000407934; OTTHUMT00000407935; OTTHUMT00000407936; OTTHUMT00000407937; OTTHUMT00000407938	ORMDL2	ORMDL sphingolipid biosynthesis regulator 2	chr12	+	Multiple_Complex	55817919	55821879
TC0400008618.hg.1	12.55	10.62	0.39	0.42	3.83	1.38e-05	0.0005	8.78e-06	0.0004	NM_002006; ENST00000264498; ENST00000608478; ENST00000614010; OTTHUMT00000095330; OTTHUMT00000472102	FGF2	fibroblast growth factor 2 (basic)	chr4	+	Multiple_Complex	122826708	122898236
TC1000006819.hg.1	5.52	3.58	0.18	0.24	3.83	3.52e-07	3.43e-05	1.1e-06	9.31e-05	NM_018518; NM_182751; ENST00000378694; ENST00000378714; ENST00000459751; ENST00000479669; ENST00000481292; ENST00000484800; ENST00000485659; BC101727; BC143490; OTTHUMT00000046849; OTTHUMT00000046850; OTTHUMT00000356853; OTTHUMT00000356854; OTTHUMT00000356855; OTTHUMT00000356856; OTTHUMT00000356857; uc001imb.3	MCM10	minichromosome maintenance 10 replication initiation factor	chr10	+	Multiple_Complex	13161554	13211104
TC1700010847.hg.1	9.03	7.09	0.69	0.54	3.83	0.0002	0.0028	0.0005	0.0072	NM_001080383; NM_005497; ENST00000330514; ENST00000426548; ENST00000586267; ENST00000586347; ENST00000587113; ENST00000587239; ENST00000590758; ENST00000591424; ENST00000592524; BC096213; BC096214; BC096215; BC096216; OTTHUMT00000448657; OTTHUMT00000448658; OTTHUMT00000448659; OTTHUMT00000448660; OTTHUMT00000448661; OTTHUMT00000448662; OTTHUMT00000448663; OTTHUMT00000448664; uc002ihl.3	GJC1	gap junction protein gamma 1	chr17	-	Multiple_Complex	44794747	44830816
TC0200008071.hg.1	13.83	11.89	0.14	0.51	3.82	2.71e-05	0.0008	1.31e-05	0.0005	NM_006636; NR_027405; ENST00000394053; ENST00000409601; ENST00000409804; ENST00000462026; ENST00000470592; ENST00000477455; ENST00000488086; ENST00000489041; BC001548; BC015062; BC017054; OTTHUMT00000252045; OTTHUMT00000329302; OTTHUMT00000329303; OTTHUMT00000329304; OTTHUMT00000329305; OTTHUMT00000351281; OTTHUMT00000351282; OTTHUMT00000467420	MTHFD2	methylenetetrahydrofolate dehydrogenase (NADP+ dependent) 2, methenyltetrahydrofolate cyclohydrolase	chr2	+	Multiple_Complex	74198562	74217565
TC1800008358.hg.1	13.14	11.21	0.55	0.34	3.81	0.0002	0.0031	0.0003	0.005	NM_001308176; NM_001792; ENST00000269141; ENST00000399380; ENST00000413878; ENST00000418492; ENST00000430882; BC036470; OTTHUMT00000133246; OTTHUMT00000139289; OTTHUMT00000139363; OTTHUMT00000314046; OTTHUMT00000314047	CDH2	cadherin 2, type 1, N-cadherin (neuronal)	chr18	-	Multiple_Complex	27950963	28177446
TC0600012038.hg.1	9	7.07	0.31	0.21	3.8	1.73e-06	0.0001	6.22e-06	0.0003	NM_001270472; NM_002388; ENST00000229854; ENST00000419835; ENST00000421471; ENST00000476448; ENST00000596288; ENST00000596983; ENST00000616552; BC001626; BC003509; OTTHUMT00000040897; OTTHUMT00000040899; OTTHUMT00000040900; OTTHUMT00000464551; OTTHUMT00000470784	MCM3	minichromosome maintenance complex component 3	chr6	-	Multiple_Complex	52264009	52284881
TC0400008680.hg.1	7.28	5.36	0.56	0.29	3.79	0.0004	0.0048	0.0004	0.0057	NM_001287437; NM_001287439; NM_001287440; NM_001287441; NM_001287442; NM_001287443; NM_024900; NM_199320; ENST00000226319; ENST00000413543; ENST00000452328; ENST00000503785; ENST00000504089; ENST00000507833; ENST00000508997; ENST00000510308; ENST00000511647; ENST00000511925; ENST00000512960; ENST00000514740; ENST00000610919; ENST00000611140; BC032376	JADE1	jade family PHD finger 1	chr4	+	Multiple_Complex	128809623	128875224
TC1800008828.hg.1	6.18	4.26	0.86	0.63	3.79	0.01	0.0542	0.0203	0.0993	hsa_circ_0008461	CCBE1	Jeck2013 ALT_ACCEPTOR, ALT_DONOR, coding, INTERNAL, intronic best transcript NM_133459	chr18	-	NonCoding	59653100	59653576
TC0800007416.hg.1	7.1	5.18	0.06	0.04	3.78	2.62e-06	0.0001	7.9e-06	0.0004	NM_032336; ENST00000276533; ENST00000518430; ENST00000518671; ENST00000520354; ENST00000520631; ENST00000520710; ENST00000520736; ENST00000522642; ENST00000523277; BC005995; OTTHUMT00000377146; OTTHUMT00000377147; OTTHUMT00000377148; OTTHUMT00000377149; OTTHUMT00000377150; OTTHUMT00000377151; OTTHUMT00000377152; OTTHUMT00000377153; uc003xnx.3	GINS4	GINS complex subunit 4 (Sld5 homolog)	chr8	+	Multiple_Complex	41529206	41545046
TC1000012564.hg.1	8.45	6.53	0.06	0.39	3.78	1.94e-06	0.0001	7.81e-06	0.0004	NM_015190; ENST00000453189; ENST00000469143; BC136507; OTTHUMT00000048623; OTTHUMT00000048644	DNAJC9	DnaJ (Hsp40) homolog, subfamily C, member 9	chr10	-	Multiple_Complex	73183362	73247331
TC0800011472.hg.1	10.57	8.66	0.24	0.44	3.77	5.93e-06	0.0003	1.21e-05	0.0005	NM_001128211; NM_032869; ENST00000239690; ENST00000427660; ENST00000519607; ENST00000521439; BC000967; BC031258; BC043406; OTTHUMT00000380996; OTTHUMT00000380997; OTTHUMT00000380998; OTTHUMT00000380999	NUDCD1	NudC domain containing 1	chr8	-	Multiple_Complex	109240919	109334385
TC1700010723.hg.1	13.26	11.35	0.17	0.24	3.77	5.82e-07	4.85e-05	1.11e-06	9.31e-05	NM_012232; ENST00000357037; BC008849; BC066123; BC073759; OTTHUMT00000449938	PTRF	polymerase I and transcript release factor	chr17	-	Multiple_Complex	42402449	42423517
TC0600011125.hg.1	9.08	7.17	0.05	0.59	3.76	5.86e-05	0.0013	0.0002	0.0041	NM_003513; ENST00000615868; BC125140; OTTHUMT00000040082	HIST1H2AB	histone cluster 1, H2ab	chr6	-	Coding	26033092	26033568
TC1500006965.hg.1	5.71	3.8	0.09	0.52	3.76	9.68e-06	0.0004	2.14e-05	0.0008	NM_001164269; NM_001164270; NM_002875; NM_133487; ENST00000267868; ENST00000382643; ENST00000423169; ENST00000525066; ENST00000526763; ENST00000527860; ENST00000531277; ENST00000532743; ENST00000533741; ENST00000557850; BC001459; OTTHUMT00000252358; OTTHUMT00000387934; OTTHUMT00000387935; OTTHUMT00000387936; OTTHUMT00000387937; OTTHUMT00000387938; OTTHUMT00000387939; OTTHUMT00000387940; OTTHUMT00…	RAD51	RAD51 recombinase	chr15	+	Multiple_Complex	40694774	40732339
TC1600011574.hg.1	8.17	6.26	0.43	0.32	3.75	4.44e-05	0.0011	0.0001	0.0029	NM_016095; ENST00000253462; ENST00000595355; BC003186; BC010164; BC062444; OTTHUMT00000269098; OTTHUMT00000467247	GINS2	GINS complex subunit 2 (Psf2 homolog)	chr16	-	Multiple_Complex	85676198	85688999
TC0100010284.hg.1	14.9	13	0.18	0.03	3.72	1.61e-07	2.03e-05	2.2e-07	3.3e-05	NM_001297576; NM_001297577; NM_001297578; NM_003768; NR_123724; ENST00000360472; ENST00000368076; ENST00000368077; ENST00000488858; BC002426; BC010469; BC022554; OTTHUMT00000077407; OTTHUMT00000077408; OTTHUMT00000077409; OTTHUMT00000077410	PEA15	phosphoprotein enriched in astrocytes 15	chr1	+	Multiple_Complex	160205319	160215376
TC1000009930.hg.1	9.03	7.13	0.45	0.3	3.72	6.82e-06	0.0003	2.4e-05	0.0008	NM_014241; ENST00000326961; ENST00000361271; ENST00000466335; ENST00000471481; ENST00000498812; ENST00000632169; BC010353	HACD1	3-hydroxyacyl-CoA dehydratase 1	chr10	-	Multiple_Complex	17589032	17617377
TC1200012634.hg.1	9.06	7.16	0.65	0.41	3.72	0.0006	0.0072	0.001	0.0114	NM_005556; ENST00000546856; ENST00000547613; ENST00000548088; ENST00000548657; ENST00000549127; ENST00000549638; ENST00000550153; ENST00000551130; ENST00000552183; ENST00000552322; BC002700; OTTHUMT00000404900; OTTHUMT00000404901; OTTHUMT00000404902; OTTHUMT00000404903; OTTHUMT00000404904; OTTHUMT00000404905; OTTHUMT00000404906; OTTHUMT00000404907; OTTHUMT00000404908; OTTHUMT00000404909	KRT7	keratin 7, type II	chr12	+	Multiple_Complex	52233170	52252186
TC1700012468.hg.1	11.48	9.59	0.18	0.59	3.71	4.27e-06	0.0002	9.82e-06	0.0004	NM_001002032; NM_001002033; NM_001288609; NM_001288610; NM_001288611; NM_016185; NR_109933; ENST00000304834; ENST00000356033; ENST00000409753; ENST00000465454; ENST00000470924; ENST00000476258; ENST00000481094; ENST00000481647; ENST00000482348; ENST00000581874; BC001420; BC039343; OTTHUMT00000335692; OTTHUMT00000335694; OTTHUMT00000335695; OTTHUMT00000335696; OTTHUMT00000335697; OTTHUMT0000033569…	HN1	hematological and neurological expressed 1	chr17	-	Multiple_Complex	75135243	75154683
TC0300009282.hg.1	10.87	8.98	0.85	0.12	3.7	0.0078	0.0455	0.0065	0.0443	NM_001184717; NM_001184718; NM_015508; ENST00000295924; ENST00000461166; ENST00000473702; ENST00000481853; ENST00000486483; ENST00000495891; ENST00000542783; BC050350; OTTHUMT00000351616; OTTHUMT00000351617; OTTHUMT00000351618; OTTHUMT00000351619; OTTHUMT00000351620; OTTHUMT00000351621	TIPARP	TCDD-inducible poly(ADP-ribose) polymerase	chr3	+	Multiple_Complex	156673235	156706770
TC0X00009356.hg.1	13.62	11.73	0.33	0.14	3.7	1.06e-06	7.48e-05	5.99e-07	6.03e-05	NM_031442; ENST00000275954; BC039242; OTTHUMT00000056209; uc004ddh.3	TMEM47	transmembrane protein 47	chrX	-	Coding	34627064	34657288
TC0300014075.hg.1	11.28	9.4	0.29	0.2	3.69	1.61e-05	0.0005	5.18e-06	0.0003	NM_173084; ENST00000309784; ENST00000468542; ENST00000471155; ENST00000471396; ENST00000479460; ENST00000494486; ENST00000496222; ENST00000543469; BC109259; BC109260; OTTHUMT00000352963; OTTHUMT00000352966; OTTHUMT00000352967; OTTHUMT00000352968; OTTHUMT00000352969; OTTHUMT00000352970; OTTHUMT00000352971	TRIM59	tripartite motif containing 59	chr3	-	Coding	160432445	160485773
TC1900008121.hg.1	12.86	10.97	0.05	0.21	3.69	1.39e-06	9.14e-05	2.04e-06	0.0001	NM_004596; ENST00000243563; ENST00000596860; ENST00000597353; ENST00000598452; ENST00000598923; ENST00000599362; ENST00000599570; ENST00000600456; ENST00000601253; ENST00000601393; ENST00000601545; BC000405; BC008290; OTTHUMT00000463117; OTTHUMT00000463118; OTTHUMT00000463119; OTTHUMT00000463120; OTTHUMT00000463121; OTTHUMT00000463122; OTTHUMT00000463124; OTTHUMT00000463125; OTTHUMT00000463158; O…	SNRPA	small nuclear ribonucleoprotein polypeptide A	chr19	+	Multiple_Complex	40750637	40765392
TC1200007147.hg.1	9.93	8.05	0.37	0.15	3.68	1.19e-05	0.0004	4.62e-05	0.0014	NM_001248002; NM_001248003; NM_001248004; NM_001248005; NM_020183; ENST00000261178; ENST00000266503; ENST00000311001; ENST00000395901; ENST00000457040; ENST00000539558; ENST00000542388; ENST00000544915; ENST00000546179; BC125061; BC125062; OTTHUMT00000403157; OTTHUMT00000403158; OTTHUMT00000403159; OTTHUMT00000403160; OTTHUMT00000403161; OTTHUMT00000403162; OTTHUMT00000403163; OTTHUMT00000403164;…	ARNTL2	aryl hydrocarbon receptor nuclear translocator-like 2	chr12	+	Multiple_Complex	27332854	27425813
TC0100010926.hg.1	6.84	4.96	0.43	1.55	3.67	0.0147	0.0724	0.0316	0.135	OCLM.bAug10-unspliced	OCLM	Transcript Identified by AceView, Entrez Gene ID(s) 10896	chr1	+	Unassigned	186403221	186404042
TC0300008702.hg.1	9.16	7.29	0.2	0.25	3.66	3.28e-07	3.25e-05	1.27e-06	0.0001	NM_004526; NR_073375; ENST00000265056; ENST00000468414; ENST00000468659; ENST00000472731; ENST00000473785; ENST00000474964; ENST00000477668; ENST00000480910; ENST00000491422; BC006165; BC007670; BC007938; BC014272; BC017258; BC017490; OTTHUMT00000356612; OTTHUMT00000356613; OTTHUMT00000356614; OTTHUMT00000356616; OTTHUMT00000356618; OTTHUMT00000356619; OTTHUMT00000356620; OTTHUMT00000356621; OTTH…	MCM2	minichromosome maintenance complex component 2	chr3	+	Multiple_Complex	127598223	127622436
TC1600008190.hg.1	9.74	7.87	0.14	0.21	3.66	2.05e-06	0.0001	2.87e-06	0.0002	NM_001076785; NM_003983; ENST00000219343; ENST00000379152; ENST00000562727; ENST00000562863; ENST00000563080; ENST00000563146; ENST00000563208; ENST00000564708; ENST00000566454; ENST00000566579; ENST00000566834; ENST00000567325; ENST00000567346; ENST00000568024; ENST00000568088; ENST00000618043; BC028216; OTTHUMT00000432463; OTTHUMT00000432464; OTTHUMT00000432465; OTTHUMT00000432466; OTTHUMT00000…	SLC7A6	solute carrier family 7 (amino acid transporter light chain, y+L system), member 6	chr16	+	Multiple_Complex	68264516	68301823
TC1500010018.hg.1	15.05	13.18	0.4	0.41	3.65	0.0002	0.0028	0.0006	0.008	NM_001146029; NM_001146030; NM_003612; ENST00000261918; ENST00000542748; ENST00000543145; ENST00000567345; ENST00000569617; BC101643; BC101647; OTTHUMT00000272904; OTTHUMT00000419635; OTTHUMT00000419636; OTTHUMT00000419637	SEMA7A	semaphorin 7A, GPI membrane anchor (John Milton Hagen blood group)	chr15	-	Multiple_Complex	74409289	74434467
TC0300013684.hg.1	13.77	11.91	0.06	0.25	3.64	1.9e-06	0.0001	4.66e-06	0.0003	NM_001128148; NM_003234; ENST00000360110; ENST00000392396; ENST00000420415; ENST00000421258; ENST00000426789; ENST00000463047; ENST00000463356; ENST00000464011; ENST00000464368; ENST00000465288; ENST00000475593; ENST00000477148; ENST00000482479; ENST00000483983; ENST00000491658; BC001188; OTTHUMT00000341346; OTTHUMT00000341347; OTTHUMT00000341348; OTTHUMT00000341350; OTTHUMT00000341351; OTTHUMT00…	TFRC	transferrin receptor	chr3	-	Multiple_Complex	196027183	196082189
TC0900011220.hg.1	7.35	5.48	0.59	0.21	3.64	5.73e-05	0.0013	9.07e-05	0.0022	NM_001282640; NM_001282643; NM_022486; ENST00000355396; ENST00000374263; ENST00000374264; ENST00000374270; ENST00000415074; ENST00000475283; ENST00000482851; ENST00000528773; ENST00000529933; ENST00000532348; BC060770; OTTHUMT00000053666; OTTHUMT00000053667; OTTHUMT00000053668; OTTHUMT00000053669; OTTHUMT00000053670; OTTHUMT00000383742; OTTHUMT00000383743; OTTHUMT00000383744; OTTHUMT00000383745	SUSD1	sushi domain containing 1	chr9	-	Multiple_Complex	112040781	112175408
TC0700010671.hg.1	8.9	7.05	1	0.22	3.63	0.0041	0.0278	0.0068	0.0457	NM_001191056; NM_001191057; NM_001191058; NM_001191059; NM_005020; ENST00000321453; ENST00000396182; ENST00000396184; ENST00000396189; ENST00000396191; ENST00000396193; ENST00000464881; ENST00000478736; ENST00000479980; ENST00000482681; ENST00000495221; BC022479; BC022525; OTTHUMT00000215075; OTTHUMT00000215076; OTTHUMT00000215077; OTTHUMT00000328456; OTTHUMT00000328457; OTTHUMT00000328458; OTTHU…	PDE1C	phosphodiesterase 1C, calmodulin-dependent 70kDa	chr7	-	Multiple_Complex	31751179	32299404
TC1700007910.hg.1	8.52	6.66	0.08	0.55	3.63	0.0014	0.0128	0.0023	0.0206	NM_003632; ENST00000264638; ENST00000585534; ENST00000586801; ENST00000591662; OTTHUMT00000452342; OTTHUMT00000452343; OTTHUMT00000452344; OTTHUMT00000452345	CNTNAP1	contactin associated protein 1	chr17	+	Multiple_Complex	42682613	42699993
TC0200015893.hg.1	12.51	10.66	0.27	0.33	3.62	1.21e-05	0.0004	1.59e-05	0.0006	NM_001290263; NM_014689; ENST00000258390; ENST00000409592; ENST00000422684; ENST00000435582; ENST00000458608; ENST00000471810; ENST00000472652; ENST00000474102; ENST00000489831; ENST00000492251; ENST00000492369; ENST00000535663; ENST00000543715; OTTHUMT00000331158; OTTHUMT00000331159; OTTHUMT00000331231; OTTHUMT00000331232; OTTHUMT00000331233; OTTHUMT00000331234; OTTHUMT00000331235; OTTHUMT000003…	DOCK10	dedicator of cytokinesis 10	chr2	-	Multiple_Complex	224765090	225042613
TC1800007355.hg.1	7.3	5.45	0.07	0.3	3.62	4.67e-06	0.0002	8.95e-06	0.0004	NM_001288980; NM_001288981; NM_001288982; NM_173529; NR_110234; ENST00000300091; ENST00000382911; ENST00000578138; ENST00000579594; ENST00000582188; ENST00000620105; BC036054; OTTHUMT00000256001; OTTHUMT00000447975; OTTHUMT00000447987; OTTHUMT00000448060; OTTHUMT00000448061	C18orf54	chromosome 18 open reading frame 54	chr18	+	Multiple_Complex	54357917	54385218
TC0200014181.hg.1	8.31	6.46	0.9	0.63	3.6	0.0016	0.0144	0.0027	0.0236	NM_001136037; NM_001161403; NM_001161404; NM_001256542; NM_017980; ENST00000324938; ENST00000355119; ENST00000409254; ENST00000409286; ENST00000409455; ENST00000409754; ENST00000409808; ENST00000410011; ENST00000410038; ENST00000413578; ENST00000426981; ENST00000466410; ENST00000469300; ENST00000476932; ENST00000484252; ENST00000494613; ENST00000545738; ENST00000582671; ENST00000612860; BC065816;…	LIMS2	LIM and senescent cell antigen-like domains 2	chr2	-	Multiple_Complex	127638381	127681786
TC1200007641.hg.1	7.63	5.78	0.28	0.97	3.6	0.0045	0.0298	0.0085	0.0534	NM_001177984; NM_014191; ENST00000354534; ENST00000355133; ENST00000545061; ENST00000546961; ENST00000548086; ENST00000550891; ENST00000551216; ENST00000599343; ENST00000627620; ENST00000627665; OTTHUMT00000404370; OTTHUMT00000404371; OTTHUMT00000404372; OTTHUMT00000404373; OTTHUMT00000404374; OTTHUMT00000404375; OTTHUMT00000481599; OTTHUMT00000481600; OTTHUMT00000481601	SCN8A	sodium channel, voltage gated, type VIII alpha subunit	chr12	+	Multiple_Complex	51590266	51812864
TC0600011817.hg.1	9.03	7.18	0.38	0.33	3.59	2.17e-05	0.0007	8.11e-05	0.002	NM_001164446; ENST00000341865; ENST00000356542; OTTHUMT00000040548; OTTHUMT00000372315	C6orf132	chromosome 6 open reading frame 132	chr6	-	Multiple_Complex	42101118	42142977
TC0500011935.hg.1	8.11	6.27	0.75	0.19	3.58	0.0004	0.0049	0.001	0.0118	NM_178450; ENST00000308660; ENST00000502289; ENST00000504239; ENST00000506088; ENST00000515241; BC047569; BC146948; BC146964; OTTHUMT00000250955; OTTHUMT00000371417; OTTHUMT00000371418; OTTHUMT00000371420; OTTHUMT00000371421	2003-03-01	membrane associated ring finger 3	chr5	-	Multiple_Complex	126867714	127030808
TC0100015696.hg.1	14.02	12.18	0.21	0.38	3.57	1.5e-05	0.0005	4.91e-05	0.0014	NM_001024599; NM_001161334; ENST00000369167; ENST00000420462; ENST00000469483; ENST00000545683; ENST00000620458; BC110793; OTTHUMT00000033453; OTTHUMT00000099690; OTTHUMT00000478081; OTTHUMT00000478082; uc010pbj.2	HIST2H2BF	histone cluster 2, H2bf	chr1	-	Multiple_Complex	149782689	149812373
TC0100014228.hg.1	8.25	6.42	0.45	0.46	3.55	8.46e-06	0.0003	2.87e-05	0.001	NM_001018054; NM_004631; NM_017522; NM_033300; ENST00000306052; ENST00000347547; ENST00000354412; ENST00000371454; ENST00000459674; ENST00000460214; ENST00000465675; ENST00000475501; ENST00000480045; ENST00000481431; ENST00000496580; ENST00000529670; ENST00000613948; BC051836; OTTHUMT00000024699; OTTHUMT00000024700; OTTHUMT00000024701; OTTHUMT00000024702; OTTHUMT00000024703; OTTHUMT00000024704; O…	LRP8	LDL receptor related protein 8	chr1	-	Multiple_Complex	53242364	53328149
TC0500006730.hg.1	13.25	11.42	0.16	0.26	3.55	6.98e-06	0.0003	1.92e-05	0.0007	NM_001306153; NM_001306154; NM_001306155; NM_001306156; NM_012073; ENST00000280326; ENST00000423695; ENST00000503026; ENST00000503454; ENST00000506600; ENST00000508451; ENST00000509846; ENST00000510326; ENST00000511700; ENST00000511995; ENST00000512975; ENST00000514674; ENST00000515390; ENST00000515676; ENST00000625723; BC006543; BC035499; OTTHUMT00000253688; OTTHUMT00000366056; OTTHUMT0000036605…	CCT5	chaperonin containing TCP1, subunit 5 (epsilon)	chr5	+	Multiple_Complex	10249921	10266412
TC1900011004.hg.1	13.54	11.71	0.18	0.3	3.55	3.57e-05	0.0009	4.58e-05	0.0014	NM_001145144; NM_001145145; NM_005628; ENST00000412532; ENST00000434726; ENST00000542575; ENST00000593713; ENST00000594991; ENST00000598022; BC000062; OTTHUMT00000466630; OTTHUMT00000466631; OTTHUMT00000466632; OTTHUMT00000466634; OTTHUMT00000466635; OTTHUMT00000466636	SLC1A5	solute carrier family 1 (neutral amino acid transporter), member 5	chr19	-	Multiple_Complex	46774883	46788594
TC2000007251.hg.1	16.32	14.49	0.27	0.07	3.55	2.01e-06	0.0001	1.47e-06	0.0001	NM_006097; NM_181526; ENST00000279022; ENST00000346786; BC002648; OTTHUMT00000079015; OTTHUMT00000079016	MYL9	myosin light chain 9	chr20	+	Multiple_Complex	36541484	36551447
TC0200013750.hg.1	12.4	10.57	0.59	0.16	3.53	0.0003	0.0042	0.0008	0.0096	NM_001039492; NM_001450; NM_201555; NM_201557; ENST00000322142; ENST00000344213; ENST00000358129; ENST00000393352; ENST00000393353; ENST00000408995; ENST00000409177; ENST00000409807; ENST00000447958; ENST00000452732; ENST00000530340; ENST00000607522; BC012742; BC014397; BC093049; OTTHUMT00000329654; OTTHUMT00000329655; OTTHUMT00000329656; OTTHUMT00000329657; OTTHUMT00000329658; OTTHUMT00000329659…	FHL2	four and a half LIM domains 2	chr2	-	Multiple_Complex	105357712	105438773
TC1100010175.hg.1	11.1	9.29	0.31	0.25	3.53	3.57e-06	0.0002	5.71e-06	0.0003	NM_001102669; NM_001177314; NM_001177315; NM_012250; ENST00000256196; ENST00000414023; ENST00000526063; ENST00000526717; ENST00000529237; ENST00000531421; ENST00000531807; ENST00000532814; ENST00000532950; ENST00000534746; ENST00000537760; ENST00000545643; BC013106; OTTHUMT00000386032; OTTHUMT00000386034; OTTHUMT00000386035; OTTHUMT00000386036; OTTHUMT00000386037; OTTHUMT00000386038; OTTHUMT00000…	RRAS2	related RAS viral (r-ras) oncogene homolog 2	chr11	-	Multiple_Complex	14277920	14364506
TC1900008329.hg.1	11.72	9.9	0.4	0.13	3.53	1.71e-05	0.0005	5.06e-05	0.0014	NM_003370; ENST00000245932; ENST00000586014; ENST00000586619; ENST00000587444; ENST00000588273; ENST00000588463; ENST00000588482; ENST00000589627; ENST00000590459; ENST00000590603; ENST00000592139; BC026019; BC038224; OTTHUMT00000459588; OTTHUMT00000459589; OTTHUMT00000459590; OTTHUMT00000459591; OTTHUMT00000459593; OTTHUMT00000459594; OTTHUMT00000459595; OTTHUMT00000459596; OTTHUMT00000459597; O…	VASP	vasodilator-stimulated phosphoprotein	chr19	+	Multiple_Complex	45506579	45526983
TC2000009058.hg.1	11.8	9.98	2.24	1.31	3.53	0.2683	0.5171	0.5254	0.7453	NM_004613; NM_198951; ENST00000361475; ENST00000373403; ENST00000453095; ENST00000468262; ENST00000469269; ENST00000474777; BC003551; OTTHUMT00000079150; OTTHUMT00000079151; OTTHUMT00000276738; OTTHUMT00000276739; OTTHUMT00000276741; OTTHUMT00000276742	TGM2	transglutaminase 2	chr20	-	Multiple_Complex	38127387	38166578
TC0100009333.hg.1	8.46	6.65	0.07	0.38	3.5	1.65e-05	0.0005	2.61e-05	0.0009	NM_013296; ENST00000264126; ENST00000406462; ENST00000435475; ENST00000435987; ENST00000441735; ENST00000446797; BC027732; OTTHUMT00000032400; OTTHUMT00000032401; OTTHUMT00000032402; OTTHUMT00000324129; OTTHUMT00000324130	GPSM2	G-protein signaling modulator 2	chr1	+	Multiple_Complex	108875350	108934545
TC0100013949.hg.1	11.5	9.69	0.28	0.41	3.5	1.54e-06	9.79e-05	3.13e-07	4.12e-05	NM_001024845; NM_001261380; NM_006934; NM_201649; NR_048548; NR_048549; ENST00000357730; ENST00000360584; ENST00000372306; ENST00000372307; ENST00000372310; ENST00000466926; ENST00000475075; ENST00000489764; ENST00000492434; ENST00000528803; ENST00000533007; OTTHUMT00000022825; OTTHUMT00000022826; OTTHUMT00000022827; OTTHUMT00000022828; OTTHUMT00000022829; OTTHUMT00000022830; OTTHUMT00000022831; …	SLC6A9	solute carrier family 6 (neurotransmitter transporter, glycine), member 9	chr1	-	Multiple_Complex	43991500	44031492
TC0300014031.hg.1	17.29	15.49	0.18	0.21	3.5	2.61e-06	0.0001	3.01e-06	0.0002	NM_199511; NM_199512; NR_109779; ENST00000206423; ENST00000439685; ENST00000461431; ENST00000479368; ENST00000480275; BC110842; BC116178; OTTHUMT00000354219; OTTHUMT00000354221; OTTHUMT00000354224; OTTHUMT00000354225; OTTHUMT00000354227	CCDC80; LINC01279	coiled-coil domain containing 80; long intergenic non-protein coding RNA 1279	chr3	-	Multiple_Complex	112596794	112649611
TC0400009856.hg.1	9.28	7.48	0.16	0.29	3.5	3.95e-06	0.0002	1.57e-05	0.0006	NM_001145725; NM_017816; ENST00000343470; ENST00000452476; ENST00000502917; ENST00000513174; BC015796; OTTHUMT00000246800; OTTHUMT00000358646; OTTHUMT00000359601	LYAR	Ly1 antibody reactive	chr4	-	Multiple_Complex	4267701	4290169
TC1800008235.hg.1	4.89	3.08	0.74	0.62	3.5	0.0125	0.0642	0.0378	0.1528	ABHD3.pAug10-unspliced	ABHD3	Transcript Identified by AceView, Entrez Gene ID(s) 171586	chr18	-	Unassigned	21660619	21661104
TC0600009669.hg.1	7.33	5.53	0.68	0.2	3.49	7.67e-05	0.0016	0.0003	0.0045	NM_001032394; NM_001032395; NM_020455; NM_198569; ENST00000230173; ENST00000296932; ENST00000367608; ENST00000367609; ENST00000415128; ENST00000435011; ENST00000463637; ENST00000472054; ENST00000497898; ENST00000508295; ENST00000538281; ENST00000540208; ENST00000541199; ENST00000545477; BC075798	ADGRG6	adhesion G protein-coupled receptor G6	chr6	+	Multiple_Complex	142301854	142446266
TC0900007740.hg.1	8.89	7.09	0.28	0.22	3.49	4.03e-06	0.0002	1.28e-05	0.0005	NM_024945; ENST00000325875; ENST00000445877; ENST00000615118; BC039999; BC064937; OTTHUMT00000052869; OTTHUMT00000052870	RMI1	RecQ mediated genome instability 1	chr9	+	Coding	83980711	84004074
TC1300006847.hg.1	9.26	7.46	0.27	0.37	3.49	4.12e-05	0.001	0.0002	0.0032	NM_002915; NM_181558; ENST00000380071; ENST00000434425; ENST00000616236; BC000149; OTTHUMT00000044450; OTTHUMT00000474780; uc001uva.3	RFC3	replication factor C subunit 3	chr13	+	Multiple_Complex	33818049	33966558
TC0100006787.hg.1	9.06	7.26	0.39	0.24	3.48	3.89e-05	0.001	0.0001	0.0029	NM_005026; ENST00000361110; ENST00000377346; ENST00000479223; ENST00000481137; ENST00000484851; ENST00000536656; ENST00000543390; ENST00000628140; BC132919; BC132921; BC144264; BC150297; OTTHUMT00000004235; OTTHUMT00000004237; OTTHUMT00000004238; OTTHUMT00000099298; OTTHUMT00000099299	PIK3CD	phosphatidylinositol-4,5-bisphosphate 3-kinase, catalytic subunit delta	chr1	+	Multiple_Complex	9651732	9729114
TC0600006869.hg.1	13.37	11.57	0.33	0.13	3.48	0.0004	0.0048	0.0011	0.0125	NM_001008844; NM_004415; ENST00000379802; ENST00000418664; ENST00000506617; BC140802; OTTHUMT00000039786; OTTHUMT00000367313; OTTHUMT00000367318	DSP	desmoplakin	chr6	+	Multiple_Complex	7541575	7586717
TC1200011327.hg.1	9.48	7.69	0.27	0.63	3.47	0.0012	0.0111	0.0009	0.0107	NM_001300965; NM_001321; ENST00000311083; ENST00000546966; ENST00000547435; ENST00000547557; ENST00000548783; ENST00000551725; ENST00000552330; BC000992; OTTHUMT00000406572; OTTHUMT00000406573; OTTHUMT00000406574; OTTHUMT00000406575; OTTHUMT00000406576; OTTHUMT00000406577; OTTHUMT00000406578	CSRP2	cysteine and glycine-rich protein 2	chr12	-	Multiple_Complex	76858715	76879060
TC1500006788.hg.1	16.34	14.54	0.19	0.88	3.47	0.0002	0.0037	0.0003	0.0047	NM_001191322; NM_001191323; NM_013372; ENST00000560677; ENST00000560830; ENST00000622074; BC069525; BC093778; BC101611; OTTHUMT00000251455; OTTHUMT00000417302; OTTHUMT00000417303	GREM1	gremlin 1, DAN family BMP antagonist	chr15	+	Multiple_Complex	32717974	32745107
TC1700008263.hg.1	8.36	6.56	0.29	0.81	3.47	0.0013	0.0119	0.001	0.0119	NM_001144070; NM_003786; ENST00000285238; ENST00000427699; ENST00000502426; ENST00000503304; ENST00000503337; ENST00000504586; ENST00000505699; ENST00000506464; ENST00000508929; ENST00000510633; ENST00000510891; ENST00000513511; ENST00000513589; ENST00000513745; ENST00000515070; ENST00000515585; ENST00000515707; ENST00000571855; BC137347; BC137348; OTTHUMT00000368083; OTTHUMT00000368084; OTTHUMT0…	ABCC3	ATP binding cassette subfamily C member 3	chr17	+	Multiple_Complex	50634777	50692252
TC0900006442.hg.1	8.84	7.06	0.1	0.2	3.45	2.54e-05	0.0007	9.66e-05	0.0023	NM_001256876; NM_001256877; NM_015158; NM_153186; ENST00000354485; ENST00000382286; ENST00000382289; ENST00000382293; ENST00000382297; ENST00000382303; ENST00000467541; ENST00000475690; ENST00000489369; ENST00000619269; BC037495; BC038116; OTTHUMT00000051476; OTTHUMT00000051477; OTTHUMT00000051484; OTTHUMT00000051485; OTTHUMT00000051486; OTTHUMT00000051487; OTTHUMT00000051488; OTTHUMT00000156886;…	KANK1	KN motif and ankyrin repeat domains 1	chr9	+	Multiple_Complex	470291	746106
TC1700012484.hg.1	10.63	8.84	0.36	0.24	3.45	1.37e-05	0.0005	3.83e-06	0.0002	NM_001282279; NM_001282280; NM_001282281; NM_006907; NM_153824; ENST00000329875; ENST00000337943; ENST00000402252; ENST00000403172; ENST00000405481; ENST00000577624; ENST00000577756; ENST00000579698; ENST00000581271; ENST00000583564; ENST00000584848; ENST00000585215; ENST00000585244; ENST00000619204; ENST00000629768; BC001504; BC022244; BC071842; OTTHUMT00000441953; OTTHUMT00000441954; OTTHUMT000…	PYCR1	pyrroline-5-carboxylate reductase 1	chr17	-	Multiple_Complex	81932384	81937662
TC1400008767.hg.1	8.43	6.65	0.42	0.64	3.44	0.0006	0.0068	0.0004	0.0057	NM_001304476; NM_001304477; NM_014178; ENST00000323944; ENST00000396700; ENST00000419632; ENST00000546511; ENST00000548182; ENST00000548369; ENST00000550887; BC009499; BC067278	STXBP6	syntaxin binding protein 6 (amisyn)	chr14	-	Multiple_Complex	24809655	25050297
TC1500009830.hg.1	5.53	3.74	0.12	0.23	3.44	0.0004	0.0052	9.41e-05	0.0022	NM_001278562; NM_207338; NR_103739; ENST00000341509; ENST00000537670; ENST00000562179; ENST00000563438; ENST00000565875; OTTHUMT00000256921; OTTHUMT00000420757; OTTHUMT00000420758; OTTHUMT00000420759; OTTHUMT00000420760	LCTL	lactase-like	chr15	-	Multiple_Complex	66547179	66565979
TC0100015867.hg.1	7.99	6.21	0.68	0.66	3.43	0.0006	0.0067	0.0008	0.0104	NM_002960; ENST00000368712; ENST00000368713; BC012893; OTTHUMT00000037726; OTTHUMT00000084785	S100A3	S100 calcium binding protein A3	chr1	-	Multiple_Complex	153547329	153549372
TC0100016917.hg.1	14.94	13.16	0.35	0.34	3.43	0.0002	0.0029	0.0004	0.0061	NM_001193570; NM_001193571; NM_001193572; NM_004078; ENST00000340006; ENST00000367306; ENST00000458271; ENST00000471596; ENST00000481851; ENST00000524951; ENST00000526256; ENST00000526317; ENST00000526723; ENST00000527573; ENST00000527662; ENST00000529975; ENST00000530120; ENST00000531916; ENST00000532313; ENST00000532460; ENST00000533188; ENST00000533402; ENST00000533432; BC032493; OTTHUMT000000…	CSRP1	cysteine and glycine-rich protein 1	chr1	-	Multiple_Complex	201483530	201509456
TC0400008345.hg.1	9.41	7.64	0.49	0.23	3.43	2.26e-05	0.0007	4.69e-05	0.0014	NM_001136257; NM_001136258; NM_152621; ENST00000359079; ENST00000394684; ENST00000394686; ENST00000503385; ENST00000503862; ENST00000506462; ENST00000506993; ENST00000515332; BC028705; BC041369; OTTHUMT00000254752; OTTHUMT00000254753; OTTHUMT00000254754; OTTHUMT00000363697; OTTHUMT00000363698; OTTHUMT00000363699; OTTHUMT00000363700; OTTHUMT00000363701	SGMS2	sphingomyelin synthase 2	chr4	+	Multiple_Complex	107824563	107915047
TC1100009407.hg.1	6.12	4.34	0.26	0.65	3.43	0.0011	0.0108	0.0024	0.0214	NM_025004; ENST00000344762; ENST00000524471; ENST00000529051; ENST00000530061; OTTHUMT00000387130; OTTHUMT00000387131; OTTHUMT00000387133; OTTHUMT00000387134	CCDC15	coiled-coil domain containing 15	chr11	+	Multiple_Complex	124954121	125041491
TC0900008286.hg.1	9.4	7.63	0.29	0.23	3.42	3.2e-06	0.0002	1.27e-05	0.0005	NM_001042550; NM_001042551; NM_001265602; NM_006444; ENST00000286398; ENST00000374787; ENST00000374793; ENST00000440179; ENST00000493955; BC130385; BC144163; OTTHUMT00000053469; OTTHUMT00000053470; OTTHUMT00000053471; OTTHUMT00000053472	SMC2	structural maintenance of chromosomes 2	chr9	+	Multiple_Complex	104094260	104141419
TC1600007425.hg.1	8	6.23	0.62	0.1	3.42	5.52e-05	0.0013	0.0002	0.0037	NM_001256269; NM_001256270; NM_007317; ENST00000160827; ENST00000400751; ENST00000561482; ENST00000563263; ENST00000563666; ENST00000565736; ENST00000568312; ENST00000569382; ENST00000569636; ENST00000570173; BC004352; BC028155; OTTHUMT00000215012; OTTHUMT00000435525; OTTHUMT00000435527; OTTHUMT00000435528; OTTHUMT00000435529; OTTHUMT00000435530; OTTHUMT00000435531; OTTHUMT00000435532; OTTHUMT000…	KIF22	kinesin family member 22	chr16	+	Multiple_Complex	29790713	29805385
TC0400012487.hg.1	12.97	11.2	0.2	0.32	3.41	1.02e-05	0.0004	3.04e-05	0.001	NM_005429; ENST00000507638; ENST00000618562; BC035212; BC063685; OTTHUMT00000361991; OTTHUMT00000361992	VEGFC	vascular endothelial growth factor C	chr4	-	Multiple_Complex	176683534	176792745
TC1500007739.hg.1	6.26	4.5	1.26	0.38	3.41	0.0811	0.241	0.1838	0.4216	NM_001286429; NM_024817; ENST00000261862; ENST00000355327; ENST00000357769; ENST00000567745; ENST00000567776; ENST00000567838; ENST00000620694; BC140868; OTTHUMT00000257243; OTTHUMT00000257253; OTTHUMT00000420805; OTTHUMT00000420806; OTTHUMT00000420807; OTTHUMT00000474079	THSD4	thrombospondin type 1 domain containing 4	chr15	+	Multiple_Complex	71096952	71783383
TC0200012429.hg.1	5.19	3.43	1.7	0.71	3.4	0.2882	0.5381	0.5314	0.7495	hsa_circ_0000995	PPM1B	Memczak2013 ANTISENSE, coding, INTERNAL, intronic best transcript NM_001033556	chr2	-	NonCoding	44192549	44192649
TC0600013271.hg.1	5.9	4.13	0.43	0.47	3.4	0.0002	0.0035	0.0006	0.0087	NM_001099286; NM_138419; ENST00000367784; ENST00000418509; ENST00000420702; ENST00000445767; ENST00000451457; ENST00000527338; ENST00000532958; BC063688; OTTHUMT00000042377; OTTHUMT00000042378; OTTHUMT00000042379; OTTHUMT00000392288; OTTHUMT00000392289; OTTHUMT00000392290; OTTHUMT00000392291; uc010kgp.1	MTFR2	mitochondrial fission regulator 2	chr6	-	Multiple_Complex	136231024	136250335
TC1000007866.hg.1	12.3	10.54	0.25	0.23	3.4	1.4e-05	0.0005	1.96e-05	0.0007	NM_001282959; NM_001282960; NM_018237; NR_003076; NR_104262; ENST00000265872; ENST00000398676; ENST00000479143; ENST00000480627; ENST00000483264; ENST00000494903; ENST00000536012; ENST00000536391; ENST00000538031; ENST00000539250; ENST00000539539; ENST00000540210; ENST00000541012; ENST00000543225; ENST00000543229; ENST00000543706; ENST00000543719; ENST00000630771; BC130626; BC132725; OTTHUMT00000…	CCAR1; SNORD98	cell division cycle and apoptosis regulator 1; small nucleolar RNA, C/D box 98	chr10	+	Multiple_Complex	68721012	68792377
TC0600007293.hg.1	7.81	6.05	0.51	0.17	3.39	1.37e-05	0.0005	5.29e-05	0.0015	NM_003525; ENST00000377733; BC101653; BC101655; OTTHUMT00000040111	HIST1H2BI	histone cluster 1, H2bi	chr6	+	Coding	26272916	26273412
TC1100013060.hg.1	7.93	6.17	0.09	0.4	3.39	1.79e-05	0.0006	6.67e-05	0.0018	ENST00000535660; ENST00000540356; ENST00000541137; ENST00000544781; OTTHUMT00000396651; OTTHUMT00000396683; OTTHUMT00000396684; OTTHUMT00000396685	MYEOV	myeloma overexpressed	chr11	+	NonCoding	69299274	69367726
TC1400007514.hg.1	11.85	10.09	0.38	0.09	3.39	7.54e-05	0.0016	0.0003	0.0048	hsa_circ_0002509	RAD51B	Jeck2013 ALT_ACCEPTOR, ALT_DONOR, coding, INTERNAL, intronic best transcript NM_133509	chr14	+	NonCoding	68115818	68116112
TC1900007012.hg.1	10.77	9	0.27	0.39	3.39	6.65e-05	0.0014	7.61e-05	0.0019	NM_000527; NM_001195798; NM_001195799; NM_001195800; NM_001195803; NR_106946; ENST00000252444; ENST00000455727; ENST00000535915; ENST00000545707; ENST00000557933; ENST00000557958; ENST00000558013; ENST00000558518; ENST00000558528; ENST00000559340; ENST00000560173; ENST00000560467; ENST00000560502; ENST00000560628; ENST00000619864; BC014514; OTTHUMT00000415969; OTTHUMT00000415970; OTTHUMT000004159…	LDLR; MIR6886	low density lipoprotein receptor; microRNA 6886	chr19	+	Multiple_Complex	11089362	11133829
TC0900011148.hg.1	8.85	7.1	0.45	0.24	3.37	0.0006	0.0067	0.0016	0.016	NM_001286974; NM_003798; ENST00000325551; ENST00000374593; ENST00000374594; ENST00000374595; ENST00000488130; BC117208; BC117234; OTTHUMT00000053577; OTTHUMT00000053578; OTTHUMT00000053579; OTTHUMT00000053580; OTTHUMT00000053581	CTNNAL1	catenin (cadherin-associated protein), alpha-like 1	chr9	-	Multiple_Complex	108942569	109013594
TC1100013094.hg.1	9.96	8.21	0.22	0.12	3.37	4.25e-07	3.93e-05	1.59e-06	0.0001	NM_000317; ENST00000280362; ENST00000524931; ENST00000525645; ENST00000525803; ENST00000527428; ENST00000527635; ENST00000528679; ENST00000531175; BC009686; BC018029; OTTHUMT00000393541; OTTHUMT00000393542; OTTHUMT00000393543; OTTHUMT00000393545; OTTHUMT00000393546; OTTHUMT00000393547; OTTHUMT00000393548; OTTHUMT00000393549	PTS	6-pyruvoyltetrahydropterin synthase	chr11	+	Multiple_Complex	112226365	112236006
TC2200007027.hg.1	10.47	8.72	0.44	0.32	3.37	2.26e-05	0.0007	6.47e-05	0.0017	NM_000268; NM_016418; NM_181825; NM_181828; NM_181829; NM_181830; NM_181831; NM_181832; NM_181833; ENST00000334961; ENST00000338641; ENST00000353887; ENST00000361166; ENST00000361452; ENST00000361676; ENST00000397789; ENST00000403435; ENST00000403999; ENST00000413209; ENST00000432151; BC003112; BC020257; OTTHUMT00000075615; OTTHUMT00000277090; OTTHUMT00000322026; OTTHUMT00000322027; OTTHUMT000003…	NF2	neurofibromin 2 (merlin)	chr22	+	Multiple_Complex	29603556	29698600
TC0500007154.hg.1	10.9	9.15	0.57	0.7	3.36	0.0002	0.0028	0.0006	0.0082	NM_001166695; NM_001166696; NM_001289939; NM_001289940; NM_004172; ENST00000265113; ENST00000381918; ENST00000416645; ENST00000502864; ENST00000504121; ENST00000505202; ENST00000505376; ENST00000506178; ENST00000506725; ENST00000509272; ENST00000512374; ENST00000513646; ENST00000513903; ENST00000514563; ENST00000612708; ENST00000613445; BC037310; OTTHUMT00000207579; OTTHUMT00000366890; OTTHUMT000…	SLC1A3	solute carrier family 1 (glial high affinity glutamate transporter), member 3	chr5	+	Multiple_Complex	36606355	36688334
TC1400010331.hg.1	7.01	5.26	0.33	0.1	3.36	2.73e-06	0.0001	1.03e-05	0.0005	NM_001100118; NM_001100119; NM_005432; ENST00000352127; ENST00000553264; ENST00000553332; ENST00000553361; ENST00000553807; ENST00000554170; ENST00000554774; ENST00000554811; ENST00000554913; ENST00000554974; ENST00000555055; ENST00000555231; ENST00000555451; ENST00000555832; ENST00000555964; ENST00000556682; ENST00000556980; ENST00000557439; BC001036; BC011725; OTTHUMT00000402951; OTTHUMT0000041…	XRCC3	X-ray repair complementing defective repair in Chinese hamster cells 3	chr14	-	Multiple_Complex	103697609	103715504
TC0600011130.hg.1	7.46	5.72	0.46	0.69	3.35	0.0002	0.0032	0.0007	0.009	hsa_circ_0003009	HIST1H4C	Jeck2013 ANTISENSE, CDS, coding, INTERNAL, OVCODE, OVEXON, UTR3 best transcript NM_003542	chr6	-	NonCoding	26104163	26104279
TC1900010939.hg.1	7.59	5.85	0.35	0.53	3.35	0.0026	0.0198	0.0013	0.0138	NM_001142502; NM_006663; ENST00000360957; ENST00000418234; ENST00000585905; ENST00000587270; ENST00000589371; ENST00000589858; ENST00000591986; ENST00000592134; ENST00000593226; ENST00000612351; BC032298; BC064913; OTTHUMT00000457582; OTTHUMT00000457583; OTTHUMT00000457584; OTTHUMT00000457585; OTTHUMT00000457586; OTTHUMT00000457587; OTTHUMT00000457588; OTTHUMT00000457589; OTTHUMT00000457590	PPP1R13L	protein phosphatase 1, regulatory subunit 13 like	chr19	-	Multiple_Complex	45379634	45406349
TC0500012818.hg.1	11.38	9.64	0.62	0.31	3.34	0.0012	0.0112	0.0028	0.0242	NM_005990; ENST00000176763; ENST00000517360; ENST00000517381; ENST00000517524; ENST00000517527; ENST00000517775; ENST00000518267; ENST00000519269; ENST00000519441; ENST00000519710; ENST00000520476; ENST00000521322; ENST00000522879; ENST00000522936; ENST00000523603; ENST00000523615; BC070077; OTTHUMT00000372374; OTTHUMT00000372377; OTTHUMT00000372378; OTTHUMT00000372379; OTTHUMT00000372409; OTTHUM…	STK10	serine/threonine kinase 10	chr5	-	Multiple_Complex	172042070	172188386
TC1000012423.hg.1	13.39	11.65	0.29	0.11	3.34	3.16e-06	0.0002	2.98e-06	0.0002	NM_001242339; NM_002627; ENST00000381072; ENST00000381075; ENST00000381125; ENST00000407806; ENST00000413079; ENST00000415005; ENST00000421751; ENST00000433193; ENST00000460445; ENST00000468050; ENST00000495715; ENST00000607886; BC002536; BC029138; OTTHUMT00000046452; OTTHUMT00000046453; OTTHUMT00000046454; OTTHUMT00000046455; OTTHUMT00000046456; OTTHUMT00000046457; OTTHUMT00000046458; OTTHUMT000…	PFKP	phosphofructokinase, platelet	chr10	+	Multiple_Complex	3066333	3137712
TC1700010653.hg.1	9.75	8.02	0.6	0.28	3.34	0.0004	0.0051	0.0011	0.0125	NM_001165252; ENST00000391418; BC063625; OTTHUMT00000257692	KRTAP2-3	keratin associated protein 2-3	chr17	-	Coding	41059240	41060114
TC0100015058.hg.1	8.67	6.93	0.12	0.56	3.33	4.49e-05	0.0011	0.0002	0.0033	NM_001304829; NM_194292; ENST00000287482; ENST00000462159; BC101026; OTTHUMT00000029656; OTTHUMT00000029912	SASS6	SAS-6 centriolar assembly protein	chr1	-	Multiple_Complex	100057990	100133095
TC0100018045.hg.1	11.94	10.21	0.61	0.22	3.33	0.0001	0.0021	7.67e-05	0.0019	NM_001167740; NM_022743; ENST00000366516; ENST00000366517; ENST00000391836; ENST00000403792; ENST00000453676; ENST00000455277; ENST00000462422; ENST00000464398; ENST00000470510; ENST00000470863; ENST00000482592; ENST00000483072; ENST00000488153; ENST00000490107; ENST00000490322; ENST00000492487; ENST00000493441; ENST00000630181; BC031010; OTTHUMT00000097487; OTTHUMT00000097488; OTTHUMT00000097489…	SMYD3	SET and MYND domain containing 3	chr1	-	Multiple_Complex	245749340	246507342
TC0900006708.hg.1	10.52	8.78	0.27	0.24	3.33	9.6e-06	0.0004	1.27e-05	0.0005	NM_001039697; ENST00000380799; ENST00000380821; ENST00000421710; ENST00000461041; ENST00000467062; ENST00000490969; ENST00000610884; BC108743; BC121011; BC121012; OTTHUMT00000051762; OTTHUMT00000051763; OTTHUMT00000051764; OTTHUMT00000051765; OTTHUMT00000051766; OTTHUMT00000051767	SNAPC3	small nuclear RNA activating complex polypeptide 3	chr9	+	Multiple_Complex	15422704	15465953
TC1500009606.hg.1	5.23	3.5	0.26	0.94	3.32	0.0453	0.1609	0.0539	0.1935	MYO1E.sAug10-unspliced	MYO1E	Transcript Identified by AceView, Entrez Gene ID(s) 4643	chr15	-	Unassigned	59248740	59248901
TC0600007290.hg.1	8.85	7.13	0.95	0.1	3.31	0.011	0.0587	0.0241	0.1119	NM_003524; ENST00000619466; BC096116; BC096117; BC096118; BC096119; OTTHUMT00000040110	HIST1H2BH	histone cluster 1, H2bh	chr6	+	Coding	26251651	26252075
TC0600009256.hg.1	8.51	6.79	0.28	0.33	3.31	1.19e-05	0.0004	1.71e-05	0.0006	NM_173674; ENST00000296955; ENST00000338728; ENST00000424717; ENST00000478345; ENST00000481630; ENST00000487076; ENST00000525483; ENST00000528138; ENST00000528162; ENST00000533453; ENST00000533950; ENST00000534777; BC035671; OTTHUMT00000041979; OTTHUMT00000041980; OTTHUMT00000041981; OTTHUMT00000041982; OTTHUMT00000041985; OTTHUMT00000387918; OTTHUMT00000387919; OTTHUMT00000387920; OTTHUMT0000038…	DCBLD1	discoidin, CUB and LCCL domain containing 1	chr6	+	Multiple_Complex	117453817	117569858
TC0900011582.hg.1	12.61	10.89	0.34	0.16	3.31	1.93e-05	0.0006	7.5e-05	0.0019	NM_001035534; NM_022833; ENST00000373312; ENST00000373314; ENST00000465154; ENST00000468379; ENST00000476091; ENST00000478917; ENST00000484348; OTTHUMT00000054193; OTTHUMT00000054194; OTTHUMT00000054195; OTTHUMT00000054196; OTTHUMT00000054197; OTTHUMT00000054198; OTTHUMT00000054199	FAM129B	family with sequence similarity 129, member B	chr9	-	Multiple_Complex	127505332	127579007
TC2100006854.hg.1	5.97	4.25	1.1	0.55	3.31	0.0016	0.0144	0.0015	0.0157	NM_001286617; NM_001286618; NM_001286619; NM_001286620; NM_001286622; NM_001286623; NM_001286624; NM_001286634; NM_020152; ENST00000286791; ENST00000339024; ENST00000341618; ENST00000399925; ENST00000399926; ENST00000399928; ENST00000399934; ENST00000399935; ENST00000399947; ENST00000419845; ENST00000451489; ENST00000460883; ENST00000470800; ENST00000492930; ENST00000496779; ENST00000545939; BC00…	MAP3K7CL	MAP3K7 C-terminal like	chr21	+	Multiple_Complex	29077471	29175889
TC0100009723.hg.1	7.83	6.11	0.34	0.18	3.3	1.25e-05	0.0004	4.33e-05	0.0013	NM_207418; ENST00000400889; OTTHUMT00000158589	FAM72D	family with sequence similarity 72, member D	chr1	+	Coding	145096000	145112696
TC0700010621.hg.1	12.73	11.01	0.08	0.24	3.3	6.57e-07	5.26e-05	5.15e-07	5.55e-05	NM_017946; NR_046478; NR_046479; ENST00000222803; ENST00000412494; ENST00000419018; ENST00000479939; BC005206; OTTHUMT00000214229; OTTHUMT00000327692; OTTHUMT00000327693; OTTHUMT00000327694	FKBP14	FK506 binding protein 14	chr7	-	Multiple_Complex	30010583	30026801
TC1000009536.hg.1	12.07	10.35	0.23	0.46	3.3	6.21e-05	0.0014	5.09e-05	0.0014	NM_004508; ENST00000381344; ENST00000427898; ENST00000429642; ENST00000482091; ENST00000491735; BC057827; OTTHUMT00000046406; OTTHUMT00000046407; OTTHUMT00000046408; OTTHUMT00000046409; OTTHUMT00000046410	IDI1	isopentenyl-diphosphate delta isomerase 1	chr10	-	Multiple_Complex	1039908	1056704
TC1900010597.hg.1	11.78	10.07	0.13	0.28	3.29	6.81e-06	0.0003	2.96e-06	0.0002	NM_001039671; NM_001039672; NM_001039673; NM_001145461; NM_001145462; NM_001145463; ENST00000329420; ENST00000337679; ENST00000339413; ENST00000392124; ENST00000585563; ENST00000586319; ENST00000587039; ENST00000587361; ENST00000588002; ENST00000589151; ENST00000589247; ENST00000589644; ENST00000591755; ENST00000591784; ENST00000592246; ENST00000592694; BC014974; BC091477; OTTHUMT00000460507; OTT…	YIF1B	Yip1 interacting factor homolog B (S. cerevisiae)	chr19	-	Multiple_Complex	38303560	38317273
TC1900008420.hg.1	6.63	4.92	1.1	0.37	3.27	0.0439	0.1576	0.1153	0.3195	NM_014681; ENST00000328771; ENST00000460681; ENST00000471451; ENST00000486327; OTTHUMT00000314313; OTTHUMT00000314314; OTTHUMT00000314315; OTTHUMT00000314316; uc010xyn.2	DHX34	DEAH (Asp-Glu-Ala-His) box polypeptide 34	chr19	+	Multiple_Complex	47349281	47382704
TC0100009938.hg.1	11.18	9.48	0.2	0.25	3.26	7.66e-06	0.0003	8.49e-06	0.0004	NM_006818; ENST00000368921; BC006471; BC008445; BC009624; BC019253; BC021703; BC022448; OTTHUMT00000085103	MLLT11	myeloid/lymphoid or mixed-lineage leukemia; translocated to, 11	chr1	+	Multiple_Complex	151057758	151068497
TC0400009450.hg.1	8.97	7.27	0.08	0.22	3.26	2.97e-06	0.0002	6.45e-06	0.0003	NM_024949; ENST00000403733; ENST00000427431; ENST00000438543; ENST00000448232; ENST00000504005; ENST00000506225; ENST00000508614; ENST00000508747; ENST00000513834; ENST00000515284; OTTHUMT00000319606; OTTHUMT00000319607; OTTHUMT00000319608; OTTHUMT00000361754; OTTHUMT00000361755; OTTHUMT00000361756; OTTHUMT00000361757; OTTHUMT00000361758; OTTHUMT00000361759; OTTHUMT00000361760	WWC2	WW and C2 domain containing 2	chr4	+	Multiple_Complex	183099293	183320777
TC1400006521.hg.1	9.8	8.09	0.39	0.91	3.26	0.0095	0.0523	0.0248	0.1142	NM_000270; ENST00000361505; ENST00000553418; ENST00000553591; ENST00000554056; ENST00000554065; ENST00000556293; ENST00000556754; ENST00000557229; BC104206; BC104207; BC106074; OTTHUMT00000073646; OTTHUMT00000411077; OTTHUMT00000411078; OTTHUMT00000411079; OTTHUMT00000411082; OTTHUMT00000411083; OTTHUMT00000411084; OTTHUMT00000411085	PNP	purine nucleoside phosphorylase	chr14	+	Multiple_Complex	20468954	20478006
TC1500008328.hg.1	7.11	5.41	0.4	0.12	3.26	5.58e-05	0.0013	0.0002	0.0038	NM_000057; NM_001287246; NM_001287247; NM_001287248; ENST00000355112; ENST00000558599; ENST00000558825; ENST00000559282; ENST00000559426; ENST00000559724; ENST00000560136; ENST00000560509; ENST00000560559; ENST00000560821; BC093622; BC101567; BC115030; BC115032; BC143280; OTTHUMT00000313495; OTTHUMT00000417940; OTTHUMT00000417941; OTTHUMT00000417942; OTTHUMT00000417944; OTTHUMT00000417945; OTTHUM…	BLM	Bloom syndrome, RecQ helicase-like	chr15	+	Multiple_Complex	90717327	90816165
TC0600011674.hg.1	10.43	8.73	0.24	0.41	3.25	9.11e-06	0.0004	3.33e-05	0.0011	NM_016059; ENST00000373699; ENST00000483552; BC003048; OTTHUMT00000040382; OTTHUMT00000040383	PPIL1	peptidylprolyl isomerase (cyclophilin)-like 1	chr6	-	Multiple_Complex	36854827	36875024
TC0900012157.hg.1	12.73	11.03	0.06	0.14	3.25	1.36e-05	0.0005	4.48e-05	0.0013	NM_001004065; NM_001136562; NM_001198656; ENST00000259318; ENST00000374525; ENST00000434623; ENST00000471798; ENST00000480388; ENST00000482335; ENST00000485762; ENST00000495980; BC146863; BC171800; OTTHUMT00000053607; OTTHUMT00000053609; OTTHUMT00000053610; OTTHUMT00000053613; OTTHUMT00000346067; OTTHUMT00000356276; OTTHUMT00000356277; OTTHUMT00000356278	AKAP2	A kinase (PRKA) anchor protein 2	chr9	+	Multiple_Complex	110048598	110172512
TC1000007847.hg.1	5.77	4.07	1.35	0.21	3.25	0.0161	0.0772	0.0474	0.1779	NM_001256267; NM_001256268; NM_032578; NR_045662; NR_045663; ENST00000354393; ENST00000358913; ENST00000373675; ENST00000540630; ENST00000613327; OTTHUMT00000048307; OTTHUMT00000048308; OTTHUMT00000048309	MYPN	myopalladin	chr10	+	Multiple_Complex	68106117	68212017
TC1200012650.hg.1	13.94	12.24	0.24	0.19	3.25	3.11e-06	0.0002	2.49e-06	0.0002	NM_004990; NR_106816; ENST00000262027; ENST00000447721; ENST00000537638; ENST00000545888; ENST00000546481; ENST00000546971; ENST00000547062; ENST00000547501; ENST00000547665; ENST00000548146; ENST00000548202; ENST00000548630; ENST00000548674; ENST00000548714; ENST00000548944; ENST00000549048; ENST00000549074; ENST00000549603; ENST00000549827; ENST00000550449; ENST00000551172; ENST00000551431; ENS…	MARS; MIR6758	methionyl-tRNA synthetase; microRNA 6758	chr12	+	Multiple_Complex	57487294	57517569
TC2000009448.hg.1	9.27	7.58	0.18	0.71	3.24	0.0003	0.004	0.0007	0.0094	NM_002237; ENST00000371571; ENST00000424171; ENST00000433903; ENST00000439216; ENST00000447736; ENST00000506387; BC006367; BC046629; OTTHUMT00000079725; OTTHUMT00000079726; OTTHUMT00000079727; OTTHUMT00000258849; OTTHUMT00000258850; OTTHUMT00000471554	KCNG1	potassium channel, voltage gated modifier subfamily G, member 1	chr20	-	Multiple_Complex	51003656	51023138
TC0500007738.hg.1	15.65	13.96	0.09	0.22	3.23	6.87e-06	0.0003	5.73e-06	0.0003	NM_005909; ENST00000296755; ENST00000504183; ENST00000504492; ENST00000511641; ENST00000512974; ENST00000513526; OTTHUMT00000218561; OTTHUMT00000372646; OTTHUMT00000372647; OTTHUMT00000373347; OTTHUMT00000373348; OTTHUMT00000373349	MAP1B	microtubule associated protein 1B	chr5	+	Multiple_Complex	72107234	72209570
TC0700008568.hg.1	11.19	9.5	0.24	0.15	3.23	1.52e-05	0.0005	4.36e-05	0.0013	NM_001128852; NM_001128853; NM_001128854; NM_015908; ENST00000423692; ENST00000431645; ENST00000445337; ENST00000448764; ENST00000449389; ENST00000460194; ENST00000466432; ENST00000469602; ENST00000474896; ENST00000477529; ENST00000478693; ENST00000487311; ENST00000611405; ENST00000614370; ENST00000614484; ENST00000618262; ENST00000618411; ENST00000620394; BC109117; OTTHUMT00000347165; OTTHUMT000…	SRRT	serrate, RNA effector molecule	chr7	+	Multiple_Complex	100875079	100888664
TC0400007344.hg.1	15.02	13.33	0.23	0.56	3.22	0.0001	0.0024	6.68e-05	0.0018	NM_004181; ENST00000284440; ENST00000381760; ENST00000472501; ENST00000503431; ENST00000504818; ENST00000505232; ENST00000508768; ENST00000510566; ENST00000512419; ENST00000512788; ENST00000514764; ENST00000514924; BC000332; BC005117; BC006305; OTTHUMT00000216827; OTTHUMT00000216828; OTTHUMT00000216829; OTTHUMT00000216830; OTTHUMT00000360473; OTTHUMT00000360474; OTTHUMT00000360475; OTTHUMT0000036…	UCHL1	ubiquitin C-terminal hydrolase L1	chr4	+	Multiple_Complex	41256413	41268455
TC0800009830.hg.1	9.92	8.23	0.27	0.33	3.22	0.0001	0.0023	0.0004	0.006	NM_025232; ENST00000306306; ENST00000334530; ENST00000518664; ENST00000519074; ENST00000519875; ENST00000521744; ENST00000523293; BC013048; BC050622; OTTHUMT00000254337; OTTHUMT00000375349; OTTHUMT00000375351; OTTHUMT00000375352; OTTHUMT00000375353; OTTHUMT00000375354; OTTHUMT00000375355	REEP4	receptor accessory protein 4	chr8	-	Multiple_Complex	22138020	22141951
TC0900007116.hg.1	6.4	4.72	0.15	0.18	3.22	1.81e-06	0.0001	5.22e-06	0.0003	NM_005893; ENST00000335119; BC019251; OTTHUMT00000052418	CCIN	calicin	chr9	+	Coding	36169392	36171334
TC1000009922.hg.1	6.67	4.98	0.64	0.01	3.22	0.0057	0.0359	0.0128	0.0713	hsa_circ_0007939	VIM	Jeck2013 ANTISENSE, coding, INTERNAL, intronic best transcript NM_003380	chr10	-	NonCoding	17234473	17234591
TC0100011200.hg.1	11.2	9.52	0.28	0.08	3.21	2.29e-06	0.0001	3.21e-06	0.0002	NM_006335; ENST00000367287; ENST00000478378; ENST00000482943; ENST00000484647; BC000294; BC004439; BC007106; BC009784; BC015098; BC020833; OTTHUMT00000087092; OTTHUMT00000087093; OTTHUMT00000087094; OTTHUMT00000087095; uc001gxc.3	TIMM17A	translocase of inner mitochondrial membrane 17 homolog A (yeast)	chr1	+	Multiple_Complex	201955491	201970661
TC1300009673.hg.1	9.4	7.72	0.37	0.16	3.21	8.6e-05	0.0017	0.0003	0.0052	NM_001286775; NM_001286776; NM_138779; NR_104590; ENST00000376019; ENST00000376021; ENST00000376022; ENST00000376027; ENST00000376029; ENST00000376032; ENST00000487260; BC015148; OTTHUMT00000045691; OTTHUMT00000045692; OTTHUMT00000045693; OTTHUMT00000045694; OTTHUMT00000045695; OTTHUMT00000045696; OTTHUMT00000045697	TEX30	testis expressed 30	chr13	-	Multiple_Complex	102765888	102773821
TC1300007731.hg.1	8.42	6.75	0.04	0.27	3.2	2.45e-06	0.0001	1.9e-06	0.0001	NM_180989; ENST00000376958; BC052243; OTTHUMT00000045465	GPR180	G protein-coupled receptor 180	chr13	+	Multiple_Complex	94601850	94634645
TC0700008873.hg.1	14.52	12.85	0.41	0.41	3.19	7.25e-05	0.0016	0.0001	0.0024	NM_001172895; NM_001172896; NM_001172897; NM_001753; ENST00000341049; ENST00000393467; ENST00000393468; ENST00000393470; ENST00000405348; ENST00000451122; ENST00000456473; ENST00000489856; ENST00000614113; BC082246; OTTHUMT00000059734; OTTHUMT00000141423; OTTHUMT00000141424; OTTHUMT00000141425; OTTHUMT00000315775; OTTHUMT00000316596; OTTHUMT00000316597; OTTHUMT00000319688	CAV1	caveolin 1	chr7	+	Multiple_Complex	116524785	116561185
TC0700011510.hg.1	8.8	7.13	0.1	0.19	3.18	3.28e-06	0.0002	7.37e-06	0.0004	NM_001278791; NM_001278792; NM_001278793; NM_002914; NM_181471; ENST00000055077; ENST00000352131; ENST00000463194; ENST00000470266; ENST00000473493; ENST00000479105; ENST00000480432; ENST00000485545; ENST00000491206; ENST00000493156; ENST00000494019; ENST00000497430; ENST00000621097; BC002813; OTTHUMT00000252458; OTTHUMT00000252459; OTTHUMT00000351336; OTTHUMT00000351337; OTTHUMT00000351338; OTTH…	RFC2	replication factor C subunit 2	chr7	-	Multiple_Complex	74231499	74254458
TC1700011298.hg.1	7.1	5.43	0.4	0.02	3.18	3.5e-05	0.0009	1.68e-05	0.0006	NM_001193609; NM_001193610; NM_001193611; NM_001193612; NM_001193613; NM_016261; ENST00000325752; ENST00000340993; ENST00000346141; ENST00000376094; ENST00000394239; ENST00000539018; ENST00000587476; ENST00000588009; ENST00000588706; ENST00000590498; ENST00000591548; ENST00000591611; ENST00000592145; ENST00000592426; ENST00000593110; ENST00000613721; BC000258; OTTHUMT00000448811; OTTHUMT000004488…	TUBD1	tubulin, delta 1	chr17	-	Multiple_Complex	59859480	59892945
TC2100007452.hg.1	6.72	5.05	1.13	1.15	3.18	0.1658	0.386	0.3658	0.6232	hsa_circ_0002308; hsa_circ_0008973	COL6A2	Jeck2013 ALT_ACCEPTOR, ALT_DONOR, coding, INTERNAL, intronic best transcript NM_058175	chr21	+	NonCoding	46124998	46125076
TC0800012280.hg.1	7.63	5.96	1.56	0.58	3.17	0.003	0.0221	0.0029	0.0244	NM_021630; NM_176871; NM_198042; ENST00000265810; ENST00000308354; ENST00000339162; ENST00000397760; ENST00000397761; ENST00000409141; ENST00000409417; ENST00000416159; ENST00000426493; ENST00000429812; ENST00000436754; ENST00000443561; ENST00000448520; ENST00000452226; ENST00000456545; ENST00000464275; ENST00000491330; ENST00000614502; ENST00000616289; ENST00000622226; ENST00000622702; BC021556;…	PDLIM2	PDZ and LIM domain 2 (mystique)	chr8	+	Multiple_Complex	22578279	22598025
TC1300006890.hg.1	9.29	7.63	0.27	0.07	3.17	3.1e-05	0.0008	4.24e-05	0.0013	NM_181503; ENST00000239893; ENST00000389704; ENST00000464235; ENST00000470423; ENST00000474661; ENST00000481013; ENST00000488108; ENST00000488779; ENST00000489088; ENST00000490537; ENST00000495092; BC020773; OTTHUMT00000044533; OTTHUMT00000044534; OTTHUMT00000044535; OTTHUMT00000044536; OTTHUMT00000044537; OTTHUMT00000044538; OTTHUMT00000044540; OTTHUMT00000044541; OTTHUMT00000354583; OTTHUMT0000…	EXOSC8	exosome component 8	chr13	+	Multiple_Complex	36998816	37009732
TC1600007718.hg.1	6.17	4.51	0.39	0.59	3.17	4.57e-05	0.0011	0.0002	0.0034	NM_014321; NR_037620; ENST00000219097; ENST00000563306; ENST00000563599; ENST00000566860; ENST00000567000; ENST00000568364; ENST00000569239; ENST00000570260; ENST00000575571; BC039032; BC063565; OTTHUMT00000255739; OTTHUMT00000430602; OTTHUMT00000430603; OTTHUMT00000430604; OTTHUMT00000430605; OTTHUMT00000430606; OTTHUMT00000430607; OTTHUMT00000430608; OTTHUMT00000439487; uc002eeh.3	ORC6	origin recognition complex subunit 6	chr16	+	Multiple_Complex	46689643	46698394
TC0600007282.hg.1	8.5	6.84	0.59	0.42	3.15	0.0006	0.0069	0.0022	0.0202	NM_003522; ENST00000356530; BC096120; BC096123; OTTHUMT00000040108	HIST1H2BF	histone cluster 1, H2bf	chr6	+	Coding	26199559	26199988
TC1700010677.hg.1	7.57	5.91	1.16	0.74	3.15	0.0221	0.0968	0.0569	0.2005	NM_002276; ENST00000361566; ENST00000455635; ENST00000462611; ENST00000468880; ENST00000471565; ENST00000479031; ENST00000593096; BC002539; BC007628; BC010409; BC067744; BC084574; OTTHUMT00000257285; OTTHUMT00000257891; OTTHUMT00000257892; OTTHUMT00000257893; OTTHUMT00000257894; OTTHUMT00000257895; OTTHUMT00000448597	KRT19	keratin 19, type I	chr17	-	Multiple_Complex	41523617	41528389
TC2000008516.hg.1	5.59	3.93	0.43	1	3.15	0.0522	0.1766	0.1379	0.3543	hsa_circ_0092352	SNX5	Zhang2013 ALT_ACCEPTOR, ALT_DONOR, coding, INTERNAL, intronic best transcript NM_152227	chr20	-	NonCoding	17949344	17949623
TC0700011054.hg.1	8.96	7.31	0.22	0.2	3.14	8.37e-05	0.0017	6.33e-05	0.0017	NM_001001549; NM_001001550; NM_001001555; NM_005311; ENST00000335866; ENST00000357271; ENST00000398810; ENST00000398812; ENST00000401949; ENST00000402497; ENST00000402578; ENST00000403097; ENST00000406641; ENST00000407526; ENST00000428711; ENST00000439044; ENST00000461886; ENST00000465602; ENST00000467386; ENST00000470992; ENST00000473696; ENST00000478162; ENST00000482397; ENST00000483157; ENST00…	GRB10	growth factor receptor bound protein 10	chr7	-	Multiple_Complex	50590063	50793462
TC1500006951.hg.1	11.18	9.53	0.21	0.36	3.14	6.79e-05	0.0015	0.0003	0.0045	NM_001142761; NM_001142762; NM_033286; ENST00000249776; ENST00000416151; ENST00000448395; ENST00000557920; ENST00000559083; ENST00000559304; ENST00000559591; ENST00000559604; ENST00000560220; ENST00000560321; ENST00000560673; ENST00000560981; ENST00000561169; ENST00000561196; ENST00000561367; ENST00000608100; BC118559; BC118639; OTTHUMT00000418633; OTTHUMT00000418634; OTTHUMT00000418635; OTTHUMT0…	KNSTRN	kinetochore-localized astrin/SPAG5 binding protein	chr15	+	Multiple_Complex	40382721	40394288
TC1600007959.hg.1	16.04	14.39	0.26	0.26	3.14	5.88e-06	0.0003	2.35e-05	0.0008	NM_175617; ENST00000306061; ENST00000330439; ENST00000568293; BC009699; BC062734; BC131609; OTTHUMT00000256600; OTTHUMT00000434375; OTTHUMT00000434376	MT1E	metallothionein 1E	chr16	+	Multiple_Complex	56625475	56627113
TC0100014852.hg.1	10.58	8.93	0.25	0.23	3.13	5.12e-05	0.0012	6.72e-05	0.0018	NM_002053; ENST00000370473; ENST00000459831; ENST00000468959; ENST00000469194; ENST00000479889; ENST00000484970; ENST00000493139; ENST00000495131; BC002666; OTTHUMT00000029289; OTTHUMT00000029391; OTTHUMT00000029392; OTTHUMT00000029393; OTTHUMT00000097588; OTTHUMT00000097589; OTTHUMT00000097590; OTTHUMT00000097591	GBP1	guanylate binding protein 1, interferon-inducible	chr1	-	Multiple_Complex	89052304	89065360
TC0600013190.hg.1	10.8	9.15	1.37	0.56	3.13	0.1281	0.3248	0.0127	0.071	NM_015529; ENST00000336749; ENST00000367963; ENST00000392401; ENST00000489128; BC018756; OTTHUMT00000125836; OTTHUMT00000125837; OTTHUMT00000316062; OTTHUMT00000316063	MOXD1	monooxygenase, DBH-like 1	chr6	-	Multiple_Complex	132296055	132401545
TC1000006859.hg.1	8.71	7.06	0.12	0.2	3.13	2.07e-06	0.0001	8.05e-06	0.0004	NM_001193424; NM_001193425; NM_001193426; NM_001193427; NM_024670; NR_034181; ENST00000313519; ENST00000354919; ENST00000358298; ENST00000378325; ENST00000378331; ENST00000412254; ENST00000420416; ENST00000433779; BC007754; BC029360; OTTHUMT00000046946; OTTHUMT00000046947; OTTHUMT00000046948; OTTHUMT00000046949; OTTHUMT00000046950; OTTHUMT00000046951; OTTHUMT00000046952; OTTHUMT00000046953	SUV39H2	suppressor of variegation 3-9 homolog 2 (Drosophila)	chr10	+	Multiple_Complex	14878783	14904315
TC1100012131.hg.1	11.28	9.63	0.19	1.57	3.13	0.0047	0.0309	0.007	0.0468	NM_001145938; NM_002421; ENST00000315274; BC013875; OTTHUMT00000109632	MMP1	matrix metallopeptidase 1	chr11	-	Multiple_Complex	102789910	102798235
TC1600011228.hg.1	7.96	6.32	0.25	0.59	3.13	0.0003	0.0039	0.0009	0.0111	NM_001142864; ENST00000301015; ENST00000327397; ENST00000419505; ENST00000466823; ENST00000472168; ENST00000474606; ENST00000475586; ENST00000484567; ENST00000490756; ENST00000491917; ENST00000495568; ENST00000497793; ENST00000518793; ENST00000521877; ENST00000566414; BC150271; OTTHUMT00000345699; OTTHUMT00000345701; OTTHUMT00000345702; OTTHUMT00000345704; OTTHUMT00000345705; OTTHUMT00000345706; …	PIEZO1	piezo-type mechanosensitive ion channel component 1	chr16	-	Multiple_Complex	88715338	88785220
TC1700007982.hg.1	7.22	5.58	0.18	0.44	3.13	2.93e-05	0.0008	0.0001	0.0025	NM_001171251; NM_024032; ENST00000245382; ENST00000319977; ENST00000585683; ENST00000588073; ENST00000588434; BC000121; OTTHUMT00000457697; OTTHUMT00000457698; OTTHUMT00000457699; OTTHUMT00000457700; OTTHUMT00000457701; uc002ifi.2	C17orf53	chromosome 17 open reading frame 53	chr17	+	Multiple_Complex	44141906	44162476
TC0200007035.hg.1	7.62	5.97	0.14	0.51	3.12	0.0002	0.0032	0.0006	0.0085	NM_033505; ENST00000260585; ENST00000442141; ENST00000447170; ENST00000462301; ENST00000613142; BC021229; OTTHUMT00000324484; OTTHUMT00000324485; OTTHUMT00000324486; OTTHUMT00000324487	EPT1	ethanolaminephosphotransferase 1	chr2	+	Multiple_Complex	26308547	26395891
TC0600011225.hg.1	14.45	12.81	0.08	0.27	3.12	1.65e-06	0.0001	5.78e-06	0.0003	NM_021066; ENST00000333151; BC133048; BC133050; OTTHUMT00000040154	HIST1H2AJ	histone cluster 1, H2aj	chr6	-	Multiple_Complex	27808186	27814829
TC1100006644.hg.1	13.71	12.07	0.16	0.22	3.12	7.36e-06	0.0003	2.85e-05	0.001	NM_001033; ENST00000300738; ENST00000526304; ENST00000526350; ENST00000526865; ENST00000528442; ENST00000528470; ENST00000529109; ENST00000530368; ENST00000531591; ENST00000532170; ENST00000532710; ENST00000533349; ENST00000533495; ENST00000534285; BC006498; OTTHUMT00000257197; OTTHUMT00000383270; OTTHUMT00000383272; OTTHUMT00000383273; OTTHUMT00000383380; OTTHUMT00000383381; OTTHUMT00000383383; …	RRM1	ribonucleotide reductase M1	chr11	+	Multiple_Complex	4094694	4138876
TC1300008144.hg.1	12.59	10.95	0.19	0.11	3.12	2.98e-06	0.0002	9.74e-06	0.0004	NM_007111; NR_026580; ENST00000375370; ENST00000408980; ENST00000453989; ENST00000464794; ENST00000465174; ENST00000475254; ENST00000494812; ENST00000544902; BC011685; OTTHUMT00000045918; OTTHUMT00000045919; OTTHUMT00000045920; OTTHUMT00000045921; OTTHUMT00000045922; OTTHUMT00000045923; OTTHUMT00000045924; OTTHUMT00000474623	TFDP1	transcription factor Dp-1	chr13	+	Multiple_Complex	113584688	113641473
TC1500010709.hg.1	6.48	4.84	0.26	0.2	3.12	4.92e-06	0.0002	1.91e-05	0.0007	OTTHUMT00000430732; OTTHUMT00000430733; OTTHUMT00000430734	ARHGAP11B	Rho GTPase activating protein 11B	chr15	+	NonCoding	30644638	30773006
TC0300009701.hg.1	12.9	11.27	0.18	0.03	3.11	2.09e-06	0.0001	6.08e-06	0.0003	NM_001278708; NM_001278709; NM_002808; ENST00000310118; ENST00000417952; ENST00000432855; ENST00000433010; ENST00000435761; ENST00000439383; ENST00000445558; ENST00000459910; ENST00000460628; ENST00000463602; ENST00000466987; ENST00000473991; ENST00000476461; ENST00000485937; ENST00000487475; ENST00000488085; ENST00000491149; ENST00000491494; ENST00000492191; ENST00000496925; BC002368; BC002997; …	PSMD2	proteasome 26S subunit, non-ATPase 2	chr3	+	Multiple_Complex	184298709	184309054
TC0400008892.hg.1	7.68	6.04	1.67	0.58	3.11	0.0255	0.1075	0.0739	0.2386	NM_022475; ENST00000296575; ENST00000434550; ENST00000503090; ENST00000505891; ENST00000509630; ENST00000511314; ENST00000512791; ENST00000515080; BC025311; OTTHUMT00000364887; OTTHUMT00000364888; OTTHUMT00000364889; OTTHUMT00000364890; OTTHUMT00000364891; OTTHUMT00000364892; OTTHUMT00000364906; OTTHUMT00000364907	HHIP	hedgehog interacting protein	chr4	+	Multiple_Complex	144645996	144745271
TC0500008054.hg.1	8.13	6.49	0.2	0.75	3.11	0.0003	0.0047	0.0012	0.0129	NM_006467; ENST00000399107; ENST00000503373; ENST00000503973; ENST00000504930; ENST00000505345; ENST00000512239; ENST00000514483; ENST00000622335; OTTHUMT00000370462; OTTHUMT00000370464; OTTHUMT00000370465; OTTHUMT00000370466; OTTHUMT00000370467; OTTHUMT00000370468; uc003kjq.3	POLR3G	polymerase (RNA) III (DNA directed) polypeptide G (32kD)	chr5	+	Multiple_Complex	90471748	90514553
TC0700012636.hg.1	7.17	5.53	1.21	0.36	3.11	0.0036	0.0254	0.0104	0.0621	NM_001018111; NM_005397; ENST00000322985; ENST00000378555; ENST00000446198; ENST00000465001; ENST00000482581; ENST00000484346; ENST00000487965; ENST00000490761; BC093730; BC112035; BC143318; OTTHUMT00000337625; OTTHUMT00000337626; OTTHUMT00000337627; OTTHUMT00000337628; OTTHUMT00000337629; OTTHUMT00000337630; OTTHUMT00000337631; OTTHUMT00000337632	PODXL	podocalyxin-like	chr7	-	Multiple_Complex	131500262	131558217
TC0900008441.hg.1	9.94	8.3	0.6	0.11	3.11	0.0017	0.0145	0.0026	0.0227	NM_003358; ENST00000374279; ENST00000474306; ENST00000489355; ENST00000490110; ENST00000495085; BC038711; OTTHUMT00000053661; OTTHUMT00000053662; OTTHUMT00000053663; OTTHUMT00000053664; OTTHUMT00000053665	UGCG	UDP-glucose ceramide glucosyltransferase	chr9	+	Multiple_Complex	111896766	111935374
TC1000007876.hg.1	13.12	11.48	0.15	0.34	3.11	7.13e-05	0.0015	0.0002	0.0043	NM_001256910; NM_004728; ENST00000354185; ENST00000620315; BC008071; OTTHUMT00000048374	DDX21	DEAD (Asp-Glu-Ala-Asp) box helicase 21	chr10	+	Multiple_Complex	68956123	68985073
TC0200007590.hg.1	5.98	4.34	0.39	0.45	3.1	7.75e-05	0.0016	0.0002	0.0042	NM_001008708; ENST00000295304; BC017941; BC019239; BC025376; BC053896; OTTHUMT00000324072	CHAC2	ChaC, cation transport regulator homolog 2 (E. coli)	chr2	+	Coding	53767792	53775196
TC1900007270.hg.1	8.53	6.9	0.37	0.54	3.1	0.0624	0.2008	0.0186	0.0934	NM_016270; ENST00000248071; ENST00000592003; BC071983; OTTHUMT00000460562; OTTHUMT00000460563	KLF2	Kruppel-like factor 2	chr19	+	Coding	16324817	16327874
TC1900008323.hg.1	7.73	6.1	0.31	0.41	3.1	0.0002	0.003	0.0006	0.0085	NM_001297590; NM_012099; ENST00000309424; ENST00000589804; ENST00000590794; ENST00000592852; BC038992; BC108889; OTTHUMT00000459538; OTTHUMT00000459539; OTTHUMT00000459540; OTTHUMT00000459541; uc002pbq.1	CD3EAP	CD3e molecule, epsilon associated protein	chr19	+	Multiple_Complex	45406209	45410766
TC0100017193.hg.1	6.47	4.84	0.38	0.46	3.09	0.0016	0.0142	0.0034	0.0273	NM_002238; NM_172362; ENST00000271751; ENST00000367007; BC113709; BC143599; OTTHUMT00000088332; OTTHUMT00000088568	KCNH1	potassium channel, voltage gated eag related subfamily H, member 1	chr1	-	Multiple_Complex	210678315	211134115
TC0400010519.hg.1	12.4	10.77	0.3	0.82	3.09	0.0004	0.0055	0.0008	0.0099	NM_001166050; NM_001166051; NM_001166052; NM_001166053; NM_001166054; NM_004307; NM_173075; ENST00000295974; ENST00000502682; ENST00000502687; ENST00000502841; ENST00000503264; ENST00000503503; ENST00000503555; ENST00000504305; ENST00000504484; ENST00000505266; ENST00000506352; ENST00000506999; ENST00000507831; ENST00000508593; ENST00000508676; ENST00000508707; ENST00000509446; ENST00000509475; E…	APBB2	amyloid beta (A4) precursor protein-binding, family B, member 2	chr4	-	Multiple_Complex	40810027	41216714
TC0600011235.hg.1	8.77	7.14	0.16	0.57	3.09	0.0002	0.0031	0.0007	0.0089	NM_003514; NM_003535; ENST00000359303; ENST00000359611; ENST00000479986; OTTHUMT00000040162; OTTHUMT00000043453; OTTHUMT00000331293	HIST1H2AM; HIST1H3J	histone cluster 1, H2am; histone cluster 1, H3j	chr6	-	Multiple_Complex	27890315	27893185
TC1200008474.hg.1	7.92	6.29	0.75	0.22	3.09	0.0075	0.0441	0.0221	0.1052	NM_001270467; NM_001270468; NM_001270469; NM_001270470; NM_001270471; NM_003877; ENST00000340600; ENST00000536696; ENST00000547229; ENST00000548091; ENST00000548537; ENST00000549122; ENST00000549206; ENST00000549510; ENST00000549887; ENST00000551556; ENST00000551883; ENST00000622746; BC010399; OTTHUMT00000407731; OTTHUMT00000407732; OTTHUMT00000407733; OTTHUMT00000407736; OTTHUMT00000407737; OTTH…	SOCS2	suppressor of cytokine signaling 2	chr12	+	Coding	93569814	93583487
TC1600011570.hg.1	9.86	8.24	0.29	0.06	3.09	2.52e-05	0.0007	4.92e-05	0.0014	NM_020188; ENST00000219400; ENST00000486645; ENST00000561614; ENST00000562713; ENST00000562828; ENST00000563779; ENST00000564174; ENST00000564249; ENST00000565108; ENST00000565514; ENST00000565613; ENST00000565650; ENST00000565925; ENST00000566047; ENST00000566231; ENST00000566918; ENST00000567593; ENST00000568228; ENST00000569187; ENST00000569666; ENST00000570086; ENST00000570195; ENST0000063039…	CMC2	C-x(9)-C motif containing 2	chr16	-	Multiple_Complex	80966448	81007114
TC2200008781.hg.1	10.92	9.3	0.13	0.48	3.07	0.0002	0.0031	6.95e-05	0.0018	NM_001282660; NM_001282661; NM_001282662; NM_020831; ENST00000355630; ENST00000396617; ENST00000402042; ENST00000402630; ENST00000407029; ENST00000422851; ENST00000463769; ENST00000466278; ENST00000477468; ENST00000614754; ENST00000618196; ENST00000618417; ENST00000620651; BC115039; OTTHUMT00000321522; OTTHUMT00000321523; OTTHUMT00000321524; OTTHUMT00000321525; OTTHUMT00000321526; OTTHUMT00000321…	MKL1	megakaryoblastic leukemia (translocation) 1	chr22	-	Multiple_Complex	40410281	40636719
TC0100013778.hg.1	4.81	3.2	0.45	0.4	3.06	0.0015	0.0137	0.0044	0.0335	NM_001304746; NM_017821; ENST00000289248; ENST00000372990; ENST00000540558; BC137108; BC137110; OTTHUMT00000001216; OTTHUMT00000001217; uc001ccu.1	RHBDL2	rhomboid, veinlet-like 2 (Drosophila)	chr1	-	Coding	38885806	38941830
TC0100014660.hg.1	11.38	9.77	0.16	0.12	3.06	9.03e-07	6.68e-05	3.6e-06	0.0002	NM_001303433; NM_003902; NR_130152; ENST00000294623; ENST00000370767; ENST00000370768; ENST00000421641; ENST00000470287; ENST00000474632; ENST00000480673; ENST00000483894; ENST00000487684; ENST00000488814; ENST00000489495; ENST00000492405; ENST00000492724; BC017247; OTTHUMT00000098029; OTTHUMT00000098030; OTTHUMT00000098134; OTTHUMT00000098135; OTTHUMT00000098136; OTTHUMT00000098137; OTTHUMT00000…	FUBP1	far upstream element (FUSE) binding protein 1	chr1	-	Multiple_Complex	77944055	77979205
TC1100006815.hg.1	10.52	8.91	0.29	0.03	3.06	6.52e-06	0.0003	7.63e-06	0.0004	NM_001143976; NM_003390; ENST00000299613; ENST00000450114; ENST00000524549; ENST00000524612; ENST00000527848; ENST00000530175; ENST00000530712; ENST00000532275; BC051831; BC070052; OTTHUMT00000386757; OTTHUMT00000386758; OTTHUMT00000386759; OTTHUMT00000386760; OTTHUMT00000386761; OTTHUMT00000386762; OTTHUMT00000386763; OTTHUMT00000386764	WEE1	WEE1 G2 checkpoint kinase	chr11	+	Multiple_Complex	9573681	9593457
TC1900010037.hg.1	9.05	7.44	0.37	0.43	3.06	0.0001	0.0022	0.0002	0.0038	NM_001017392; NM_014884; ENST00000330854; ENST00000337018; ENST00000452918; ENST00000593795; ENST00000594445; ENST00000594773; ENST00000597095; ENST00000597163; ENST00000597280; ENST00000598202; ENST00000598240; ENST00000598863; ENST00000600239; ENST00000600377; ENST00000601879; BC020586; OTTHUMT00000464618; OTTHUMT00000464619; OTTHUMT00000464620; OTTHUMT00000464621; OTTHUMT00000464622; OTTHUMT00…	SUGP2	SURP and G-patch domain containing 2	chr19	-	Multiple_Complex	18990888	19034023
TC2200007013.hg.1	11.62	10.01	0.2	0.25	3.06	1.5e-05	0.0005	3.95e-05	0.0012	NM_001163285; NM_001163286; NM_001163287; NM_005243; NM_013986; ENST00000331029; ENST00000332035; ENST00000332050; ENST00000333395; ENST00000360091; ENST00000397938; ENST00000406548; ENST00000414183; ENST00000415761; ENST00000436425; ENST00000437155; ENST00000444626; ENST00000447973; ENST00000455726; ENST00000469669; ENST00000479135; ENST00000483415; ENST00000483629; ENST00000485037; ENST00000493…	EWSR1	EWS RNA binding protein 1	chr22	+	Multiple_Complex	29268009	29300525
TC1400010195.hg.1	14.74	13.13	0.23	0.63	3.05	0.0006	0.0071	8.59e-05	0.0021	NM_004184; NM_173701; NM_213645; NM_213646; ENST00000344102; ENST00000355338; ENST00000358655; ENST00000392882; ENST00000553395; ENST00000553413; ENST00000553524; ENST00000553545; ENST00000553581; ENST00000553769; ENST00000553808; ENST00000553934; ENST00000554084; ENST00000554331; ENST00000554509; ENST00000554601; ENST00000554605; ENST00000554772; ENST00000554820; ENST00000554950; ENST00000555031…	WARS	tryptophanyl-tRNA synthetase	chr14	-	Multiple_Complex	100333788	100376805
TC1900008435.hg.1	10.35	8.74	0.36	0.27	3.05	1.39e-05	0.0005	5.03e-05	0.0014	NM_003009; ENST00000509570; ENST00000593892; ENST00000595509; ENST00000595615; ENST00000598083; ENST00000598273; ENST00000598956; ENST00000599302; ENST00000599590; ENST00000599627; ENST00000599874; ENST00000601048; ENST00000601419; ENST00000601937; ENST00000602163; ENST00000612212; BC000581; BC032546; BC039597; BC047893; OTTHUMT00000464884; OTTHUMT00000464885; OTTHUMT00000464886; OTTHUMT000004648…	SEPW1	selenoprotein W, 1	chr19	+	Multiple_Complex	47778572	47784686
TC1200010616.hg.1	18.1	16.5	0.07	0.06	3.04	9.21e-07	6.76e-05	1.7e-06	0.0001	NM_006082; ENST00000332858; ENST00000336023; ENST00000547476; ENST00000547765; ENST00000549870; ENST00000550367; ENST00000551324; ENST00000552984; BC000696; BC001128; BC006379; BC006481; BC008659; BC009314; BC009509; BC009512; BC009513; BC010494; BC011572; BC015883; BC017004; BC021564; BC030820; BC071904; OTTHUMT00000409005; OTTHUMT00000409006; OTTHUMT00000409007; OTTHUMT00000409010; OTTHUMT00000…	TUBA1B	tubulin, alpha 1b	chr12	-	Multiple_Complex	49127782	49131521
TC1200011535.hg.1	11.22	9.62	0.35	0.19	3.04	3.69e-05	0.001	0.0001	0.0028	NM_003348; ENST00000318066; ENST00000548946; ENST00000549490; ENST00000549833; ENST00000550657; ENST00000552442; BC000396; BC003365; BC108704; OTTHUMT00000407709; OTTHUMT00000407710; OTTHUMT00000407711; OTTHUMT00000407712; OTTHUMT00000407713; OTTHUMT00000407714	UBE2N	ubiquitin conjugating enzyme E2N	chr12	-	Multiple_Complex	93405673	93442262
TC0100008697.hg.1	6.96	5.36	0.43	0.43	3.02	6.42e-05	0.0014	7.87e-06	0.0004	NM_001190463; NM_001902; NM_153742; ENST00000346806; ENST00000370938; ENST00000411986; ENST00000464926; ENST00000482383; BC015807; OTTHUMT00000025918; OTTHUMT00000025919; OTTHUMT00000025920; OTTHUMT00000025921; uc010oqq.2	CTH	cystathionine gamma-lyase	chr1	+	Multiple_Complex	70411218	70439851
TC0100010393.hg.1	8.16	6.57	0.81	0.68	3.02	0.0012	0.0117	0.0042	0.0322	NM_001102445; NM_001113380; NM_001113381; NM_005613; ENST00000367906; ENST00000367908; ENST00000367909; ENST00000421743; ENST00000491263; ENST00000527393; ENST00000527809; ENST00000528938; ENST00000531057; ENST00000533019; BC000737; BC051869; OTTHUMT00000083197; OTTHUMT00000083198; OTTHUMT00000083199; OTTHUMT00000083200; OTTHUMT00000382515; OTTHUMT00000382516; OTTHUMT00000382517; OTTHUMT000003827…	RGS4	regulator of G-protein signaling 4	chr1	+	Multiple_Complex	163068606	163076802
TC0900010975.hg.1	7.23	5.63	0.83	0.3	3.02	0.0004	0.0051	0.0012	0.0135	NM_005458; ENST00000259455; ENST00000477471; BC035071; OTTHUMT00000053373; OTTHUMT00000053374	GABBR2	gamma-aminobutyric acid (GABA) B receptor, 2	chr9	-	Multiple_Complex	98288082	98709254
TC2200007150.hg.1	16.35	14.76	0.48	0.6	3.01	0.0023	0.0184	0.0076	0.0495	NM_000362; ENST00000266085; BC014277; OTTHUMT00000075672	TIMP3	TIMP metallopeptidase inhibitor 3	chr22	+	Multiple_Complex	32800816	32865634
TC0100017289.hg.1	11.64	10.05	0.13	0.47	3	5.73e-05	0.0013	0.0002	0.0037	NM_005401; ENST00000366956; ENST00000473261; ENST00000486173; ENST00000491277; ENST00000543945; BC101754; BC104803; OTTHUMT00000089918; OTTHUMT00000089919; OTTHUMT00000089920; OTTHUMT00000098633	PTPN14	protein tyrosine phosphatase, non-receptor type 14	chr1	-	Multiple_Complex	214344172	214552449
TC0600007788.hg.1	11.57	9.98	1.11	0.78	3	0.0684	0.2141	0.075	0.241	NM_001303136; NM_152753; ENST00000274938; BC052263	SCUBE3	signal peptide, CUB domain, EGF-like 3	chr6	+	Multiple_Complex	35214062	35253079
TC0600011127.hg.1	7.42	5.83	0.84	0.27	3	0.0256	0.1076	0.0474	0.1779	NM_005319; ENST00000343677; OTTHUMT00000043372	HIST1H1C	histone cluster 1, H1c	chr6	-	Multiple_Complex	26055740	26056471
TC0700011383.hg.1	10.69	9.1	0.3	0.25	3	1.06e-05	0.0004	3.63e-05	0.0011	NM_016038; ENST00000246868; ENST00000414306; ENST00000463579; ENST00000490953; ENST00000617799; BC065700; OTTHUMT00000251746; OTTHUMT00000346555; OTTHUMT00000346556; OTTHUMT00000346558	SBDS	Shwachman-Bodian-Diamond syndrome	chr7	-	Multiple_Complex	66987677	66995601
TC1200010145.hg.1	13.41	11.82	0.05	0.15	3	3.68e-06	0.0002	2.25e-06	0.0002	NM_001178091; NM_001178092; NM_001178093; NM_001178094; NM_005504; ENST00000261192; ENST00000342945; ENST00000355164; ENST00000538118; ENST00000539282; ENST00000539780; ENST00000543099; ENST00000544418; ENST00000546285; ENST00000612790; OTTHUMT00000402080; OTTHUMT00000402081; OTTHUMT00000402082; OTTHUMT00000402083; OTTHUMT00000402084; OTTHUMT00000402085; OTTHUMT00000402086; OTTHUMT00000402087; OT…	BCAT1	branched chain amino-acid transaminase 1, cytosolic	chr12	-	Multiple_Complex	24810022	24949459
TC2200007324.hg.1	9.3	7.72	0.34	0.49	3	8.79e-05	0.0018	0.0003	0.0053	NM_033386; ENST00000215957; ENST00000402631; ENST00000424008; ENST00000445494; ENST00000454685; ENST00000489812; OTTHUMT00000319545; OTTHUMT00000319546; OTTHUMT00000319547; OTTHUMT00000319548; OTTHUMT00000319549; OTTHUMT00000319550	MICALL1	MICAL-like 1	chr22	+	Multiple_Complex	37905657	37942822
TC1000012117.hg.1	10.57	8.99	0.46	0.92	2.99	0.0045	0.0297	0.014	0.0766	NM_001270764; NM_001270765; NM_014863; NM_015892; ENST00000346248; ENST00000435907; ENST00000462406; ENST00000476765; ENST00000628426; BC027908; BC050540; BC075813; OTTHUMT00000050856; OTTHUMT00000050857; OTTHUMT00000050858; OTTHUMT00000483254	CHST15	carbohydrate (N-acetylgalactosamine 4-sulfate 6-O) sulfotransferase 15	chr10	-	Multiple_Complex	124007666	124093607
TC1100011050.hg.1	12.21	10.63	0.5	0.61	2.99	0.0025	0.0197	0.0009	0.0112	NM_013402; NR_031729; ENST00000350997; ENST00000410394; ENST00000421879; ENST00000424501; ENST00000433932; ENST00000448607; ENST00000460649; ENST00000466716; ENST00000473263; ENST00000491310; ENST00000496123; ENST00000536991; ENST00000539419; ENST00000539999; ENST00000540767; ENST00000541683; ENST00000542506; ENST00000544309; ENST00000544696; ENST00000545245; ENST00000545405; ENST00000545986; BC0…	FADS1; MIR1908	fatty acid desaturase 1; microRNA 1908	chr11	-	Multiple_Complex	61799625	61829318
TC1200011846.hg.1	14.82	13.24	0.19	0.32	2.99	3.17e-05	0.0009	5.64e-05	0.0016	NM_001105237; NM_001276471; NM_014325; ENST00000261401; ENST00000420959; ENST00000421578; ENST00000541050; ENST00000546571; ENST00000546705; ENST00000547170; ENST00000547294; ENST00000547361; ENST00000549384; ENST00000549387; ENST00000549772; ENST00000550032; ENST00000550542; ENST00000551044; ENST00000551059; ENST00000551550; ENST00000552030; ENST00000552871; BC002342; OTTHUMT00000403802; OTTHUMT…	CORO1C	coronin, actin binding protein, 1C	chr12	-	Multiple_Complex	108645109	108731596
TC0100012272.hg.1	7.77	6.2	0.55	0.15	2.98	7.86e-05	0.0016	0.0001	0.0028	NM_001139459; NM_152609; ENST00000366511; ENST00000366512; ENST00000366513; ENST00000483271; BC010228; OTTHUMT00000096672; OTTHUMT00000096780; OTTHUMT00000096781; OTTHUMT00000096782	CNST	consortin, connexin sorting protein	chr1	+	Multiple_Complex	246566337	246668584
TC1600008214.hg.1	6.4	4.82	0.27	0.34	2.98	0.0017	0.0148	0.0034	0.0277	NM_024562; ENST00000261778; ENST00000561566; ENST00000561856; ENST00000561931; ENST00000562000; ENST00000562491; ENST00000564180; ENST00000565037; ENST00000565852; ENST00000568361; OTTHUMT00000433470; OTTHUMT00000433471; OTTHUMT00000433472; OTTHUMT00000433473; OTTHUMT00000433474; OTTHUMT00000433475; OTTHUMT00000433476; OTTHUMT00000433708; OTTHUMT00000433709; OTTHUMT00000433710	TANGO6	transport and golgi organization 6 homolog	chr16	+	Multiple_Complex	68843604	69085182
TC0100015192.hg.1	5.16	3.59	0.21	0.11	2.97	2.85e-05	0.0008	8.96e-05	0.0021	NM_001005290; NM_001032291; NM_032636; ENST00000369903; ENST00000369904; ENST00000369907; ENST00000369909; ENST00000409138; ENST00000409267; ENST00000418914; ENST00000429031; ENST00000459765; ENST00000471740; ENST00000474126; ENST00000492431; BC056909; OTTHUMT00000033184; OTTHUMT00000033185; OTTHUMT00000033188; OTTHUMT00000033189; OTTHUMT00000033190; OTTHUMT00000033191; OTTHUMT00000335567; OTTHUM…	PSRC1	proline/serine-rich coiled-coil 1	chr1	-	Multiple_Complex	109279554	109283186
TC0100018156.hg.1	7.73	6.16	0.2	0.07	2.97	2.09e-06	0.0001	8.39e-06	0.0004	NM_031921; ENST00000308647; ENST00000378736; ENST00000472194; ENST00000474481; ENST00000485748; BC002542; BC018701; OTTHUMT00000001369; OTTHUMT00000001370; OTTHUMT00000001371; OTTHUMT00000001372; OTTHUMT00000472704	ATAD3B	ATPase family, AAA domain containing 3B	chr1	+	Multiple_Complex	1471769	1509309
TC0600012883.hg.1	10.28	8.71	0.18	0.08	2.97	4.83e-05	0.0012	3.75e-06	0.0002	NM_016262; ENST00000368657; ENST00000368662; ENST00000441191; ENST00000603621; ENST00000603651; ENST00000603722; ENST00000604689; ENST00000604743; ENST00000604814; ENST00000604967; ENST00000605457; BC025405; BC031101; OTTHUMT00000041867; OTTHUMT00000041868; OTTHUMT00000041869; OTTHUMT00000469608; OTTHUMT00000469609; OTTHUMT00000469610; OTTHUMT00000469611; OTTHUMT00000469612; OTTHUMT00000469613; O…	TUBE1	tubulin, epsilon 1	chr6	-	Multiple_Complex	112070657	112087548
TC1100009817.hg.1	7.51	5.94	0.24	0.3	2.97	4.84e-05	0.0012	0.0002	0.0036	NM_003311; ENST00000314222; BC005034; OTTHUMT00000030116	PHLDA2	pleckstrin homology-like domain, family A, member 2	chr11	-	Multiple_Complex	2928273	2929455
TC0400012251.hg.1	9.45	7.89	0.2	0.2	2.96	2.51e-06	0.0001	7.3e-06	0.0004	NM_001008393; NR_077234; NR_077235; ENST00000379205; ENST00000508457; ENST00000508836; BC065017; BC094775; OTTHUMT00000366378; OTTHUMT00000366379; OTTHUMT00000366380	C4orf46	chromosome 4 open reading frame 46	chr4	-	Multiple_Complex	158666675	158672255
TC1900006691.hg.1	7.16	5.6	0.32	0.44	2.96	7.21e-05	0.0016	0.0003	0.0046	NM_005483; ENST00000301280; ENST00000585371; ENST00000585854; ENST00000587368; ENST00000587580; ENST00000587739; ENST00000589648; BC067093; OTTHUMT00000458310; OTTHUMT00000458441; OTTHUMT00000458442; OTTHUMT00000458443; OTTHUMT00000458444; OTTHUMT00000458445; OTTHUMT00000459330	CHAF1A	chromatin assembly factor 1, subunit A (p150)	chr19	+	Multiple_Complex	4402662	4445018
TC0500009093.hg.1	11.61	10.05	0.07	0.59	2.95	0.0011	0.0104	0.0006	0.0085	NM_001301063; NM_001543; ENST00000261797; ENST00000518299; ENST00000518346; ENST00000519157; ENST00000521752; ENST00000522491; ENST00000523767; ENST00000524161; BC012888; OTTHUMT00000374313; OTTHUMT00000374314; OTTHUMT00000374420; OTTHUMT00000374422; OTTHUMT00000380634; OTTHUMT00000380635; OTTHUMT00000380636; OTTHUMT00000380637; uc003lsk.4	NDST1	N-deacetylase/N-sulfotransferase (heparan glucosaminyl) 1	chr5	+	Multiple_Complex	150485818	150558211
TC1900011113.hg.1	12.42	10.86	0.42	0.49	2.95	0.0005	0.0061	0.001	0.0113	NM_001161587; NM_002103; NR_027763; ENST00000263276; ENST00000323798; ENST00000457974; ENST00000472004; ENST00000484289; ENST00000496048; ENST00000594220; BC002617; BC003182; BC007688; OTTHUMT00000319791; OTTHUMT00000319792; OTTHUMT00000319793; OTTHUMT00000319794; OTTHUMT00000319795; OTTHUMT00000319796; OTTHUMT00000466234	GYS1	glycogen synthase 1 (muscle)	chr19	-	Multiple_Complex	48968125	48993353
TC0300012208.hg.1	14.32	12.77	0.12	0.29	2.94	1.47e-05	0.0005	1.49e-05	0.0006	NM_198402; ENST00000383657; ENST00000469317; ENST00000471236; ENST00000480081; ENST00000493515; BC049369; BC060839	HACD2	3-hydroxyacyl-CoA dehydratase 2	chr3	-	Multiple_Complex	123490820	123585185
TC0600011136.hg.1	9.19	7.64	0.64	0.38	2.93	0.003	0.0221	0.01	0.0603	NM_003518; ENST00000541790; OTTHUMT00000040109	HIST1H2BG	histone cluster 1, H2bg	chr6	-	Multiple_Complex	26216066	26216692
TC0900010789.hg.1	13.58	12.03	0.22	0.26	2.92	0.0001	0.0022	6.74e-05	0.0018	NM_002161; NM_013417; NR_073446; ENST00000375627; ENST00000375643; ENST00000395554; ENST00000430417; ENST00000443024; ENST00000447699; ENST00000467876; ENST00000472894; ENST00000473915; ENST00000474340; ENST00000490438; ENST00000498025; ENST00000627121; BC065552; OTTHUMT00000053059; OTTHUMT00000053060; OTTHUMT00000053064; OTTHUMT00000053065; OTTHUMT00000053066; OTTHUMT00000053067; OTTHUMT00000053…	IARS	isoleucyl-tRNA synthetase	chr9	-	Multiple_Complex	92210207	92293756
TC0200015476.hg.1	11.19	9.65	0.2	0.45	2.91	0.0018	0.0151	0.0061	0.0421	NM_203365; NM_213589; ENST00000308091; ENST00000319170; ENST00000374493; ENST00000418114; ENST00000419464; ENST00000420371; ENST00000423104; ENST00000428637; ENST00000439222; ENST00000453034; ENST00000457812; ENST00000465669; ENST00000630330; OTTHUMT00000256363; OTTHUMT00000256364; OTTHUMT00000336283; OTTHUMT00000336284; OTTHUMT00000336352; OTTHUMT00000336353; OTTHUMT00000336354; OTTHUMT000003403…	RAPH1	Ras association (RalGDS/AF-6) and pleckstrin homology domains 1	chr2	-	Multiple_Complex	203394345	203535410
TC0X00010557.hg.1	8.02	6.48	0.94	1.17	2.91	0.3335	0.584	0.4969	0.7252	NM_000640; ENST00000243213; ENST00000371936; ENST00000468224; BC020739; BC033705; OTTHUMT00000057966; OTTHUMT00000057967	IL13RA2	interleukin 13 receptor, alpha 2	chrX	-	Multiple_Complex	115003975	115019977
TC1800008978.hg.1	8.2	6.66	0.19	0.4	2.91	6.03e-05	0.0014	0.0002	0.0037	NM_173630; ENST00000255674; ENST00000578780; ENST00000579021; ENST00000579986; ENST00000580034; ENST00000581161; ENST00000581583; ENST00000581709; ENST00000583043; ENST00000583765; ENST00000584659; OTTHUMT00000442988; OTTHUMT00000442989; OTTHUMT00000442990; OTTHUMT00000442992; OTTHUMT00000442993; OTTHUMT00000442994; OTTHUMT00000442995; OTTHUMT00000442996; OTTHUMT00000442997; OTTHUMT00000442998; O…	RTTN	rotatin	chr18	-	Multiple_Complex	70003793	70205945
TC0400011732.hg.1	9.74	8.2	0.66	1.1	2.9	0.0358	0.1365	0.0436	0.1687	NM_024574; ENST00000379692; ENST00000506900; ENST00000511408; ENST00000515757; BC019351; OTTHUMT00000256532; OTTHUMT00000364461; OTTHUMT00000364462; OTTHUMT00000364818	NDNF	neuron-derived neurotrophic factor	chr4	-	Multiple_Complex	121035613	121073021
TC2000009016.hg.1	9.15	7.61	0.43	0.26	2.9	0.0001	0.0026	0.0003	0.0046	NM_001145315; NM_001145316; NM_001145317; NM_001145318; NM_024918; ENST00000373734; ENST00000373740; ENST00000373750; ENST00000426836; ENST00000438549; ENST00000447406; ENST00000448110; ENST00000473615; ENST00000480153; ENST00000492703; BC026011; BC058899; OTTHUMT00000079043; OTTHUMT00000079044; OTTHUMT00000079045; OTTHUMT00000079046; OTTHUMT00000079047; OTTHUMT00000079048; OTTHUMT00000079049; OT…	DSN1	DSN1 homolog, MIS12 kinetochore complex component	chr20	-	Multiple_Complex	36751791	36773827
TSUnmapped00000211.hg.1	7.47	5.93	0.79	0.17	2.9	0.0043	0.029	0.0067	0.0454	ENST00000626471	SERTAD4	SERTA domain containing 4			NonCoding
TC1900007098.hg.1	8.43	6.9	0.41	0.12	2.89	0.0004	0.0055	0.0013	0.0138	NM_006397; ENST00000221486; ENST00000590121; ENST00000590279; ENST00000593017; BC011748; OTTHUMT00000451507; OTTHUMT00000451508; OTTHUMT00000451509; OTTHUMT00000451510	RNASEH2A	ribonuclease H2, subunit A	chr19	+	Multiple_Complex	12806580	12813648
TC0300012897.hg.1	16.45	14.93	0.13	0.06	2.88	2.21e-06	0.0001	6.49e-06	0.0003	NM_001308197; NM_001308204; NM_001308205; NM_007107; ENST00000265044; ENST00000463503; ENST00000464138; ENST00000467733; ENST00000467789; ENST00000476217; ENST00000478842; ENST00000496050; ENST00000498205; BC017203; OTTHUMT00000351521; OTTHUMT00000351522; OTTHUMT00000351523; OTTHUMT00000351524; OTTHUMT00000351525; OTTHUMT00000351526; OTTHUMT00000351527; OTTHUMT00000351528; OTTHUMT00000351529; uc0…	SSR3	signal sequence receptor, gamma (translocon-associated protein gamma)	chr3	-	Multiple_Complex	156539553	156555200
TC0300013960.hg.1	12.32	10.79	0.16	0.15	2.88	9.39e-06	0.0004	1.84e-05	0.0007	NM_001099668; NM_001099669; NM_014056; ENST00000321331; ENST00000418900; ENST00000430190; ENST00000452906; ENST00000470543; BC000601; BC009583; BC009594; BC070277; OTTHUMT00000343686; OTTHUMT00000343687; OTTHUMT00000343689; OTTHUMT00000343699; OTTHUMT00000343734	HIGD1A	HIG1 hypoxia inducible domain family, member 1A	chr3	-	Multiple_Complex	42782908	42804535
TC0300013980.hg.1	6.78	5.25	0.33	0.21	2.88	2.77e-05	0.0008	5.08e-05	0.0014	NM_013334; NM_021971; ENST00000308375; ENST00000308388; ENST00000481959; ENST00000495627; BC001141; BC008033; OTTHUMT00000350292; OTTHUMT00000350293; OTTHUMT00000350294; OTTHUMT00000350295	GMPPB	GDP-mannose pyrophosphorylase B	chr3	-	Multiple_Complex	49719924	49723974
TC1000009612.hg.1	13.51	11.99	0.4	0.26	2.88	0.0098	0.0535	0.0008	0.0101	NM_001160124; NM_001160125; NM_001300; NR_027653; ENST00000173785; ENST00000380946; ENST00000461124; ENST00000469435; ENST00000492125; ENST00000497571; ENST00000542957; BC000311; OTTHUMT00000046495; OTTHUMT00000046496; OTTHUMT00000046497; OTTHUMT00000046498; OTTHUMT00000046499; OTTHUMT00000046500	KLF6	Kruppel-like factor 6	chr10	-	Multiple_Complex	3775996	3785281
TC0600007684.hg.1	12.29	10.77	0.18	0.46	2.87	0.0001	0.0026	0.0002	0.0035	NM_001288777; NM_006979; ENST00000374675; ENST00000374677; ENST00000444757; ENST00000463972; ENST00000617885; BC000645; OTTHUMT00000076499; OTTHUMT00000076500; OTTHUMT00000276269; OTTHUMT00000276271	SLC39A7	solute carrier family 39 (zinc transporter), member 7	chr6	+	Multiple_Complex	33200445	33204439
TC0600007842.hg.1	12.84	11.32	0.19	0.28	2.87	1.73e-06	0.0001	2.97e-06	0.0002	NM_003017; NR_036610; ENST00000339436; ENST00000373715; ENST00000477442; ENST00000613941; ENST00000614136; ENST00000620242; ENST00000620389; ENST00000620941; BC000914; BC069018; OTTHUMT00000040347; OTTHUMT00000040348; OTTHUMT00000475249; OTTHUMT00000475250; OTTHUMT00000475251; OTTHUMT00000475252; OTTHUMT00000475253; OTTHUMT00000475254	SRSF3	serine/arginine-rich splicing factor 3	chr6	+	Multiple_Complex	36594313	36605600
TC0X00006715.hg.1	9.36	7.84	0.4	0.22	2.87	8.84e-05	0.0018	0.0002	0.004	NM_001037535; NM_001037536; NM_001037540; NM_006746; ENST00000380041; ENST00000380043; ENST00000380045; ENST00000398080; ENST00000419185; ENST00000427362; ENST00000487842; BC026159; BC105028; OTTHUMT00000055934; OTTHUMT00000060493; OTTHUMT00000060494; OTTHUMT00000060495; OTTHUMT00000060496; OTTHUMT00000060497	SCML1	sex comb on midleg-like 1 (Drosophila)	chrX	+	Multiple_Complex	17737449	17754988
TC1200008224.hg.1	13.61	12.08	0.41	0.75	2.87	0.0005	0.0065	0.0004	0.0059	NM_006851; ENST00000266659; ENST00000456650; ENST00000536703; ENST00000550491; BC012510; OTTHUMT00000405722; OTTHUMT00000405723; OTTHUMT00000405724; OTTHUMT00000405725	GLIPR1	GLI pathogenesis-related 1	chr12	+	Multiple_Complex	75480680	75503853
TC0100015725.hg.1	9.74	8.22	0.1	0.15	2.86	4.81e-06	0.0002	1.08e-05	0.0005	NM_001136478; NM_001136479; NM_001280559; NM_001280560; NM_030920; ENST00000369114; ENST00000369115; ENST00000436748; ENST00000532744; ENST00000533654; ENST00000534220; ENST00000534437; ENST00000583931; ENST00000616917; ENST00000629042; BC003380; OTTHUMT00000035056; OTTHUMT00000035057; OTTHUMT00000095850; OTTHUMT00000095851; OTTHUMT00000387925; OTTHUMT00000387926; OTTHUMT00000387927; OTTHUMT00000…	ANP32E	acidic nuclear phosphoprotein 32 family member E	chr1	-	Multiple_Complex	150218417	150236156
TC0200009402.hg.1	8.76	7.25	0.63	0.36	2.86	0.0063	0.0387	0.0178	0.0903	NM_002410; ENST00000281923; ENST00000409645; ENST00000468758; ENST00000481801; ENST00000488365; OTTHUMT00000254584; OTTHUMT00000332271; OTTHUMT00000332272; OTTHUMT00000332273	MGAT5	mannosyl (alpha-1,6-)-glycoprotein beta-1,6-N-acetyl-glucosaminyltransferase	chr2	+	Multiple_Complex	134119983	134454621
TC0400009258.hg.1	14.47	12.95	0.14	0.18	2.86	3.44e-05	0.0009	2.55e-05	0.0009	NM_001166108; NM_001166109; NM_001166110; NM_016081; ENST00000261509; ENST00000393726; ENST00000503290; ENST00000503457; ENST00000504519; ENST00000505667; ENST00000507325; ENST00000507699; ENST00000507735; ENST00000508898; ENST00000510998; ENST00000511611; ENST00000511682; ENST00000511948; ENST00000512127; ENST00000513187; ENST00000513245; BC140850; BC144666; OTTHUMT00000363761; OTTHUMT0000036376…	PALLD	palladin, cytoskeletal associated protein	chr4	+	Multiple_Complex	168497066	168928457
TC0700011050.hg.1	7.63	6.11	0.09	0.25	2.86	0.0001	0.0025	0.0005	0.0076	NM_001042762; NM_001287492; NM_001287493; NM_001287494; NM_001287495; NM_001287496; NM_022116; ENST00000356889; ENST00000395556; ENST00000419119; ENST00000420829; ENST00000422854; ENST00000433017; ENST00000435566; ENST00000436590; ENST00000440350; ENST00000448788; ENST00000611938; ENST00000613602; ENST00000615084; ENST00000617389; BC051867; OTTHUMT00000251376; OTTHUMT00000342577; OTTHUMT000003425…	FIGNL1	fidgetin-like 1	chr7	-	Multiple_Complex	50444128	50542535
TC1700009318.hg.1	12.7	11.19	0.78	0.78	2.86	0.0152	0.0741	0.0401	0.1594	NM_182705; ENST00000329099; BC031341; OTTHUMT00000255652	FAM101B	family with sequence similarity 101, member B	chr17	-	Multiple_Complex	439978	445940
TC0600011455.hg.1	8.56	7.05	0.2	0.6	2.85	0.0005	0.0057	0.0016	0.0164	ENST00000375663; ENST00000428445; ENST00000440048; ENST00000459667; ENST00000461328; ENST00000461874; ENST00000463184; ENST00000470953; ENST00000474643; ENST00000479051; ENST00000482996; ENST00000483275; ENST00000489979; ENST00000495010; BC012808; OTTHUMT00000076619; OTTHUMT00000076620; OTTHUMT00000076621; OTTHUMT00000076623; OTTHUMT00000268171; OTTHUMT00000268172; OTTHUMT00000268173; OTTHUMT0000…	VARS	valyl-tRNA synthetase	chr6	-	Multiple_Complex	31777518	31795953
TC1000009508.hg.1	7.14	5.63	0.53	0.25	2.85	0.0002	0.0027	0.0005	0.0075	NM_177987; ENST00000561967; ENST00000562809; ENST00000563456; ENST00000564130; ENST00000567466; ENST00000568584; ENST00000568866; OTTHUMT00000427449; OTTHUMT00000427450; OTTHUMT00000427451; OTTHUMT00000427452; OTTHUMT00000427453; OTTHUMT00000427454; OTTHUMT00000427455	TUBB8	tubulin, beta 8 class VIII	chr10	-	Multiple_Complex	46888	74163
TC0100008066.hg.1	10.3	8.79	0.5	0.06	2.84	1.94e-05	0.0006	6.94e-05	0.0018	NM_002840; NM_130440; ENST00000359947; ENST00000372405; ENST00000372407; ENST00000412568; ENST00000414879; ENST00000429895; ENST00000436724; ENST00000437607; ENST00000438120; ENST00000463041; ENST00000467464; ENST00000477970; ENST00000481019; ENST00000496043; ENST00000496447; ENST00000617451; BC048768; OTTHUMT00000019710; OTTHUMT00000019711; OTTHUMT00000019712; OTTHUMT00000019713; OTTHUMT00000019…	PTPRF	protein tyrosine phosphatase, receptor type, F	chr1	+	Multiple_Complex	43525187	43623672
TC0100010553.hg.1	6.88	5.38	0.55	0.22	2.84	0.0001	0.0022	0.0004	0.0059	NM_018186; ENST00000286031; ENST00000359326; ENST00000413811; ENST00000459772; ENST00000466580; ENST00000472795; ENST00000481744; ENST00000496973; ENST00000498289; BC091516; BC107168; BC107169; OTTHUMT00000087126; OTTHUMT00000087127; OTTHUMT00000087235; OTTHUMT00000087236; OTTHUMT00000087483; OTTHUMT00000087484; OTTHUMT00000087523; OTTHUMT00000087524	C1orf112	chromosome 1 open reading frame 112	chr1	+	Multiple_Complex	169662007	169854080
TC0200015876.hg.1	12.47	10.96	1.04	0.77	2.84	0.0084	0.0481	0.0173	0.0886	NM_001136528; NM_001136530; NM_006216; NR_073116; ENST00000258405; ENST00000409304; ENST00000409840; ENST00000423446; ENST00000432738; ENST00000447280; ENST00000454956; ENST00000473202; ENST00000478966; ENST00000489065; BC015663; BC042628; OTTHUMT00000256865; OTTHUMT00000330899; OTTHUMT00000330900; OTTHUMT00000330901; OTTHUMT00000330902; OTTHUMT00000330903; OTTHUMT00000330904; OTTHUMT00000330905;…	SERPINE2	serpin peptidase inhibitor, clade E (nexin, plasminogen activator inhibitor type 1), member 2	chr2	-	Multiple_Complex	223975048	224039319
TC0800011611.hg.1	6.58	5.07	1.25	0.73	2.84	0.0038	0.0264	0.0109	0.0639	NM_002546; ENST00000297350; ENST00000517352; ENST00000521597; BC030155; OTTHUMT00000381220; OTTHUMT00000381221; OTTHUMT00000381222	TNFRSF11B	tumor necrosis factor receptor superfamily, member 11b	chr8	-	Multiple_Complex	118923557	118952200
TC1000011585.hg.1	11.86	10.35	0.31	0.21	2.84	1.47e-05	0.0005	1.59e-05	0.0006	NM_002079; ENST00000370508; ENST00000471741; ENST00000489349; BC000498; OTTHUMT00000049794; OTTHUMT00000049795; OTTHUMT00000049796	GOT1	glutamic-oxaloacetic transaminase 1, soluble	chr10	-	Multiple_Complex	99396870	99430773
TC1700007262.hg.1	7.94	6.44	0.51	0.1	2.84	2.11e-05	0.0006	7.52e-05	0.0019	NM_002756; NM_145109; ENST00000316920; ENST00000342679; ENST00000361818; ENST00000395491; ENST00000477540; ENST00000479129; ENST00000483928; ENST00000496046; ENST00000526076; ENST00000527123; ENST00000529517; ENST00000534743; ENST00000583508; ENST00000613338; ENST00000627447; BC032478; OTTHUMT00000259374; OTTHUMT00000259375; OTTHUMT00000259377; OTTHUMT00000259379; OTTHUMT00000259380; OTTHUMT00000…	MAP2K3	mitogen-activated protein kinase kinase 3	chr17	+	Multiple_Complex	21284656	21315240
TC0500013349.hg.1	8.29	6.78	0.09	0.3	2.83	0.01	0.0542	0.0164	0.0853	NM_001999; ENST00000262464; ENST00000502468; ENST00000507835; ENST00000508989; ENST00000511489; ENST00000514742; ENST00000619499; ENST00000620257; OTTHUMT00000372793; OTTHUMT00000372794; OTTHUMT00000372795; OTTHUMT00000372796; OTTHUMT00000372797; uc003kuu.3	FBN2	fibrillin 2	chr5	-	Multiple_Complex	128257909	128538223
TC0X00008383.hg.1	5.39	3.89	0.36	0.09	2.83	0.0001	0.0022	0.0004	0.0066	OCRL.oAug10-unspliced	OCRL	Transcript Identified by AceView, Entrez Gene ID(s) 4952	chrX	+	Unassigned	129585189	129585705
TC0100018435.hg.1	11.64	10.15	0.36	0.23	2.82	0.0004	0.005	0.0013	0.0142	NM_001159936; NM_006824; NR_106791; ENST00000236051; ENST00000431635; ENST00000463906; ENST00000472982; ENST00000483082; ENST00000491223; BC009175; OTTHUMT00000019015; OTTHUMT00000019016; OTTHUMT00000019017; OTTHUMT00000019018; OTTHUMT00000019020	EBNA1BP2; MIR6733	EBNA1 binding protein 2; microRNA 6733	chr1	-	Multiple_Complex	43164174	43172570
TC0800010285.hg.1	11.11	9.61	0.35	0.16	2.82	0.0008	0.0081	0.0022	0.0199	NM_001257180; NM_001257181; NM_006749; ENST00000342228; ENST00000517366; ENST00000518384; ENST00000518660; ENST00000518717; ENST00000519463; ENST00000520179; ENST00000520262; ENST00000521455; ENST00000522401; ENST00000522707; ENST00000523340; ENST00000524211; ENST00000524237; BC028600; OTTHUMT00000377578; OTTHUMT00000377579; OTTHUMT00000377580; OTTHUMT00000377581; OTTHUMT00000377582; OTTHUMT00000…	SLC20A2	solute carrier family 20 (phosphate transporter), member 2	chr8	-	Multiple_Complex	42416462	42542213
TC1100013051.hg.1	10.72	9.22	0.08	0.27	2.82	2.96e-05	0.0008	3.59e-05	0.0011	NM_001198845; NM_001198846; ENST00000412278; ENST00000421355; ENST00000500635; ENST00000511114; OTTHUMT00000362444; OTTHUMT00000362450; OTTHUMT00000394033; OTTHUMT00000473240	RBM14-RBM4	RBM14-RBM4 readthrough	chr11	+	Multiple_Complex	66616582	66646473
TC1100013190.hg.1	15.79	14.29	0.09	0.35	2.82	4.48e-05	0.0011	3.83e-05	0.0012	NM_005507; ENST00000308162; ENST00000524553; ENST00000525451; ENST00000526975; ENST00000527344; ENST00000530413; ENST00000530945; ENST00000531407; ENST00000531413; ENST00000532134; ENST00000534769; ENST00000534784; BC011005; BC012265; BC012318; BC018256; OTTHUMT00000390701; OTTHUMT00000390702; OTTHUMT00000390704; OTTHUMT00000390705; OTTHUMT00000390706; OTTHUMT00000390707; OTTHUMT00000390708; OTTH…	CFL1	cofilin 1 (non-muscle)	chr11	-	Multiple_Complex	65854675	65862026
TC1500008286.hg.1	9.22	7.72	0.4	0.15	2.82	0.0002	0.0031	0.0007	0.0089	NM_198526; ENST00000268154; ENST00000558883; ENST00000559360; ENST00000559419; ENST00000560908; BC126476; BC130541; OTTHUMT00000313423; OTTHUMT00000416465; OTTHUMT00000416466; OTTHUMT00000416467; OTTHUMT00000416468	ZNF710	zinc finger protein 710	chr15	+	Multiple_Complex	90001392	90082206
TC0400010251.hg.1	11.99	10.5	0.25	0.1	2.81	5.89e-06	0.0003	2.35e-05	0.0008	NM_001358; ENST00000336812; ENST00000503562; ENST00000504279; ENST00000508032; ENST00000508368; ENST00000510645; ENST00000511553; ENST00000512903; ENST00000513036; ENST00000513092; BC035974; OTTHUMT00000360143; OTTHUMT00000360144; OTTHUMT00000360145; OTTHUMT00000360146; OTTHUMT00000360147; OTTHUMT00000360148; OTTHUMT00000360149; OTTHUMT00000360150; OTTHUMT00000360151; OTTHUMT00000360152	DHX15	DEAH (Asp-Glu-Ala-His) box helicase 15	chr4	-	Multiple_Complex	24517441	24584561
TC0400012956.hg.1	10.62	9.13	0.16	0.1	2.81	1.61e-06	0.0001	1.53e-06	0.0001	NM_001130721; NM_024090; ENST00000302274; ENST00000503885; ENST00000506461; ENST00000506625; ENST00000507451; ENST00000513003; ENST00000514184; BC001305; OTTHUMT00000255749; OTTHUMT00000363786; OTTHUMT00000363787; OTTHUMT00000363788; OTTHUMT00000363789; OTTHUMT00000363790; OTTHUMT00000363791	ELOVL6	ELOVL fatty acid elongase 6	chr4	-	Multiple_Complex	110049073	110199199
TC0500009996.hg.1	10.29	8.79	0.09	0.13	2.81	6.53e-06	0.0003	2.6e-05	0.0009	NM_001193455; NM_017755; NR_037947; ENST00000264670; ENST00000502932; ENST00000504374; ENST00000505264; ENST00000505892; ENST00000506139; ENST00000507888; ENST00000513888; ENST00000514127; BC137083; OTTHUMT00000206902; OTTHUMT00000365823; OTTHUMT00000365824; OTTHUMT00000365825; OTTHUMT00000365826; OTTHUMT00000365827; OTTHUMT00000365828; OTTHUMT00000365829; OTTHUMT00000365830	NSUN2	NOP2/Sun RNA methyltransferase family, member 2	chr5	-	Multiple_Complex	6599239	6633360
TC0500013261.hg.1	11.5	10.01	0.34	0.61	2.81	0.0148	0.0727	0.0353	0.1459	NM_198321; ENST00000297107; ENST00000377661; ENST00000425427; ENST00000517958; ENST00000519235; ENST00000519544; ENST00000519571; ENST00000520647; ENST00000521781; ENST00000521786; OTTHUMT00000252453; OTTHUMT00000374248; OTTHUMT00000374249; OTTHUMT00000374250; OTTHUMT00000374272; OTTHUMT00000374273; OTTHUMT00000374274; OTTHUMT00000374275; OTTHUMT00000374276; OTTHUMT00000374277	GALNT10	polypeptide N-acetylgalactosaminyltransferase 10	chr5	+	Multiple_Complex	154190730	154420984
TC1100009703.hg.1	8.9	7.41	0.25	0.19	2.81	0.0001	0.0024	0.0005	0.0067	NM_001191060; NM_001191061; NM_024698; ENST00000320230; ENST00000456706; ENST00000481290; ENST00000524891; ENST00000525010; ENST00000525644; ENST00000526152; ENST00000527127; ENST00000527723; ENST00000527734; ENST00000528606; ENST00000528936; ENST00000529066; ENST00000529351; ENST00000530360; ENST00000531214; ENST00000531437; ENST00000531514; ENST00000531534; ENST00000532361; ENST00000532459; ENS…	SLC25A22	solute carrier family 25 (mitochondrial carrier: glutamate), member 22	chr11	-	Multiple_Complex	790475	798333
TC1400007890.hg.1	5.87	4.37	1.62	0.59	2.81	0.1213	0.314	0.2725	0.5297	NM_003608; ENST00000267549; BC035633; BC071715; uc001xvv.3	GPR65	G protein-coupled receptor 65	chr14	+	Coding	88005124	88014811
TC1400010649.hg.1	7.92	6.43	0.26	0.26	2.81	3.33e-06	0.0002	1.26e-05	0.0005	NM_003384; ENST00000216639; ENST00000553683; ENST00000555067; ENST00000555351; ENST00000555402; ENST00000557352; BC103761; BC112075; BC113510; OTTHUMT00000413520; OTTHUMT00000413521; OTTHUMT00000413523; OTTHUMT00000413524; OTTHUMT00000413525; OTTHUMT00000413526	VRK1	vaccinia related kinase 1	chr14	+	Multiple_Complex	96797304	96881614
TC2200008832.hg.1	9.63	8.14	0.23	0.17	2.81	9.32e-05	0.0019	0.0001	0.0029	NM_015704; ENST00000263256; ENST00000463886; ENST00000468151; ENST00000482612; BC093956; BC112179; OTTHUMT00000104124; OTTHUMT00000321672; OTTHUMT00000321902; OTTHUMT00000321903	DESI1	desumoylating isopeptidase 1	chr22	-	Multiple_Complex	41598028	41621096
TC0100010543.hg.1	8.92	7.43	0.55	0.68	2.8	0.004	0.0272	0.0055	0.039	NM_001677; ENST00000367815; ENST00000367816; ENST00000494797; BC000006; OTTHUMT00000083695; OTTHUMT00000083696; OTTHUMT00000083697	ATP1B1	ATPase, Na+/K+ transporting, beta 1 polypeptide	chr1	+	Multiple_Complex	169105697	169132722
TC0100017094.hg.1	8.04	6.56	0.52	0.13	2.8	0.0003	0.0041	0.0005	0.007	NM_001123168; BC035696; BC137545; BC146978; BC146992; OTTHUMT00000100825; OTTHUMT00000100826; OTTHUMT00000100827; OTTHUMT00000100828; OTTHUMT00000100829; OTTHUMT00000100830; OTTHUMT00000100831; OTTHUMT00000470337	FAM72A	family with sequence similarity 72, member A	chr1	-	Multiple_Complex	206186179	206204414
TC0200010733.hg.1	6.24	4.75	0.08	0.9	2.8	0.0297	0.1193	0.0845	0.2598	hsa_circ_0001100	XRCC5	Memczak2013 ALT_ACCEPTOR, ALT_DONOR, coding, INTERNAL, intronic best transcript NM_021141	chr2	+	NonCoding	216177622	216177859
TC0500011702.hg.1	9.61	8.13	0.12	0.77	2.8	9.74e-05	0.0019	6.03e-05	0.0017	NM_001308056; NM_001308057; NM_001308058; NM_001308059; NM_001308060; NM_001308061; NM_139164; NR_131752; NR_131753; NR_131754; ENST00000296632; ENST00000455172; ENST00000502322; ENST00000502931; ENST00000505803; ENST00000508215; ENST00000509887; ENST00000510346; ENST00000511137; ENST00000511436; ENST00000511569; ENST00000512160; BC042956; OTTHUMT00000250720; OTTHUMT00000370739; OTTHUMT0000037074…	STARD4	StAR-related lipid transfer domain containing 4	chr5	-	Multiple_Complex	111496033	111512597
TC1100007285.hg.1	9.28	7.79	0.18	0.13	2.8	5.52e-06	0.0002	1.65e-05	0.0006	NM_014344; ENST00000317811; ENST00000532914; BC049171; BC071898; OTTHUMT00000389078; OTTHUMT00000389079	FJX1	four jointed box 1	chr11	+	Multiple_Complex	35618187	35620873
TC1300009924.hg.1	10.78	9.29	0.19	0.7	2.8	0.0038	0.0264	0.0124	0.07	NM_000820; ENST00000327773; ENST00000476291; ENST00000480426; ENST00000608763; ENST00000610073; BC038984; OTTHUMT00000045946; OTTHUMT00000045947; OTTHUMT00000045948; OTTHUMT00000473159; OTTHUMT00000473160	GAS6	growth arrest-specific 6	chr13	-	Multiple_Complex	113820549	113864103
TC1500008955.hg.1	7.45	5.96	0.57	0.1	2.8	0.0061	0.0377	0.0057	0.0401	NM_001103184; NM_001277313; NM_001277314; ENST00000320930; ENST00000334528; ENST00000558197; ENST00000558628; ENST00000558711; ENST00000558882; ENST00000559047; ENST00000559150; ENST00000559610; ENST00000560317; ENST00000561249; ENST00000616417; OTTHUMT00000417305; OTTHUMT00000417413; OTTHUMT00000417414; OTTHUMT00000417415; OTTHUMT00000417416; OTTHUMT00000417417; OTTHUMT00000417418; OTTHUMT000004…	FMN1	formin 1	chr15	-	Multiple_Complex	32765544	33194733
TC1900008292.hg.1	10.2	8.71	0.47	0.47	2.8	0.0026	0.0201	0.0083	0.0527	NM_001128916; NM_001128917; NM_006114; ENST00000252487; ENST00000405636; ENST00000426677; ENST00000589253; ENST00000589649; ENST00000592041; ENST00000592434; BC001779; BC006413; BC012134; BC017224; BC047528; OTTHUMT00000453238; OTTHUMT00000453239; OTTHUMT00000453240; OTTHUMT00000453241; OTTHUMT00000453242; OTTHUMT00000453243; uc002ozx.4	TOMM40	translocase of outer mitochondrial membrane 40 homolog (yeast)	chr19	+	Multiple_Complex	44890569	44903689
TC0100018434.hg.1	9.93	8.45	0.5	0.6	2.79	0.0003	0.0042	0.0006	0.0079	NM_012333; NM_030772; NR_037632; ENST00000357771; ENST00000360786; ENST00000397572; ENST00000465771; ENST00000494695; ENST00000495043; BC008686; OTTHUMT00000001205; OTTHUMT00000001209; OTTHUMT00000001211; OTTHUMT00000001212; OTTHUMT00000001233; OTTHUMT00000478822	MYCBP; GJA9	MYC binding protein; gap junction protein alpha 9	chr1	-	Multiple_Complex	38862490	38881626
TC0200010083.hg.1	14.02	12.54	0.33	0.19	2.79	3.32e-05	0.0009	0.0001	0.0027	NM_194247; NR_049831; ENST00000392524; ENST00000411529; ENST00000432457; ENST00000435711; ENST00000483137; ENST00000581696; BC112027; BC113470; OTTHUMT00000255729; OTTHUMT00000333926; OTTHUMT00000334043; OTTHUMT00000334047; OTTHUMT00000340009	HNRNPA3; MIR4444-2; MIR4444-1	heterogeneous nuclear ribonucleoprotein A3; microRNA 4444-2; microRNA 4444-1	chr2	+	Multiple_Complex	177212563	177223958
TC0300013879.hg.1	8.09	6.61	0.29	0.42	2.79	0.0005	0.006	8.82e-05	0.0021	NM_144717; ENST00000329582; ENST00000469964; ENST00000475972; ENST00000491483; BC063696; OTTHUMT00000357277; OTTHUMT00000357281; OTTHUMT00000357282; OTTHUMT00000357283	IL20RB	interleukin 20 receptor beta	chr3	+	Multiple_Complex	136957865	137011085
TSUnmapped00000255.hg.1	5.25	3.77	0.57	0.34	2.79	0.0001	0.0023	0.0004	0.0066	ENST00000627272	KIF15	kinesin family member 15			Coding
TSUnmapped00000639.hg.1	7.84	6.36	0.76	0.2	2.79	0.0101	0.0546	0.0216	0.1034	ENST00000630425	SERTAD4	SERTA domain containing 4			Coding
TC0100006840.hg.1	13.44	11.96	0.07	0.22	2.78	1.04e-05	0.0004	3.32e-05	0.0011	NM_007375; ENST00000240185; ENST00000315091; ENST00000439080; ENST00000472476; ENST00000473118; ENST00000473869; ENST00000476201; ENST00000477447; ENST00000480464; ENST00000496840; ENST00000610369; ENST00000611008; ENST00000611963; ENST00000613177; ENST00000613864; ENST00000614494; ENST00000616545; ENST00000617172; ENST00000617757; ENST00000618606; ENST00000619555; ENST00000620505; ENST0000062063…	TARDBP	TAR DNA binding protein	chr1	+	Multiple_Complex	11012344	11030528
TC0100012232.hg.1	11.4	9.93	0.2	0.43	2.78	1.17e-05	0.0004	3.84e-05	0.0012	NM_198076; ENST00000366528; ENST00000391839; ENST00000411948; ENST00000464757; ENST00000498262; BC018519; BC062419; BC095486; OTTHUMT00000097174; OTTHUMT00000097175; OTTHUMT00000097176; OTTHUMT00000097177; OTTHUMT00000097178	COX20	COX20 cytochrome c oxidase assembly factor	chr1	+	Multiple_Complex	244835322	244845058
TC0300010913.hg.1	12.67	11.19	0.52	0.44	2.78	0.0049	0.0317	0.0014	0.0149	NM_022842; NM_178181; ENST00000296129; ENST00000425231; ENST00000490471; OTTHUMT00000256748; OTTHUMT00000343581; OTTHUMT00000343582	CDCP1	CUB domain containing protein 1	chr3	-	Multiple_Complex	45082274	45146422
TC0700008263.hg.1	9.3	7.82	0.18	0.4	2.78	1.91e-05	0.0006	7.4e-05	0.0019	NM_006716; ENST00000265728; ENST00000413643; ENST00000430279; ENST00000431138; ENST00000486925; ENST00000495067; ENST00000498144; ENST00000498726; BC036045; BC047693; OTTHUMT00000253678; OTTHUMT00000337968; OTTHUMT00000337969; OTTHUMT00000338034; OTTHUMT00000338057; OTTHUMT00000338058; OTTHUMT00000338060; OTTHUMT00000338061; uc003ujf.1	DBF4	DBF4 zinc finger	chr7	+	Multiple_Complex	87876216	87909541
TC1500010407.hg.1	17.15	15.67	0.31	0.42	2.78	0.0003	0.0041	0.0007	0.0092	NM_001150; ENST00000300060; ENST00000558177; ENST00000558740; ENST00000559761; ENST00000559874; ENST00000559887; ENST00000560028; ENST00000560030; ENST00000560137; BC058928; OTTHUMT00000313425; OTTHUMT00000416686; OTTHUMT00000416687; OTTHUMT00000416688; OTTHUMT00000416689; OTTHUMT00000416690; OTTHUMT00000416691; OTTHUMT00000416692; OTTHUMT00000416955	ANPEP	alanyl (membrane) aminopeptidase	chr15	-	Multiple_Complex	89784889	89815401
TC2100008229.hg.1	10.59	9.12	0.33	0.35	2.78	0.0011	0.0105	0.002	0.0187	NM_015500; NM_199050; ENST00000329623; ENST00000380486; ENST00000449165; ENST00000467074; ENST00000478372; ENST00000482084; ENST00000482186; ENST00000490479; BC062323; OTTHUMT00000195228; OTTHUMT00000195229; OTTHUMT00000195270; OTTHUMT00000195271; OTTHUMT00000195272; OTTHUMT00000195273; OTTHUMT00000195275; OTTHUMT00000401050	C2CD2	C2 calcium-dependent domain containing 2	chr21	-	Multiple_Complex	41885110	41953890
TC0700008875.hg.1	9.85	8.38	0.71	0.55	2.77	0.0472	0.165	0.0596	0.2072	NM_000245; NM_001127500; ENST00000318493; ENST00000397752; ENST00000422097; ENST00000436117; ENST00000454623; ENST00000456159; ENST00000495962; BC130420	MET	MET proto-oncogene, receptor tyrosine kinase	chr7	+	Multiple_Complex	116672390	116798386
TC0800008955.hg.1	9.97	8.5	0.52	0.59	2.77	0.0001	0.0026	0.0003	0.0053	NM_001204869; NM_001204870; NM_003882; NM_080838; NR_037944; ENST00000220856; ENST00000250160; ENST00000377862; ENST00000517423; ENST00000519433; BC074840; BC074841; OTTHUMT00000378794; OTTHUMT00000378795; OTTHUMT00000378796; OTTHUMT00000378797; OTTHUMT00000378798	WISP1	WNT1 inducible signaling pathway protein 1	chr8	+	Multiple_Complex	133191039	133231689
TC1000011400.hg.1	4.63	3.16	0.48	0.16	2.77	8.93e-05	0.0018	0.0001	0.0028	NM_014391; ENST00000371697; BC018667; OTTHUMT00000049357	ANKRD1	ankyrin repeat domain 1 (cardiac muscle)	chr10	-	Multiple_Complex	90912096	90921276
TC2000006442.hg.1	11.19	9.72	0.16	0.38	2.77	3.69e-05	0.001	1.91e-05	0.0007	NM_024958; ENST00000382285; ENST00000382291; ENST00000470439; ENST00000492242; ENST00000608467; ENST00000608736; ENST00000608875; ENST00000609179; ENST00000609504; ENST00000621012; BC001963; OTTHUMT00000077443; OTTHUMT00000077444; OTTHUMT00000077445; OTTHUMT00000077446; OTTHUMT00000473270; OTTHUMT00000473271; OTTHUMT00000473272; OTTHUMT00000473273; OTTHUMT00000473274	NRSN2	neurensin 2	chr20	+	Multiple_Complex	346726	359660
TC0100017229.hg.1	9.44	7.97	0.03	0.25	2.76	1.44e-05	0.0005	1.77e-05	0.0007	NM_001199809; NM_001199811; NM_001199812; NM_015434; NR_037667; ENST00000366992; ENST00000366993; ENST00000366994; ENST00000440600; ENST00000460867; ENST00000461212; ENST00000462910; ENST00000469606; ENST00000475798; ENST00000612340; ENST00000619805; BC020523; BC030716; BC033918; OTTHUMT00000090142; OTTHUMT00000090143; OTTHUMT00000090144; OTTHUMT00000090145; OTTHUMT00000090146; OTTHUMT00000090147…	INTS7	integrator complex subunit 7	chr1	-	Multiple_Complex	211940399	212035660
TC0200008062.hg.1	8.54	7.07	1.07	0.44	2.76	0.1155	0.3041	0.2719	0.5294	NM_001199893; NM_001615; ENST00000345517; ENST00000409624; ENST00000409731; ENST00000409918; ENST00000429756; ENST00000438902; ENST00000442912; ENST00000468543; ENST00000473016; BC012617; OTTHUMT00000252044; OTTHUMT00000328085; OTTHUMT00000328086; OTTHUMT00000328087; OTTHUMT00000328089; OTTHUMT00000328090; OTTHUMT00000328091; OTTHUMT00000328092; OTTHUMT00000328093	ACTG2	actin, gamma 2, smooth muscle, enteric	chr2	+	Multiple_Complex	73892314	73919865
TC0600013231.hg.1	11.1	9.63	0.57	0.47	2.76	0.0031	0.0228	0.0001	0.003	NM_001143676; NM_001143677; NM_001143678; NM_001291995; NM_005627; ENST00000237305; ENST00000367855; ENST00000367857; ENST00000367858; ENST00000413996; ENST00000460769; ENST00000461976; ENST00000472859; ENST00000473704; ENST00000474427; ENST00000475719; ENST00000475882; ENST00000477460; ENST00000484353; ENST00000485771; ENST00000489458; ENST00000490149; ENST00000524387; ENST00000524764; ENST00000…	SGK1	serum/glucocorticoid regulated kinase 1	chr6	-	Multiple_Complex	134169246	134318112
TC0900009861.hg.1	10.09	8.63	0.41	0.83	2.76	0.0018	0.0158	0.006	0.0416	NM_022917; NM_139235; ENST00000297990; ENST00000353159; ENST00000379470; ENST00000379471; ENST00000464829; ENST00000496319; BC030139; OTTHUMT00000001015; OTTHUMT00000001016; OTTHUMT00000001017; OTTHUMT00000001018; OTTHUMT00000001019; OTTHUMT00000001020	NOL6	nucleolar protein 6 (RNA-associated)	chr9	-	Multiple_Complex	33461353	33473943
TC1700011097.hg.1	13.42	11.96	0.18	0.2	2.76	0.0006	0.0066	0.001	0.0113	NM_018509; ENST00000225972; ENST00000503118; ENST00000576448; BC017168; BC052279; OTTHUMT00000367116; OTTHUMT00000367117; OTTHUMT00000436883	LRRC59	leucine rich repeat containing 59	chr17	-	Multiple_Complex	50375059	50397553
TC0600011560.hg.1	8.21	6.75	0.17	0.26	2.75	1.29e-05	0.0004	1.06e-05	0.0005	NM_032340; ENST00000374214; ENST00000374231; ENST00000606961; ENST00000607484; BC006007; OTTHUMT00000040207; OTTHUMT00000040208; OTTHUMT00000471109; OTTHUMT00000471110	UQCC2	ubiquinol-cytochrome c reductase complex assembly factor 2	chr6	-	Multiple_Complex	33694293	33711751
TC1100009330.hg.1	10.52	9.06	0.31	0.45	2.75	4.59e-05	0.0011	0.0002	0.0033	NM_032873; ENST00000284273; ENST00000525711; ENST00000526386; ENST00000526493; ENST00000529998; ENST00000530578; ENST00000530917; ENST00000533451; BC007541; OTTHUMT00000387499; OTTHUMT00000387500; OTTHUMT00000387501; OTTHUMT00000387502; OTTHUMT00000387503; OTTHUMT00000387504; OTTHUMT00000387505; OTTHUMT00000387506	UBASH3B	ubiquitin associated and SH3 domain containing B	chr11	+	Multiple_Complex	122655675	122814479
TC0500012280.hg.1	10.8	9.34	0.33	0.12	2.74	0.0002	0.0037	0.0009	0.0108	NM_001079812; NM_005219; ENST00000253811; ENST00000389054; ENST00000389057; ENST00000398557; ENST00000448451; ENST00000468119; ENST00000472516; ENST00000476339; ENST00000491754; ENST00000494967; ENST00000518047; ENST00000518484; ENST00000523100; ENST00000524301; BC117257; BC143413; OTTHUMT00000313771; OTTHUMT00000313774; OTTHUMT00000313775; OTTHUMT00000313776; OTTHUMT00000313777; OTTHUMT000003137…	DIAPH1	diaphanous-related formin 1	chr5	-	Multiple_Complex	141515016	141619055
TC0900007604.hg.1	11.32	9.86	0.05	0.13	2.74	0.0002	0.0027	0.0002	0.0031	NM_012383; ENST00000346234; BC007459; OTTHUMT00000052704	OSTF1	osteoclast stimulating factor 1	chr9	+	Multiple_Complex	75088482	75147265
TC1900011981.hg.1	11.44	9.98	0.02	0.43	2.74	3.84e-05	0.001	1.12e-05	0.0005	NM_000400; NM_001130867; ENST00000391941; ENST00000391942; ENST00000391944; ENST00000485403; ENST00000586131; ENST00000586441; ENST00000586737; ENST00000586856; ENST00000587376; ENST00000588652; ENST00000591309; BC108255; BC110522; BC110523; OTTHUMT00000109627; OTTHUMT00000109628; OTTHUMT00000109629; OTTHUMT00000457574; OTTHUMT00000457575; OTTHUMT00000457576; OTTHUMT00000457577; OTTHUMT0000045757…	ERCC2	excision repair cross-complementation group 2	chr19	-	Multiple_Complex	45351391	45370918
TC0100015194.hg.1	7.42	5.97	0.54	0.53	2.73	0.0008	0.0086	0.001	0.0115	NM_001205228; NM_002959; ENST00000256637; ENST00000466471; ENST00000471996; ENST00000482236; ENST00000483508; ENST00000485149; ENST00000493736; ENST00000495777; ENST00000538502; ENST00000633956; BC023542; OTTHUMT00000033179; OTTHUMT00000033180; OTTHUMT00000033181; OTTHUMT00000033182; OTTHUMT00000033183; OTTHUMT00000317148; OTTHUMT00000317149; OTTHUMT00000317150; OTTHUMT00000486050	SORT1	sortilin 1	chr1	-	Multiple_Complex	109309566	109397951
TSUnmapped00000242.hg.1	4.56	3.11	0.42	0.58	2.73	0.0044	0.0293	0.0097	0.0589	ENST00000627705	KIF15	kinesin family member 15			Coding
TSUnmapped00000640.hg.1	6.16	4.72	0.2	0.37	2.73	0.0075	0.0442	0.0205	0.0998	ENST00000632025	FMN1	formin 1			Coding
TC0200015894.hg.1	6.95	5.51	0.72	0.77	2.72	0.0099	0.0539	0.0133	0.0735	DOCK10.rAug10-unspliced	DOCK10	Transcript Identified by AceView, Entrez Gene ID(s) 55619	chr2	-	Unassigned	224766764	224767264
TC1700012315.hg.1	6.7	5.25	0.48	0.58	2.72	0.0005	0.0063	0.0017	0.0169	NM_001270888; NM_001270953; NM_012140; ENST00000331531; ENST00000350690; ENST00000545862; ENST00000570310; ENST00000571876; ENST00000573246; ENST00000574129; ENST00000574884; BC007355; BC015797; OTTHUMT00000440814; OTTHUMT00000440815; OTTHUMT00000440816; OTTHUMT00000440817; OTTHUMT00000440818; OTTHUMT00000440819; OTTHUMT00000440820	SLC25A10	solute carrier family 25 (mitochondrial carrier; dicarboxylate transporter), member 10	chr17	+	Multiple_Complex	81712236	81721016
TC0100014218.hg.1	10.88	9.44	0.31	0.29	2.71	8.24e-05	0.0017	0.0001	0.0028	hsa_circ_0006906	SCP2	Jeck2013 ANTISENSE, coding, INTERNAL, OVEXON, UTR3 best transcript NM_001007098	chr1	-	Multiple_Complex	52993201	52993702
TC0100014743.hg.1	8.85	7.41	0.42	0.35	2.71	0.0025	0.0195	0.0069	0.0464	NM_024686; ENST00000260505; ENST00000464289; ENST00000467670; ENST00000472688; ENST00000472937; ENST00000474702; ENST00000474957; ENST00000477524; ENST00000480174; ENST00000480533; ENST00000482783; ENST00000485638; ENST00000488014; ENST00000610996; BC048970; BC060878; OTTHUMT00000027498; OTTHUMT00000027499; OTTHUMT00000027500; OTTHUMT00000027501; OTTHUMT00000027502; OTTHUMT00000027503; OTTHUMT000…	TTLL7	tubulin tyrosine ligase-like family member 7	chr1	-	Multiple_Complex	83865028	83999150
TC0900006522.hg.1	7.88	6.44	0.07	0.24	2.71	1.29e-05	0.0004	9.75e-06	0.0004	NM_004170; ENST00000262352; ENST00000422398; ENST00000490167; BC033040; OTTHUMT00000051571; OTTHUMT00000051572; OTTHUMT00000051573	SLC1A1	solute carrier family 1 (neuronal/epithelial high affinity glutamate transporter, system Xag), member 1	chr9	+	Multiple_Complex	4490427	4587469
TC1000007852.hg.1	14.32	12.88	0.07	0.35	2.71	5.69e-05	0.0013	0.0002	0.0034	NM_012207; NM_021644; ENST00000265866; ENST00000354695; ENST00000461310; ENST00000467249; ENST00000469172; ENST00000478698; ENST00000480987; ENST00000481819; ENST00000486854; ENST00000490442; ENST00000491200; BC039824; OTTHUMT00000048321; OTTHUMT00000048323; OTTHUMT00000048324; OTTHUMT00000048325; OTTHUMT00000048326; OTTHUMT00000048327; OTTHUMT00000048328; OTTHUMT00000048329; OTTHUMT00000048330; …	HNRNPH3	heterogeneous nuclear ribonucleoprotein H3 (2H9)	chr10	+	Multiple_Complex	68331174	68343196
TC1100012444.hg.1	9.27	7.84	0.18	0.34	2.71	0.0001	0.002	9.69e-05	0.0023	NM_004716; ENST00000320934; ENST00000524507; ENST00000525027; ENST00000527037; ENST00000527861; ENST00000528217; ENST00000528973; ENST00000529458; ENST00000530269; ENST00000531573; ENST00000532301; ENST00000532810; ENST00000533135; ENST00000534529; ENST00000540028; BC006357; BC010696; OTTHUMT00000385529; OTTHUMT00000392867; OTTHUMT00000392868; OTTHUMT00000392869; OTTHUMT00000392870; OTTHUMT000003…	PCSK7	proprotein convertase subtilisin/kexin type 7	chr11	-	Multiple_Complex	117204337	117232525
TC0500013414.hg.1	10.71	9.28	0.19	0.38	2.7	8.08e-05	0.0017	0.0003	0.0049	NM_032361; ENST00000265097; ENST00000505969; ENST00000510300; ENST00000511062; ENST00000513006; ENST00000513118; ENST00000513482; ENST00000514250; ENST00000514861; ENST00000628318; BC006849; BC066325; BC068499; OTTHUMT00000253148; OTTHUMT00000371975; OTTHUMT00000371976; OTTHUMT00000371977; OTTHUMT00000371978; OTTHUMT00000371979; OTTHUMT00000371980; OTTHUMT00000371981; OTTHUMT00000371982	THOC3	THO complex 3	chr5	-	Multiple_Complex	175959527	176034680
TC0600008073.hg.1	9.72	8.29	0.13	0.13	2.7	0.0016	0.0139	0.0041	0.0313	NM_001292001; NM_003131; ENST00000265354; BC048211; BC052572; OTTHUMT00000040581	SRF	serum response factor	chr6	+	Multiple_Complex	43171182	43181507
TC0800010823.hg.1	13.61	12.18	0.1	0.16	2.7	1.75e-05	0.0006	6.37e-05	0.0017	NM_001204857; NM_001204858; NM_001204859; NM_001204860; NM_001204861; NM_001204862; NM_001204863; NM_001204864; NM_005648; ENST00000284811; ENST00000518127; ENST00000519082; ENST00000519487; ENST00000520210; ENST00000520242; ENST00000522337; ENST00000523815; ENST00000602840; ENST00000622804; BC013809; BC093065; BC100028; BC100283; OTTHUMT00000379014; OTTHUMT00000379016; OTTHUMT00000379017; OTTHUM…	TCEB1	transcription elongation factor B (SIII), polypeptide 1 (15kDa, elongin C)	chr8	-	Multiple_Complex	73939169	73972287
TC1000008575.hg.1	10.98	9.55	0.06	0.05	2.7	9.22e-06	0.0004	1.53e-05	0.0006	NM_001287803; NM_001287804; NM_032327; NM_198043; NM_198044; NM_198045; NM_198046; NR_109895; ENST00000345745; ENST00000352634; ENST00000353979; ENST00000370842; ENST00000370846; ENST00000370854; ENST00000393760; ENST00000414567; ENST00000417044; ENST00000420089; ENST00000433086; ENST00000459777; ENST00000462924; ENST00000466895; ENST00000487315; ENST00000492610; ENST00000492733; ENST00000495735;…	ZDHHC16	zinc finger, DHHC-type containing 16	chr10	+	Multiple_Complex	97446131	97457370
TC1800006852.hg.1	8.63	7.19	0.61	0.63	2.7	0.0319	0.1254	0.0202	0.0989	NM_005257; ENST00000269216; ENST00000581694; OTTHUMT00000254696; OTTHUMT00000446377	GATA6	GATA binding protein 6	chr18	+	Coding	22169437	22202528
TC0100010381.hg.1	13.22	11.79	0.21	0.22	2.69	1.35e-05	0.0005	5.12e-05	0.0015	NM_003115; ENST00000271469; ENST00000367924; ENST00000367925; ENST00000367926; ENST00000474728; ENST00000476240; ENST00000486089; BC009377; OTTHUMT00000083202; OTTHUMT00000083203; OTTHUMT00000083204; OTTHUMT00000083205; OTTHUMT00000083206; OTTHUMT00000097648	UAP1	UDP-N-acetylglucosamine pyrophosphorylase 1	chr1	+	Multiple_Complex	162561506	162600903
TC1200008597.hg.1	10.06	8.64	0.18	0.75	2.69	0.0052	0.0335	0.0155	0.0825	NM_001303130; NM_001303131; NM_174942; ENST00000266754; ENST00000537247; ENST00000539410; ENST00000547739; ENST00000547754; ENST00000548067; ENST00000548113; ENST00000550295; ENST00000552854; BC043366; OTTHUMT00000409143; OTTHUMT00000409144; OTTHUMT00000409145; OTTHUMT00000409146; OTTHUMT00000409147; OTTHUMT00000409148; OTTHUMT00000409149; OTTHUMT00000409161	GAS2L3	growth arrest-specific 2 like 3	chr12	+	Multiple_Complex	100573661	100628288
TC2000009972.hg.1	9.19	7.76	0.39	0.25	2.69	4.34e-05	0.0011	0.0002	0.0033	NM_003091; NM_198216; ENST00000339610; ENST00000381342; ENST00000438552; ENST00000474384; BC080516; OTTHUMT00000077584; OTTHUMT00000077585; OTTHUMT00000077586	SNRPB	small nuclear ribonucleoprotein polypeptides B and B1	chr20	-	Multiple_Complex	2461634	2470853
TC0700010854.hg.1	14.19	12.77	0.41	0.7	2.68	0.0002	0.0027	0.0006	0.0083	NM_002192; ENST00000242208; ENST00000442711; ENST00000464515; BC007858; OTTHUMT00000250793; OTTHUMT00000338448; OTTHUMT00000338449	INHBA	inhibin beta A	chr7	-	Multiple_Complex	41685114	41703108
TC1000007878.hg.1	10.9	9.48	0.19	0.18	2.68	0.0003	0.0047	0.0011	0.0124	NM_015634; ENST00000361983; ENST00000481912; ENST00000625461; ENST00000626493; ENST00000627949; BC012180; OTTHUMT00000048370; OTTHUMT00000048371; OTTHUMT00000480211; OTTHUMT00000480212; OTTHUMT00000480213	KIF1BP	KIF1 binding protein	chr10	+	Multiple_Complex	68988721	69016983
TC1000011596.hg.1	10.7	9.28	0.44	0.49	2.68	0.0011	0.0108	0.0038	0.0297	NM_015221; ENST00000324109; ENST00000422692; ENST00000472036; ENST00000543621; BC041628; OTTHUMT00000049832; OTTHUMT00000049833; OTTHUMT00000049834; uc001kqj.2	DNMBP	dynamin binding protein	chr10	-	Multiple_Complex	99875577	100009919
TC1100009433.hg.1	7.37	5.95	0.61	0.45	2.68	0.0012	0.0111	0.0012	0.0129	NM_001134793; NM_145014; ENST00000356438; ENST00000425380; ENST00000526028; BC015047; OTTHUMT00000386732; OTTHUMT00000386733; OTTHUMT00000386734	HYLS1	hydrolethalus syndrome 1	chr11	+	Coding	125883614	125900648
TC1200012648.hg.1	14.25	12.82	0.22	0.08	2.68	4.56e-06	0.0002	1.27e-05	0.0005	NM_021019; NM_079423; ENST00000293422; ENST00000348108; ENST00000536128; ENST00000546630; ENST00000546845; ENST00000547408; ENST00000547649; ENST00000547703; ENST00000548293; ENST00000548400; ENST00000548580; ENST00000548725; ENST00000549017; ENST00000549392; ENST00000549566; ENST00000550184; ENST00000550639; ENST00000550697; ENST00000551589; ENST00000551954; ENST00000552297; BC017455; BC071661; …	MYL6	myosin light chain 6	chr12	+	Multiple_Complex	56158161	56163496
TC1700006592.hg.1	6.05	4.64	0.51	0.4	2.67	0.0003	0.0046	0.0012	0.0133	NM_031965; ENST00000325418; BC047457; OTTHUMT00000207391	GSG2	germ cell associated 2 (haspin)	chr17	+	Coding	3723903	3726699
TC0100007800.hg.1	6.25	4.83	0.2	0.54	2.66	0.0565	0.1869	0.149	0.3715	hsa_circ_0004157	THRAP3	Jeck2013 ALT_ACCEPTOR, ALT_DONOR, coding, INTERNAL, intronic best transcript NM_005119	chr1	+	NonCoding	36287477	36288753
TC0200016417.hg.1	5.52	4.1	0.2	0.27	2.66	2e-05	0.0006	3.09e-05	0.001	NM_001042426; NM_001809; ENST00000233505; ENST00000335756; ENST00000419525; ENST00000460030; ENST00000472719; BC000881; BC002703; OTTHUMT00000214190; OTTHUMT00000214191; OTTHUMT00000324702; OTTHUMT00000324703; OTTHUMT00000353282	CENPA	centromere protein A	chr2	+	Multiple_Complex	26785997	26801067
TC0300007242.hg.1	10.67	9.25	0.35	0.24	2.66	0.0002	0.003	0.0005	0.0077	NM_014016; ENST00000389061; ENST00000418611; ENST00000433336; ENST00000438671; ENST00000441228; ENST00000445499; ENST00000455997; ENST00000463237; ENST00000463347; ENST00000463659; ENST00000464102; ENST00000464524; ENST00000471207; ENST00000478586; ENST00000485311; BC016559; OTTHUMT00000345065; OTTHUMT00000345066; OTTHUMT00000345067; OTTHUMT00000345068; OTTHUMT00000345069; OTTHUMT00000345070; OTT…	SACM1L	SAC1 suppressor of actin mutations 1-like (yeast)	chr3	+	Multiple_Complex	45689056	45745424
TC0600011184.hg.1	9.03	7.62	0.4	0.33	2.66	9.28e-05	0.0019	0.0003	0.0055	NM_021058; ENST00000339812; ENST00000606923; ENST00000607124; OTTHUMT00000040138; OTTHUMT00000471037; OTTHUMT00000471042	HIST1H2BJ	histone cluster 1, H2bj	chr6	-	Multiple_Complex	27124983	27132796
TC1300009165.hg.1	6.44	5.03	0.68	0.35	2.66	0.0157	0.0759	0.0203	0.0992	NM_020403; NM_203487; ENST00000377861; ENST00000377865; ENST00000456367; ENST00000544246; ENST00000614931; ENST00000617020; BC136626; BC136627; BC144321; BC150296; OTTHUMT00000045214; OTTHUMT00000045215; OTTHUMT00000276387; OTTHUMT00000476997; OTTHUMT00000476998; OTTHUMT00000476999	PCDH9	protocadherin 9	chr13	-	Multiple_Complex	66302834	67230445
TC1700012437.hg.1	13.36	11.95	0.11	0.27	2.66	0.0001	0.0021	0.0003	0.0052	NM_001078166; NM_006924; NR_034041; ENST00000258962; ENST00000578430; ENST00000581497; ENST00000581979; ENST00000582730; ENST00000583741; ENST00000584668; ENST00000584773; ENST00000585096; BC010264; BC033785; OTTHUMT00000443328; OTTHUMT00000443329; OTTHUMT00000443330; OTTHUMT00000443331; OTTHUMT00000443332; OTTHUMT00000443333; OTTHUMT00000443334; OTTHUMT00000443335; OTTHUMT00000443336	SRSF1	serine/arginine-rich splicing factor 1	chr17	-	Multiple_Complex	58000919	58007346
TC2200007909.hg.1	8.11	6.7	0.56	0.34	2.66	0.0005	0.0061	0.0017	0.0168	NM_001122731; NM_001136004; NM_015241; ENST00000252134; ENST00000383094; ENST00000400561; ENST00000414725; ENST00000424046; ENST00000441493; ENST00000461307; ENST00000462645; ENST00000465886; ENST00000495076; ENST00000498345; ENST00000498573; ENST00000577821; ENST00000578905; ENST00000578984; ENST00000579997; ENST00000580469; ENST00000584751; ENST00000585038; BC157876; BC171887; OTTHUMT0000031608…	MICAL3	microtubule associated monooxygenase, calponin and LIM domain containing 3	chr22	-	Multiple_Complex	17787649	18024559
TC0200016668.hg.1	7	5.59	0.38	0.83	2.65	0.0093	0.0514	0.0278	0.1235	NM_006794; ENST00000394705; BC067475; BC067476; OTTHUMT00000251403	GPR75	G protein-coupled receptor 75	chr2	-	Coding	53852913	53860033
TC0500010640.hg.1	10.19	8.79	0.58	0.13	2.65	0.0002	0.003	0.0004	0.0066	NM_022483; ENST00000397080; ENST00000500337; ENST00000506860; ENST00000510130; ENST00000511525; ENST00000512085; BC013351; BC063832; BC119658; BC119659; OTTHUMT00000253842; OTTHUMT00000368002; OTTHUMT00000368003; OTTHUMT00000368004; OTTHUMT00000368005; OTTHUMT00000368006	C5orf28	chromosome 5 open reading frame 28	chr5	-	Multiple_Complex	43444252	43483893
TC1000011469.hg.1	9.07	7.67	0.12	0.18	2.65	6.46e-06	0.0003	2.05e-05	0.0007	NM_022451; ENST00000371361; ENST00000461562; ENST00000463649; BC049850; OTTHUMT00000049466; OTTHUMT00000049467; OTTHUMT00000049468	NOC3L	NOC3-like DNA replication regulator	chr10	-	Multiple_Complex	94333226	94362976
TC1300007483.hg.1	6.91	5.5	0.37	0.15	2.65	8.31e-05	0.0017	0.0001	0.0029	NM_001286746; NM_001286747; NM_024808; ENST00000377814; ENST00000377815; ENST00000390667; ENST00000464754; ENST00000471712; ENST00000613797; ENST00000618209; BC025367; BC056876; OTTHUMT00000045245; OTTHUMT00000045246; OTTHUMT00000045247; OTTHUMT00000045248; OTTHUMT00000476403; OTTHUMT00000476404	BORA	bora, aurora kinase A activator	chr13	+	Multiple_Complex	72727749	72756198
TC1700009541.hg.1	11.08	9.68	0.25	0.19	2.65	0.0003	0.0047	0.0003	0.0054	NM_001171166; NM_001171167; NM_001171168; NM_015099; ENST00000348066; ENST00000361571; ENST00000381311; ENST00000414043; ENST00000571831; ENST00000572192; ENST00000572326; ENST00000572543; ENST00000573004; ENST00000574442; ENST00000574606; ENST00000574951; ENST00000575192; ENST00000575365; ENST00000575580; ENST00000576872; BC136534; BC142695; BC144232; BC167148; BC167149; BC167151; BC167160; OTTH…	CAMTA2	calmodulin binding transcription activator 2	chr17	-	Multiple_Complex	4967992	4987665
TC0100016548.hg.1	12.17	10.77	0.26	0.41	2.64	0.0001	0.002	0.0004	0.006	NM_001136000; NM_001136001; NM_001168236; NM_001168237; NM_001168238; NM_001168239; NM_005158; NM_007314; ENST00000344730; ENST00000367623; ENST00000392043; ENST00000502732; ENST00000504324; ENST00000504405; ENST00000507173; ENST00000508127; ENST00000509520; ENST00000511413; ENST00000512653; BC065912; OTTHUMT00000085174; OTTHUMT00000085175; OTTHUMT00000360386; OTTHUMT00000360387; OTTHUMT000003603…	ABL2	ABL proto-oncogene 2, non-receptor tyrosine kinase	chr1	-	Multiple_Complex	179099327	179229684
TC0600006926.hg.1	11.31	9.9	0.27	0.17	2.64	0.0002	0.0026	0.0005	0.0076	NM_017906; ENST00000379568; BC010907; OTTHUMT00000039835	PAK1IP1	PAK1 interacting protein 1	chr6	+	Multiple_Complex	10694695	10709782
TC0800009878.hg.1	11.3	9.89	0.26	0.74	2.64	0.0008	0.0085	0.0025	0.0224	NM_001128930; NM_002318; NM_004901; ENST00000356206; ENST00000358689; ENST00000389131; ENST00000417069; ENST00000518083; ENST00000518471; ENST00000518472; ENST00000518718; ENST00000518878; ENST00000519243; ENST00000519809; ENST00000519839; ENST00000520349; ENST00000520617; ENST00000520871; ENST00000520925; ENST00000520936; ENST00000521321; ENST00000522255; ENST00000522446; ENST00000522913; ENST00…	ENTPD4; LOXL2	ectonucleoside triphosphate diphosphohydrolase 4; lysyl oxidase-like 2	chr8	-	Multiple_Complex	23296897	23457731
TC0X00010326.hg.1	5.99	4.59	1.27	0.54	2.64	0.2926	0.5435	0.503	0.7298	NM_001105243; NM_001184880; NM_020766; ENST00000255531; ENST00000373034; ENST00000420881; ENST00000464981; BC136628; OTTHUMT00000057478; OTTHUMT00000057479; OTTHUMT00000057480; OTTHUMT00000378687; uc010nmz.3	PCDH19	protocadherin 19	chrX	-	Multiple_Complex	100291644	100410273
TC1000008495.hg.1	6.22	4.82	0.86	0.08	2.64	0.0297	0.1192	0.0138	0.0757	NM_001165979; NM_001288989; NM_016341; ENST00000260766; ENST00000371375; ENST00000371380; ENST00000371385; ENST00000464214; BC140705; BC144286; BC151854; OTTHUMT00000049469; OTTHUMT00000049470; OTTHUMT00000049471	PLCE1	phospholipase C, epsilon 1	chr10	+	Multiple_Complex	93993989	94332823
TC1600010363.hg.1	9	7.6	0.23	0.56	2.64	0.0212	0.0935	0.0565	0.1996	NM_024336; ENST00000329734; ENST00000558054; ENST00000558180; BC023667; OTTHUMT00000256910; OTTHUMT00000417410; OTTHUMT00000417411	IRX3	iroquois homeobox 3	chr16	-	Multiple_Complex	54283300	54286763
TC1700012076.hg.1	14.28	12.88	0.2	0.36	2.64	3.32e-05	0.0009	0.0001	0.0028	NM_001185077; NM_001185078; NM_001301240; NM_001301241; NM_001301242; NM_001301243; NM_004309; NR_125441; ENST00000269321; ENST00000400721; ENST00000541078; ENST00000578351; ENST00000579121; ENST00000580033; ENST00000580685; ENST00000581876; ENST00000582309; ENST00000582520; ENST00000582984; ENST00000583111; ENST00000583499; ENST00000583791; ENST00000583868; ENST00000584397; ENST00000584461; BC00…	ARHGDIA	Rho GDP dissociation inhibitor (GDI) alpha	chr17	-	Multiple_Complex	81867719	81871406
TC1900006530.hg.1	10.45	9.05	0.23	0.23	2.64	1.24e-05	0.0004	2.39e-05	0.0008	NM_018959; NM_170711; ENST00000233078; ENST00000336761; ENST00000585485; ENST00000586579; ENST00000587079; ENST00000587833; ENST00000589484; ENST00000589874; ENST00000590419; ENST00000592453; ENST00000592522; BC012062; OTTHUMT00000449522; OTTHUMT00000449523; OTTHUMT00000449525; OTTHUMT00000449526; OTTHUMT00000449527; OTTHUMT00000449528; OTTHUMT00000449529; OTTHUMT00000449531; OTTHUMT00000450555; …	DAZAP1	DAZ associated protein 1	chr19	+	Multiple_Complex	1407569	1435687
TSUnmapped00000484.hg.1	12.64	11.24	0.17	0.43	2.64	0.0003	0.0047	0.0006	0.0083	ENST00000628974	HYOU1	hypoxia up-regulated 1			Coding
TC0100007512.hg.1	7.72	6.33	0.32	0.34	2.63	0.001	0.0101	0.0036	0.0284	NM_005281; ENST00000374024; BC032702; OTTHUMT00000009522	GPR3	G protein-coupled receptor 3	chr1	+	Coding	27392644	27395814
TC0600008209.hg.1	6.39	5	0.6	0.53	2.63	0.0007	0.008	0.0021	0.0194	NM_018132; ENST00000335783; BC016279; OTTHUMT00000040855	CENPQ	centromere protein Q	chr6	+	Coding	49463378	49493107
TC0100010686.hg.1	13.35	11.96	0.27	0.12	2.62	0.0001	0.0022	0.0004	0.0063	NM_001007214; NM_014412; ENST00000367679; ENST00000405362; ENST00000406752; ENST00000426793; ENST00000461977; ENST00000469173; ENST00000473925; ENST00000483307; ENST00000613570; BC005975; BC022352; BC067823; BC078151; OTTHUMT00000084583; OTTHUMT00000084584; OTTHUMT00000084585; OTTHUMT00000084586; OTTHUMT00000084587; OTTHUMT00000326554; OTTHUMT00000326555; OTTHUMT00000326556; OTTHUMT00000326557	CACYBP	calcyclin binding protein	chr1	+	Multiple_Complex	174999163	175012027
TC0200012219.hg.1	11.86	10.47	0.09	0.45	2.62	9.52e-05	0.0019	0.0001	0.0024	NM_001304538; NM_015475; ENST00000238823; ENST00000403368; ENST00000431950; ENST00000464415; ENST00000474985; ENST00000475122; ENST00000492649; ENST00000498340; BC060860; BC136768; BC136770; OTTHUMT00000325457; OTTHUMT00000325499; OTTHUMT00000325501; OTTHUMT00000325503; OTTHUMT00000325504; OTTHUMT00000326648; OTTHUMT00000326649; OTTHUMT00000326650	FAM98A	family with sequence similarity 98, member A	chr2	-	Multiple_Complex	33583658	33599382
TC0800011830.hg.1	6.81	5.42	0.35	0.96	2.62	0.1362	0.3384	0.1806	0.4171	hsa_circ_0001823	ASAP1	Memczak2013 ALT_ACCEPTOR, ALT_DONOR, coding, INTERNAL, intronic best transcript NM_018482	chr8	-	NonCoding	130121032	130121170
TC1000007081.hg.1	8.55	7.16	0.27	0.15	2.62	0.0002	0.0033	0.0005	0.0077	NM_014317; ENST00000376215; ENST00000470978; ENST00000473224; ENST00000491711; BC063635; OTTHUMT00000047276; OTTHUMT00000047277; OTTHUMT00000047278; OTTHUMT00000047279	PDSS1	prenyl (decaprenyl) diphosphate synthase, subunit 1	chr10	+	Multiple_Complex	26697659	26746798
TC1500008514.hg.1	6.1	4.71	0.29	0.29	2.62	8.75e-05	0.0018	0.0003	0.0054	LRRC28.sAug10-unspliced	LRRC28	Transcript Identified by AceView, Entrez Gene ID(s) 123355	chr15	+	Unassigned	99357970	99360061
TC2000007973.hg.1	6.77	5.38	0.52	0.27	2.62	0.0145	0.0716	0.0324	0.1376	NM_001252339; ENST00000543233; ENST00000611855; ENST00000614565; BC101651; BC112150; OTTHUMT00000079965; OTTHUMT00000476986; OTTHUMT00000476987	CDH4	cadherin 4, type 1, R-cadherin (retinal)	chr20	+	Multiple_Complex	61252426	61940617
TC2200008819.hg.1	8.91	7.52	0.52	0.18	2.62	0.0002	0.0037	0.0009	0.011	NM_001278651; NM_002883; ENST00000356244; ENST00000405486; ENST00000418067; ENST00000422838; ENST00000446258; ENST00000452543; ENST00000455915; BC014044; BC041396; OTTHUMT00000320603; OTTHUMT00000320605; OTTHUMT00000320606; OTTHUMT00000320608; OTTHUMT00000320609; OTTHUMT00000320610; OTTHUMT00000320611	RANGAP1	Ran GTPase activating protein 1	chr22	-	Multiple_Complex	41244777	41302959
TSUnmapped00000594.hg.1	17.1	15.71	0.16	0.7	2.62	0.0002	0.0027	0.0002	0.0037	ENST00000632478	GREM1	gremlin 1, DAN family BMP antagonist [Source:HGNC Symbol;Acc:HGNC:2001]			Coding
TC0100015368.hg.1	5.81	4.43	0.49	0.13	2.61	0.0015	0.0137	0.002	0.0191	NM_002506; ENST00000369512; BC126148; BC126150; OTTHUMT00000032832	NGF	nerve growth factor (beta polypeptide)	chr1	-	Coding	115285916	115338236
TC0200009994.hg.1	5.33	3.95	0.09	0.26	2.61	4.46e-05	0.0011	0.0001	0.003	NM_031942; NM_145810; ENST00000306721; ENST00000347703; ENST00000410019; ENST00000410101; ENST00000435616; ENST00000467411; ENST00000468359; ENST00000496441; BC027966; OTTHUMT00000255399; OTTHUMT00000255400; OTTHUMT00000333929; OTTHUMT00000333930; OTTHUMT00000333931; OTTHUMT00000333932; OTTHUMT00000333933; OTTHUMT00000333934	CDCA7	cell division cycle associated 7	chr2	+	Multiple_Complex	173354820	173368997
TC0600008156.hg.1	5.67	4.29	0.4	0.41	2.61	0.0085	0.0486	0.0252	0.1153	NM_014936; ENST00000321037; BC018054; OTTHUMT00000040777	ENPP4	ectonucleotide pyrophosphatase/phosphodiesterase 4 (putative)	chr6	+	Coding	46129964	46146699
TC0700006488.hg.1	8.35	6.97	0.05	0.34	2.61	0.0096	0.0526	0.0246	0.1135	NM_001039966; NM_001098201; NM_001505; ENST00000297469; ENST00000397088; ENST00000397092; ENST00000401670; ENST00000413368; ENST00000617001; ENST00000619052; BC011634; BC082766; OTTHUMT00000060001; OTTHUMT00000206886; OTTHUMT00000322809; OTTHUMT00000322810	GPER1	G protein-coupled estrogen receptor 1	chr7	+	Coding	1082208	1093815
TC0900007187.hg.1	12.13	10.74	0.52	0.14	2.61	0.0018	0.0153	0.0039	0.0307	NM_000692; ENST00000377698; BC001619; OTTHUMT00000052492	ALDH1B1	aldehyde dehydrogenase 1 family, member B1	chr9	+	Multiple_Complex	38392664	38398665
TC1200009239.hg.1	10.93	9.54	0.27	0.27	2.61	5.49e-05	0.0013	0.0001	0.003	NM_020382; ENST00000330479; ENST00000402868; ENST00000437502; ENST00000437519; ENST00000461103; ENST00000462311; ENST00000478781; ENST00000485469; ENST00000537270; BC050346; OTTHUMT00000318263; OTTHUMT00000318264; OTTHUMT00000318265; OTTHUMT00000318266; OTTHUMT00000318267; OTTHUMT00000318268; OTTHUMT00000318269; OTTHUMT00000400586	KMT5A	lysine (K)-specific methyltransferase 5A	chr12	+	Multiple_Complex	123383773	123409358
TC1700007907.hg.1	12.13	10.75	0.25	0.12	2.61	4.15e-05	0.001	6.09e-05	0.0017	NM_016437; ENST00000251412; ENST00000588870; ENST00000590396; BC009670; BC051890; BC108739; OTTHUMT00000452326; OTTHUMT00000452327; OTTHUMT00000452328	TUBG2	tubulin, gamma 2	chr17	+	Multiple_Complex	42659248	42667006
TC1800007895.hg.1	9	7.62	0.55	0.36	2.61	0.0003	0.0044	0.0006	0.0077	NM_001308401; NM_022840; ENST00000319888; ENST00000573134; ENST00000574538; ENST00000574676; ENST00000576251; ENST00000577166; ENST00000609769; BC111020; BC136766; BC136767; OTTHUMT00000254326; OTTHUMT00000440482; OTTHUMT00000440483; OTTHUMT00000440910; OTTHUMT00000440911; OTTHUMT00000440912; OTTHUMT00000472420	METTL4	methyltransferase like 4	chr18	-	Multiple_Complex	2537525	2571509
TC0400009037.hg.1	6.1	4.72	0.57	0.5	2.6	0.0018	0.0154	0.0036	0.0286	NM_001253861; NM_032117; NR_045605; ENST00000240488; ENST00000503967; ENST00000504860; ENST00000508731; ENST00000509752; ENST00000622785; BC032142; OTTHUMT00000365194; OTTHUMT00000365195; OTTHUMT00000365196; OTTHUMT00000365197; OTTHUMT00000365198; uc021xtk.1	MND1	meiotic nuclear divisions 1	chr4	+	Multiple_Complex	153344649	153415118
TC1200006472.hg.1	11.27	9.89	0.06	0.64	2.6	0.0086	0.0489	0.0228	0.1076	NM_024551; ENST00000357103; ENST00000535774; ENST00000537190; ENST00000537545; ENST00000540974; ENST00000543456; ENST00000544470; BC051858; OTTHUMT00000252447; OTTHUMT00000397946; OTTHUMT00000397948; OTTHUMT00000397949; OTTHUMT00000397950; OTTHUMT00000397951; OTTHUMT00000397952	ADIPOR2	adiponectin receptor 2	chr12	+	Multiple_Complex	1688574	1788679
TC1300008329.hg.1	11.92	10.54	0.14	0.52	2.6	0.0008	0.0083	0.0025	0.0224	NM_001278055; NM_014363; ENST00000382292; ENST00000382298; ENST00000402364; ENST00000423156; ENST00000455470; ENST00000476776; OTTHUMT00000044148; OTTHUMT00000044149; OTTHUMT00000044150; OTTHUMT00000326608; OTTHUMT00000326609	SACS	sacsin molecular chaperone	chr13	-	Multiple_Complex	23328823	23433728
TC1500007616.hg.1	7.63	6.25	0.25	0.83	2.6	0.0007	0.0073	0.0019	0.0181	NM_001287821; NM_001287822; NM_001287823; NM_017975; ENST00000307897; ENST00000446801; ENST00000535141; ENST00000561583; ENST00000562645; ENST00000563698; ENST00000564179; ENST00000564309; ENST00000565627; ENST00000565960; ENST00000567816; ENST00000567926; ENST00000569489; ENST00000613446; BC036900; BC090041; OTTHUMT00000256904; OTTHUMT00000420631; OTTHUMT00000420632; OTTHUMT00000420633; OTTHUMT0…	ZWILCH	zwilch kinetochore protein	chr15	+	Multiple_Complex	66504959	66550128
TC1800006806.hg.1	4.28	2.91	1.16	0.08	2.6	0.0133	0.0671	0.03	0.13	NM_001145029; ENST00000320584; ENST00000358984; ENST00000579292; ENST00000580206; OTTHUMT00000443556; OTTHUMT00000443557; OTTHUMT00000443558; OTTHUMT00000443559	ANKRD30B	ankyrin repeat domain 30B	chr18	+	Multiple_Complex	14728272	14852738
TC1900007208.hg.1	9.64	8.26	0.18	0.37	2.6	0.0007	0.0074	0.0014	0.015	NM_001300910; NM_033025; ENST00000342784; ENST00000597977; ENST00000600252; ENST00000600440; ENST00000602203; BC029926; OTTHUMT00000465666; OTTHUMT00000465667; OTTHUMT00000465668; OTTHUMT00000465669; OTTHUMT00000465670	SYDE1	synapse defective 1, Rho GTPase, homolog 1 (C. elegans)	chr19	+	Multiple_Complex	15107364	15114988
TC0100013561.hg.1	8.38	7.01	2.31	0.11	2.59	0.1225	0.316	0.1025	0.2967	NM_004102; ENST00000373713; ENST00000482018; ENST00000497275; ENST00000498148; BC007021; OTTHUMT00000010683; OTTHUMT00000010684; OTTHUMT00000010685; OTTHUMT00000091362	FABP3	fatty acid binding protein 3, muscle and heart	chr1	-	Multiple_Complex	31365253	31376850
TC0100014849.hg.1	11.11	9.74	0.61	0.72	2.59	0.0306	0.1217	0.0487	0.1813	NM_018284; ENST00000235878; ENST00000370481; ENST00000370482; ENST00000445969; ENST00000461384; ENST00000475853; ENST00000489444; ENST00000493594; ENST00000564037; ENST00000564665; ENST00000568006; BC140837; OTTHUMT00000029292; OTTHUMT00000029293; OTTHUMT00000029294; OTTHUMT00000029295; OTTHUMT00000029296; OTTHUMT00000097592; OTTHUMT00000313541; OTTHUMT00000421169; OTTHUMT00000421172; OTTHUMT0000…	GBP3	guanylate binding protein 3	chr1	-	Multiple_Complex	89006666	89022894
TC0100016794.hg.1	5.31	3.93	0.38	0.4	2.59	0.0004	0.005	0.001	0.0114	NM_003783; ENST00000367434; BC022507; OTTHUMT00000086759	B3GALT2	UDP-Gal:betaGlcNAc beta 1,3-galactosyltransferase 2	chr1	-	Coding	193178730	193186654
TC0200012994.hg.1	10.91	9.54	0.27	0.28	2.59	7.74e-05	0.0016	0.0002	0.0043	NM_003096; ENST00000272348; ENST00000413456; ENST00000429728; ENST00000438261; ENST00000449935; ENST00000454893; ENST00000480370; ENST00000482975; ENST00000488400; BC000070; BC022432; BC035103; BC066302; BC070166; BC071880; BC106055; OTTHUMT00000251871; OTTHUMT00000331512; OTTHUMT00000331513; OTTHUMT00000331514; OTTHUMT00000331515; OTTHUMT00000331516; OTTHUMT00000331517; OTTHUMT00000331518; OTTHU…	SNRPG	small nuclear ribonucleoprotein polypeptide G	chr2	-	Multiple_Complex	70281362	70293771
TC0600007268.hg.1	14.49	13.12	0.12	0.63	2.59	0.0002	0.0037	0.0008	0.0099	NM_003542; ENST00000377803; BC054014; BC130558; BC130560; OTTHUMT00000040092	HIST1H4C	histone cluster 1, H4c	chr6	+	Coding	26103876	26104337
TC0600008127.hg.1	8.25	6.87	0.25	0.37	2.59	0.0001	0.002	0.0003	0.0052	NM_001078175; NM_001078177; NM_001304462; NM_001304463; NM_001304465; NM_001304466; ENST00000371708; ENST00000371713; ENST00000371724; ENST00000371731; ENST00000371740; ENST00000371755; ENST00000393841; ENST00000393844; ENST00000427851; ENST00000472176; BC001382; BC008954; OTTHUMT00000040715; OTTHUMT00000040716; OTTHUMT00000040717; OTTHUMT00000040718; OTTHUMT00000040719; OTTHUMT00000040720; OTTHU…	SLC29A1	solute carrier family 29 (equilibrative nucleoside transporter), member 1	chr6	+	Multiple_Complex	44219505	44234151
TC1100007943.hg.1	10.03	8.66	0.33	0.37	2.59	0.0004	0.0055	0.0016	0.0159	NM_000932; NM_001184883; ENST00000279230; ENST00000325234; ENST00000536243; ENST00000540288; BC142681; OTTHUMT00000396404; OTTHUMT00000396405; OTTHUMT00000396406; OTTHUMT00000396407	PLCB3	phospholipase C, beta 3 (phosphatidylinositol-specific)	chr11	+	Multiple_Complex	64251523	64269452
TC1300008371.hg.1	8.95	7.58	0.25	0.19	2.59	6.38e-05	0.0014	0.0002	0.0043	NM_018451; NR_047594; NR_047595; ENST00000381884; ENST00000418179; ENST00000471870; ENST00000493190; ENST00000545981; ENST00000616936; BC113110; BC113111; BC113662; BC113664; OTTHUMT00000044209; OTTHUMT00000044210; OTTHUMT00000044211; OTTHUMT00000044212	CENPJ	centromere protein J	chr13	-	Multiple_Complex	24882274	24922889
TC1400008921.hg.1	10.86	9.49	0.05	0.11	2.59	2.09e-05	0.0006	7.85e-05	0.0019	NM_013448; NM_182648; ENST00000358716; ENST00000360310; ENST00000382422; ENST00000553385; ENST00000553573; ENST00000553853; ENST00000554391; ENST00000554865; ENST00000555273; ENST00000555331; ENST00000556314; ENST00000557739; OTTHUMT00000276646; OTTHUMT00000410004; OTTHUMT00000410006; OTTHUMT00000410007; OTTHUMT00000410008; OTTHUMT00000410009; OTTHUMT00000410010; OTTHUMT00000410011; OTTHUMT000004…	BAZ1A	bromodomain adjacent to zinc finger domain 1A	chr14	-	Multiple_Complex	34752731	34875647
TC1500009238.hg.1	8.68	7.31	0.18	0.37	2.59	0.0001	0.0023	0.0003	0.0051	NM_001286490; NM_001286491; NM_032892; NR_104455; ENST00000402883; ENST00000417257; ENST00000421674; ENST00000449926; ENST00000451277; ENST00000458630; ENST00000473965; ENST00000479319; ENST00000484674; ENST00000558108; ENST00000618556; BC053647; OTTHUMT00000133879; OTTHUMT00000133881; OTTHUMT00000133882; OTTHUMT00000133883; OTTHUMT00000133884; OTTHUMT00000133885; OTTHUMT00000315942; OTTHUMT00000…	FRMD5	FERM domain containing 5	chr15	-	Multiple_Complex	43870761	44195294
TC1700009539.hg.1	16.39	15.01	0.01	0.05	2.59	2.78e-06	0.0001	3.08e-06	0.0002	NM_005022; ENST00000225655; ENST00000572383; ENST00000574872; BC002475; BC006768; BC013439; BC015164; BC057828; OTTHUMT00000216853; OTTHUMT00000438743; OTTHUMT00000438744	PFN1	profilin 1	chr17	-	Multiple_Complex	4945650	4949086
TC0100010123.hg.1	10.77	9.4	0.27	0.34	2.58	0.0003	0.0047	0.0003	0.0045	NM_001135821; NM_001135822; NM_001242824; NM_001242825; NM_002004; ENST00000356657; ENST00000368356; ENST00000447866; ENST00000461507; ENST00000465559; ENST00000467076; ENST00000468479; ENST00000470171; ENST00000471117; ENST00000474345; ENST00000477057; ENST00000487002; ENST00000489003; ENST00000489324; ENST00000490140; ENST00000491013; ENST00000492244; ENST00000492887; ENST00000495308; ENST00000…	FDPS	farnesyl diphosphate synthase	chr1	+	Multiple_Complex	155308748	155320666
TC0500008107.hg.1	6.21	4.85	0.85	0.27	2.58	0.0683	0.214	0.1278	0.3383	NM_032290; ENST00000265140; ENST00000450932; ENST00000466957; ENST00000475916; ENST00000493934; ENST00000504099; ENST00000508130; ENST00000508383; BC063674; OTTHUMT00000241610; OTTHUMT00000330189; OTTHUMT00000330190; OTTHUMT00000330191; OTTHUMT00000330192; OTTHUMT00000369978; OTTHUMT00000369979; OTTHUMT00000369980	SLF1	SMC5-SMC6 complex localization factor 1	chr5	+	Multiple_Complex	94618347	94739436
TC0600011224.hg.1	6.28	4.91	0.73	0.67	2.58	0.009	0.0502	0.0214	0.1028	NM_003519; ENST00000377401; OTTHUMT00000040153	HIST1H2BL	histone cluster 1, H2bl	chr6	-	Coding	27807444	27807931
TC0600011809.hg.1	10.86	9.49	0.3	0.24	2.58	0.0002	0.0034	0.0008	0.0099	NM_001136017; NM_001136125; NM_001136126; NM_001287427; NM_001287434; NM_001760; ENST00000372987; ENST00000372988; ENST00000372991; ENST00000414200; ENST00000415497; ENST00000502771; ENST00000505064; ENST00000505672; ENST00000505884; ENST00000506555; ENST00000508143; ENST00000510058; ENST00000510503; ENST00000511161; ENST00000511642; ENST00000511686; ENST00000512381; ENST00000512426; ENST00000513…	CCND3	cyclin D3	chr6	-	Multiple_Complex	41934933	42050357
TC1000009065.hg.1	5.74	4.37	0.32	0.52	2.58	0.0062	0.0381	0.0177	0.0902	FAM45A.veAug10-unspliced	FAM45A	Transcript Identified by AceView, Entrez Gene ID(s) 404636	chr10	+	Unassigned	119135228	119135809
TC1100011375.hg.1	12.02	10.65	0.25	0.64	2.58	0.011	0.0584	0.0097	0.0587	NM_001300913; NM_022338; ENST00000304271; ENST00000527280; ENST00000529339; ENST00000529590; ENST00000530166; ENST00000531745; ENST00000532534; ENST00000532969; ENST00000533310; BC011765; OTTHUMT00000394750; OTTHUMT00000394751; OTTHUMT00000394752; OTTHUMT00000394753; OTTHUMT00000394754; OTTHUMT00000394755; OTTHUMT00000394756; OTTHUMT00000394757; OTTHUMT00000394758	C11orf24	chromosome 11 open reading frame 24	chr11	-	Multiple_Complex	68261335	68272001
TC1100012966.hg.1	15.36	14	0.15	0.48	2.58	0.0002	0.0031	0.0006	0.0083	NM_001282663; NM_001282664; NM_001282665; NM_001282666; NM_001282667; NM_001282668; NM_014632; ENST00000256194; ENST00000342902; ENST00000379612; ENST00000524685; ENST00000524730; ENST00000525075; ENST00000525119; ENST00000525216; ENST00000525444; ENST00000525618; ENST00000525979; ENST00000526475; ENST00000526604; ENST00000526672; ENST00000527195; ENST00000527546; ENST00000528931; ENST00000529562…	MICAL2	microtubule associated monooxygenase, calponin and LIM domain containing 2	chr11	+	Multiple_Complex	12110576	12263790
TC1200006454.hg.1	6.22	4.85	0.52	0.25	2.58	0.0035	0.0247	0.0113	0.0656	WNK1.vdAug10-unspliced	WNK1	Transcript Identified by AceView, Entrez Gene ID(s) 378465; 65125	chr12	+	Unassigned	887539	888945
TC1600010858.hg.1	10.12	8.76	0.28	0.14	2.58	1.73e-05	0.0005	4.08e-05	0.0012	NM_018124; ENST00000361070; ENST00000571750; ENST00000571776; ENST00000572337; ENST00000572610; ENST00000572840; ENST00000572990; ENST00000575113; ENST00000575154; ENST00000575281; ENST00000575397; ENST00000576652; BC059371; OTTHUMT00000436506; OTTHUMT00000436507; OTTHUMT00000436508; OTTHUMT00000436509; OTTHUMT00000436510; OTTHUMT00000436511; OTTHUMT00000436512; OTTHUMT00000436513; OTTHUMT0000043…	RFWD3	ring finger and WD repeat domain 3	chr16	-	Multiple_Complex	74621394	74666881
TC2100007492.hg.1	12.91	11.54	0.22	0.17	2.58	2.99e-05	0.0008	5.64e-05	0.0016	NM_001025204; NM_006758; BC001177; BC001923; BC005915	U2AF1	U2 small nuclear RNA auxiliary factor 1	chr21	-	Multiple_Complex	6484623	6499261
TC2200008829.hg.1	10.68	9.31	0.24	0.32	2.58	0.0007	0.0073	0.0015	0.0155	NM_001018050; NM_001018052; NM_001282884; NM_001282885; NM_138338; ENST00000337566; ENST00000355209; ENST00000396504; ENST00000407461; ENST00000420561; ENST00000431534; ENST00000432789; ENST00000442616; ENST00000483837; BC017248; BC088367; OTTHUMT00000320701; OTTHUMT00000320702; OTTHUMT00000320704; OTTHUMT00000320705; OTTHUMT00000320706; OTTHUMT00000320707; OTTHUMT00000320708; OTTHUMT00000320709	POLR3H	polymerase (RNA) III (DNA directed) polypeptide H (22.9kD)	chr22	-	Multiple_Complex	41525799	41544606
TSUnmapped00000138.hg.1	11.84	10.47	0.18	0.15	2.58	9.97e-05	0.002	0.0001	0.0031	ENST00000627731	HYOU1	hypoxia up-regulated 1			Coding
TC0200009813.hg.1	11.4	10.04	0.15	0.08	2.57	1.02e-05	0.0004	3.01e-05	0.001	NM_005805; ENST00000409682; ENST00000437630; ENST00000477232; ENST00000478123; ENST00000492908; BC066336; OTTHUMT00000332833; OTTHUMT00000332834; OTTHUMT00000332835; OTTHUMT00000332837; OTTHUMT00000332838	PSMD14	proteasome 26S subunit, non-ATPase 14	chr2	+	Multiple_Complex	161308038	161411717
TC0200013535.hg.1	8.77	7.41	0.59	0.24	2.57	0.0015	0.0135	0.0032	0.0265	NM_001142292; NM_030805; NR_024518; NR_024519; NR_024520; NR_024521; ENST00000264963; ENST00000377079; ENST00000434524; ENST00000434865; ENST00000440610; ENST00000446780; ENST00000449221; ENST00000474494; ENST00000480869; BC067265; OTTHUMT00000252844; OTTHUMT00000339022; OTTHUMT00000339023; OTTHUMT00000339024; OTTHUMT00000339025; OTTHUMT00000339026; OTTHUMT00000339027; OTTHUMT00000339028; OTTHUMT…	LMAN2L	lectin, mannose-binding 2-like	chr2	-	Multiple_Complex	96705929	96740076
TC0600011185.hg.1	15.47	14.1	0.2	0.33	2.57	0.0003	0.0039	0.0009	0.0109	NM_001312653; NM_080593; ENST00000356950; BC000893; BC051872; BC064959; BC108737; OTTHUMT00000040141	HIST1H2BK	histone cluster 1, H2bk	chr6	-	Multiple_Complex	27133246	27147323
TC1000011993.hg.1	12.16	10.8	0.36	0.15	2.57	0.0003	0.0039	0.0007	0.0089	NM_001302272; NM_006793; NR_126102; NR_126103; NR_126105; NR_126106; ENST00000298510; ENST00000463322; ENST00000494433; BC002685; BC007062; BC008435; BC009601; BC021691; BC022373; BC059169; BC111397; OTTHUMT00000050639; OTTHUMT00000050640; OTTHUMT00000050641	PRDX3	peroxiredoxin 3	chr10	-	Multiple_Complex	119167699	119178865
TC1700012078.hg.1	13.06	11.7	0.19	0.09	2.57	8.33e-05	0.0017	0.0002	0.0043	NM_005782; ENST00000504015; ENST00000505490; ENST00000511412; ENST00000512673; BC052302; OTTHUMT00000360729; OTTHUMT00000360730; OTTHUMT00000360731; OTTHUMT00000360732	ALYREF	Aly/REF export factor	chr17	-	Multiple_Complex	81887835	81891586
TC1900010701.hg.1	8.48	7.11	0.11	0.09	2.57	5.39e-05	0.0013	0.0002	0.0033	NM_001256440; NM_001256441; NR_046202; ENST00000357884; ENST00000392035; ENST00000577617; ENST00000580606; ENST00000580977; ENST00000582006; ENST00000582734; ENST00000582783; ENST00000584868; BC023623; BC027935; OTTHUMT00000444488; OTTHUMT00000444489; OTTHUMT00000444490; OTTHUMT00000444491; OTTHUMT00000444492; OTTHUMT00000444493; OTTHUMT00000444494; OTTHUMT00000444495; OTTHUMT00000444496	C19orf47	chromosome 19 open reading frame 47	chr19	-	Multiple_Complex	40319536	40348527
TC0100014243.hg.1	10.54	9.19	0.28	0.59	2.56	0.0005	0.0061	0.0018	0.0176	NM_001168551; NM_018087; NR_033142; ENST00000371429; ENST00000480952; BC003082; OTTHUMT00000022101; OTTHUMT00000022102	NDC1	NDC1 transmembrane nucleoporin	chr1	-	Multiple_Complex	53765460	53838860
TC0900010311.hg.1	5.99	4.64	0.26	0.38	2.56	0.0019	0.0158	0.0007	0.0088	NR_103833; ENST00000418795; ENST00000614611; OTTHUMT00000477664; OTTHUMT00000478194	FAM27E3	family with sequence similarity 27, member E3	chr9	-	Multiple_Complex	67717411	67719179
TC1200008729.hg.1	10.35	9	0.4	0.37	2.56	0.0009	0.0093	0.002	0.0187	NM_001160708; NM_018082; ENST00000228347; ENST00000539066; ENST00000549195; ENST00000549569; BC046238; OTTHUMT00000407166; OTTHUMT00000407168; OTTHUMT00000407169; OTTHUMT00000407170; uc001tlp.3	POLR3B	polymerase (RNA) III (DNA directed) polypeptide B	chr12	+	Multiple_Complex	106357658	106510198
TC1700006738.hg.1	16.7	15.35	0.11	0.33	2.56	3.87e-05	0.001	7.81e-05	0.0019	NM_001143760; NM_001143761; NM_001143762; NM_001970; ENST00000336452; ENST00000336458; ENST00000355068; ENST00000416016; ENST00000419711; ENST00000571955; ENST00000572815; ENST00000573542; ENST00000573714; ENST00000575001; ENST00000576930; BC000751; BC001832; BC030160; BC080196; BC085015; BC107779; OTTHUMT00000220047; OTTHUMT00000440513; OTTHUMT00000440535; OTTHUMT00000440536; OTTHUMT00000440537;…	EIF5A	eukaryotic translation initiation factor 5A	chr17	+	Multiple_Complex	7306999	7312463
TC1900006477.hg.1	7.44	6.08	0.2	0.38	2.56	4.4e-05	0.0011	7.92e-05	0.002	NM_005860; ENST00000166139; ENST00000588773; ENST00000589185; ENST00000591573; ENST00000592058; ENST00000592947; ENST00000605925; BC005839; OTTHUMT00000452116; OTTHUMT00000452117; OTTHUMT00000452118; OTTHUMT00000452119; OTTHUMT00000452120; OTTHUMT00000452479; OTTHUMT00000471254	FSTL3	follistatin-like 3 (secreted glycoprotein)	chr19	+	Multiple_Complex	676365	683399
TSUnmapped00000051.hg.1	6.5	5.14	0.31	0.16	2.56	0.002	0.0169	0.0029	0.0244	ENST00000625489	SLC2A6	solute carrier family 2 (facilitated glucose transporter), member 6 [Source:HGNC Symbol;Acc:HGNC:11011]			Coding
TC2000009128.hg.1	10.92	9.57	0.22	0.17	2.55	1.09e-05	0.0004	2.6e-05	0.0009	NM_015035; ENST00000309060; ENST00000373261; ENST00000419740; ENST00000421422; ENST00000432768; ENST00000436099; ENST00000436440; ENST00000441102; ENST00000485686; ENST00000487057; ENST00000544979; ENST00000558993; ENST00000559028; ENST00000559234; ENST00000559296; ENST00000559436; ENST00000560361; ENST00000560364; ENST00000560456; ENST00000560759; ENST00000561291; BC068569; OTTHUMT00000079254; O…	ZHX3	zinc fingers and homeoboxes 3	chr20	-	Multiple_Complex	41178448	41317672
TC0100007458.hg.1	12	10.66	0.34	0.25	2.54	0.0093	0.0516	0.0119	0.0681	NM_001243564; NM_001243565; NM_024887; NM_205861; ENST00000236342; ENST00000360009; ENST00000374185; ENST00000374186; ENST00000416052; ENST00000427245; ENST00000430232; ENST00000431933; ENST00000434391; ENST00000436153; ENST00000487944; ENST00000525165; ENST00000525326; ENST00000525410; ENST00000525546; ENST00000525682; ENST00000526219; ENST00000526278; ENST00000527611; ENST00000528557; ENST00000…	DHDDS	dehydrodolichyl diphosphate synthase subunit	chr1	+	Multiple_Complex	26432282	26471304
TC0100008594.hg.1	10.62	9.28	0.64	0.8	2.54	0.1003	0.2774	0.1465	0.3678	NM_001083592; NM_005012; ENST00000371079; ENST00000371080; ENST00000482426; ENST00000545203; OTTHUMT00000025002; OTTHUMT00000025003; OTTHUMT00000025004	ROR1	receptor tyrosine kinase-like orphan receptor 1	chr1	+	Multiple_Complex	63774019	64181498
TC0200007188.hg.1	6.23	4.89	0.5	0.55	2.54	0.0114	0.06	0.0192	0.0954	BIRC6.qAug10-unspliced	BIRC6	Transcript Identified by AceView, Entrez Gene ID(s) 57448	chr2	+	Coding	32462264	32463145
TC0200010284.hg.1	11.9	10.56	0.5	0.16	2.54	0.0024	0.0187	0.0016	0.0159	NM_001130158; NM_001161819; NM_012223; ENST00000304164; ENST00000339514; ENST00000392316; ENST00000392318; ENST00000418908; ENST00000420448; ENST00000427152; ENST00000438652; ENST00000451437; ENST00000461714; ENST00000471904; ENST00000490069; ENST00000494129; ENST00000496992; BC053558; OTTHUMT00000256057; OTTHUMT00000256058; OTTHUMT00000259028; OTTHUMT00000259029; OTTHUMT00000259030; OTTHUMT00000…	MYO1B	myosin IB	chr2	+	Multiple_Complex	191245185	191425389
TC1100011552.hg.1	10.52	9.17	0.36	0.39	2.54	0.0014	0.0129	0.0032	0.0265	NM_001258392; NM_001258393; NM_001258394; NM_030813; ENST00000294053; ENST00000340729; ENST00000437826; ENST00000445069; ENST00000535477; ENST00000535990; ENST00000536297; ENST00000538021; ENST00000538039; ENST00000539148; ENST00000542555; ENST00000543042; ENST00000544382; ENST00000544683; BC006404; OTTHUMT00000396889; OTTHUMT00000396890; OTTHUMT00000396891; OTTHUMT00000396892; OTTHUMT00000396893…	CLPB	ClpB homolog, mitochondrial AAA ATPase chaperonin	chr11	-	Multiple_Complex	72292425	72434684
TC1200010711.hg.1	11.62	10.27	0.24	0.22	2.54	0.0003	0.004	0.001	0.0116	hsa_circ_0007594	SCN8A	Jeck2013 ANTISENSE, coding, INTERNAL, intronic best transcript NM_014191	chr12	-	Multiple_Complex	51712469	51713606
TSUnmapped00000571.hg.1	16.71	15.36	0.23	0.66	2.54	0.0002	0.0036	0.0003	0.0052	ENST00000633992	GREM1	gremlin 1, DAN family BMP antagonist [Source:HGNC Symbol;Acc:HGNC:2001]			Coding
TC0500010865.hg.1	5.91	4.57	0.31	0.05	2.53	7.51e-05	0.0016	0.0001	0.003	NM_001145208; NM_018369; ENST00000265036; ENST00000453022; ENST00000505017; ENST00000509006; ENST00000512078; ENST00000512452; BC019075; OTTHUMT00000214207; OTTHUMT00000368805; OTTHUMT00000368806; OTTHUMT00000368807; OTTHUMT00000368808; OTTHUMT00000368902	DEPDC1B	DEP domain containing 1B	chr5	-	Multiple_Complex	60596912	60700190
TC0700009236.hg.1	15.29	13.94	0.19	0.11	2.53	8.61e-05	0.0017	4.95e-05	0.0014	NM_004342; NM_033138; NM_033139; NM_033140; NM_033157; ENST00000361675; ENST00000361901; ENST00000393118; ENST00000417172; ENST00000422748; ENST00000424922; ENST00000430085; ENST00000435928; ENST00000436461; ENST00000443197; ENST00000445569; ENST00000454108; ENST00000462181; ENST00000466704; ENST00000472096; ENST00000473714; ENST00000475772; ENST00000478075; ENST00000480638; ENST00000482470; ENST…	CALD1	caldesmon 1	chr7	+	Multiple_Complex	134744252	134970729
TC1900007125.hg.1	12.21	10.87	0.11	0.21	2.53	8.44e-05	0.0017	0.0003	0.0052	NM_052876; ENST00000292431; ENST00000585663; ENST00000586171; BC055396; OTTHUMT00000452878; OTTHUMT00000452879; OTTHUMT00000452880	NACC1	nucleus accumbens associated 1, BEN and BTB (POZ) domain containing	chr19	+	Multiple_Complex	13116880	13141147
TC1900008143.hg.1	13.76	12.41	0.28	0.05	2.53	8.86e-05	0.0018	0.0002	0.0038	NM_001278599; NM_001699; NM_021913; ENST00000301178; ENST00000359092; ENST00000593513; ENST00000594880; ENST00000599659; BC032229; OTTHUMT00000463323; OTTHUMT00000463324; OTTHUMT00000463399; OTTHUMT00000463400; OTTHUMT00000463401	AXL	AXL receptor tyrosine kinase	chr19	+	Multiple_Complex	41219199	41261767
TC0100009149.hg.1	7.24	5.91	0.16	1.64	2.52	0.1433	0.3505	0.2802	0.5378	PTBP2.oAug10-unspliced	PTBP2	Transcript Identified by AceView, Entrez Gene ID(s) 58155	chr1	+	Unassigned	96801934	96804763
TC0100017488.hg.1	9.85	8.52	0.14	0.47	2.52	0.0008	0.0086	0.002	0.0189	NM_002296; NM_194442; ENST00000272163; ENST00000338179; ENST00000421383; ENST00000424022; ENST00000425080; ENST00000441022; ENST00000487054; ENST00000488632; BC020079; OTTHUMT00000091398; OTTHUMT00000091399; OTTHUMT00000091400; OTTHUMT00000091401; OTTHUMT00000091402; OTTHUMT00000098788; OTTHUMT00000098789	LBR	lamin B receptor	chr1	-	Multiple_Complex	225401502	225428925
TC0500010932.hg.1	10.29	8.95	0.27	0.25	2.52	8.26e-05	0.0017	0.0002	0.0033	NM_019072; ENST00000381007; ENST00000506816; BC012044; OTTHUMT00000215057; OTTHUMT00000370112	SGTB	small glutamine-rich tetratricopeptide repeat (TPR)-containing, beta	chr5	-	Multiple_Complex	65665928	65723035
TC0600007862.hg.1	8.48	7.15	0.36	0.64	2.52	0.0022	0.018	3.53e-05	0.0011	NM_001243186; NM_002648; ENST00000373509; ENST00000468243; ENST00000479509; BC020224; OTTHUMT00000043901; OTTHUMT00000043903; OTTHUMT00000043904	PIM1	Pim-1 proto-oncogene, serine/threonine kinase	chr6	+	Multiple_Complex	37170146	37175428
TC0X00008836.hg.1	9.92	8.59	0.16	0.46	2.52	0.0039	0.0268	0.0127	0.071	NM_017514; ENST00000369682; ENST00000467463; ENST00000478236; ENST00000480645; ENST00000482598; ENST00000491066; ENST00000493546; ENST00000495040; ENST00000497802; OTTHUMT00000081634; OTTHUMT00000081635; OTTHUMT00000081636; OTTHUMT00000081637; OTTHUMT00000081638; OTTHUMT00000127848; OTTHUMT00000127849; OTTHUMT00000286454; OTTHUMT00000316580	PLXNA3	plexin A3	chrX	+	Multiple_Complex	154458281	154477779
TC1400009190.hg.1	13.23	11.9	0.13	0.05	2.52	3.68e-06	0.0002	1.35e-05	0.0005	NM_198066; ENST00000216410; ENST00000553987; ENST00000554230; ENST00000554421; ENST00000557604; BC012179	GNPNAT1	glucosamine-phosphate N-acetyltransferase 1	chr14	-	Multiple_Complex	52775193	52791668
TC0100008150.hg.1	6.94	5.61	0.52	0.3	2.51	0.0007	0.0079	0.0026	0.023	NM_001142548; NM_003579; ENST00000371975; ENST00000442598; ENST00000459678; ENST00000463715; ENST00000469835; ENST00000472889; ENST00000473251; ENST00000476687; ENST00000487700; ENST00000488942; ENST00000493032; ENST00000493985; BC121059; BC121060; OTTHUMT00000021272; OTTHUMT00000021273; OTTHUMT00000021274; OTTHUMT00000021275; OTTHUMT00000021276; OTTHUMT00000021277; OTTHUMT00000021278; OTTHUMT000…	RAD54L	RAD54-like (S. cerevisiae)	chr1	+	Multiple_Complex	46247688	46278473
TC0100015795.hg.1	5.21	3.88	0.36	1.39	2.51	0.2295	0.4712	0.3266	0.5871	POGZ.vbAug10-unspliced	POGZ	Transcript Identified by AceView, Entrez Gene ID(s) 23126	chr1	-	Unassigned	151432064	151432711
TC1200010618.hg.1	15.93	14.6	0.11	0.18	2.51	7.67e-06	0.0003	1.82e-05	0.0007	NM_001270399; NM_001270400; NM_006009; ENST00000295766; ENST00000301071; ENST00000546918; ENST00000547939; ENST00000548363; ENST00000550254; ENST00000550767; ENST00000550811; ENST00000552924; BC006468; BC050637; OTTHUMT00000404543; OTTHUMT00000404547; OTTHUMT00000404549; OTTHUMT00000404550; OTTHUMT00000404551; OTTHUMT00000404554; OTTHUMT00000404555; OTTHUMT00000404556; OTTHUMT00000404557	TUBA1A	tubulin, alpha 1a	chr12	-	Multiple_Complex	49184795	49189324
TC1800006731.hg.1	11.78	10.46	0.53	0.17	2.51	0.0007	0.0073	0.0022	0.0201	NM_001303524; NM_001303525; NM_001303526; NM_001303527; NM_001303528; NM_001303529; NM_001303530; NM_032525; ENST00000317702; ENST00000417736; ENST00000586653; ENST00000586691; ENST00000586810; ENST00000587204; ENST00000590103; ENST00000590388; ENST00000590693; ENST00000590967; ENST00000591208; ENST00000591463; ENST00000591909; ENST00000592683; BC002654; OTTHUMT00000254600; OTTHUMT00000452796; OT…	TUBB6	tubulin, beta 6 class V	chr18	+	Multiple_Complex	12307669	12344320
TC0400010699.hg.1	10.44	9.12	0.15	0.31	2.5	0.0007	0.0075	0.0007	0.0088	NM_152540; ENST00000388940; ENST00000401642; ENST00000503450; ENST00000611795; BC021137; BC032453; OTTHUMT00000361311; OTTHUMT00000361786; OTTHUMT00000363943	SCFD2	sec1 family domain containing 2	chr4	-	Multiple_Complex	52872982	53366075
TC0500010523.hg.1	9.11	7.79	0.01	0.2	2.5	1.13e-05	0.0004	4.71e-06	0.0003	NM_000514; NM_001190468; NM_001190469; NM_001278098; NM_199231; ENST00000326524; ENST00000344622; ENST00000381826; ENST00000427982; ENST00000502572; ENST00000510177; ENST00000515058; ENST00000620847; BC069119; BC069369; BC128108; BC128109; OTTHUMT00000207606; OTTHUMT00000207607; OTTHUMT00000367336; OTTHUMT00000367337; OTTHUMT00000367338; OTTHUMT00000367339; uc011cpd.2; uc011cpf.2; uc011cpi.2	GDNF	glial cell derived neurotrophic factor	chr5	-	Multiple_Complex	37812677	37839686
TC1300009979.hg.1	10.98	9.66	0.09	0.4	2.5	1.59e-05	0.0005	3.94e-05	0.0012	NM_001270952; NM_006002; ENST00000377595; ENST00000419068; ENST00000471792; ENST00000606347; ENST00000607339; ENST00000618773; BC018125; OTTHUMT00000045292; OTTHUMT00000045293; OTTHUMT00000045294; OTTHUMT00000471062; OTTHUMT00000471063	UCHL3	ubiquitin C-terminal hydrolase L3	chr13	+	Multiple_Complex	75549480	75606020
TC1500010383.hg.1	6.95	5.62	0.2	0.36	2.5	0.0002	0.0032	0.0006	0.0079	NM_001126131; NM_002693; ENST00000268124; ENST00000442287; ENST00000526314; ENST00000526398; ENST00000526573; ENST00000526671; ENST00000528881; ENST00000530292; ENST00000530715; ENST00000532363; ENST00000532584; ENST00000533857; ENST00000631044; BC042571; BC050559; OTTHUMT00000312854; OTTHUMT00000395114; OTTHUMT00000395115; OTTHUMT00000395116; OTTHUMT00000395117; OTTHUMT00000395118; OTTHUMT000003…	POLG	polymerase (DNA directed), gamma	chr15	-	Multiple_Complex	89316305	89334861
TC1800007431.hg.1	11.56	10.24	0.36	0.23	2.5	0.0005	0.0064	0.0018	0.0175	NM_006785; NM_173844; ENST00000345724; ENST00000348428; ENST00000587438; ENST00000589873; ENST00000591792; BC030143; OTTHUMT00000256132; OTTHUMT00000256133; OTTHUMT00000449232; OTTHUMT00000449233; OTTHUMT00000449234	MALT1	MALT1 paracaspase	chr18	+	Multiple_Complex	58671386	58754477
TC2100008424.hg.1	9.67	8.35	0.27	0.35	2.5	0.0007	0.0076	0.0021	0.0197	NM_001205206; NM_001205207; NM_194255; ENST00000311124; ENST00000380010; ENST00000417954; ENST00000427839; ENST00000443742; ENST00000460174; ENST00000468508; ENST00000485649; ENST00000486303; ENST00000528477; ENST00000567670; BC003068; OTTHUMT00000206796; OTTHUMT00000206797; OTTHUMT00000206798; OTTHUMT00000206800; OTTHUMT00000206802; OTTHUMT00000206803; OTTHUMT00000206805; OTTHUMT00000356363; OTT…	SLC19A1	solute carrier family 19 (folate transporter), member 1	chr21	-	Multiple_Complex	45493572	45544411
TC0100009621.hg.1	11.89	10.58	0.42	1.1	2.49	0.0215	0.0949	0.0016	0.0165	NM_006623; ENST00000369407; ENST00000369409; ENST00000462324; ENST00000469443; ENST00000482968; ENST00000493622; ENST00000496756; BC000303; BC001349; BC011262; OTTHUMT00000033464; OTTHUMT00000033465; OTTHUMT00000033466; OTTHUMT00000033467; OTTHUMT00000033468; OTTHUMT00000036399; OTTHUMT00000095702	PHGDH	phosphoglycerate dehydrogenase	chr1	+	Multiple_Complex	119659798	119744226
TC0600014248.hg.1	5.94	4.62	0.15	0.33	2.49	0.0002	0.0036	0.0007	0.0093	NM_021062; ENST00000615966; BC096728; OTTHUMT00000040083	HIST1H2BB	histone cluster 1, H2bb	chr6	-	Coding	26043227	26043657
TC0700011147.hg.1	7.09	5.77	0.41	1.07	2.49	0.0052	0.0332	0.0163	0.085	hsa_circ_0008306	VOPP1	Jeck2013 ALT_ACCEPTOR, ALT_DONOR, coding, INTERNAL, intronic best transcript NM_030796	chr7	-	NonCoding	55555947	55556534
TC0X00009117.hg.1	7.02	5.7	0.2	0.36	2.49	6.89e-05	0.0015	0.0003	0.0044	NM_001018113; NM_152633; ENST00000324138; ENST00000398334; ENST00000452869; ENST00000489126; BC136558; BC136560; OTTHUMT00000055833; OTTHUMT00000055834; OTTHUMT00000055835; uc004cwg.1	FANCB	Fanconi anemia complementation group B	chrX	-	Multiple_Complex	14843407	14873069
TC1000012016.hg.1	6.68	5.36	0.52	1.16	2.49	0.0929	0.2647	0.2265	0.4783	TIAL1.vdAug10-unspliced	TIAL1	Transcript Identified by AceView, Entrez Gene ID(s) 7073	chr10	-	Unassigned	119584052	119584421
TC1200011791.hg.1	14.47	13.16	0.27	0.14	2.49	0.0001	0.0023	0.0002	0.0031	NM_006825; ENST00000378026; ENST00000552828; ENST00000553039; BC082972; BC094824; OTTHUMT00000407196; OTTHUMT00000407201; OTTHUMT00000407202	CKAP4	cytoskeleton-associated protein 4	chr12	-	Multiple_Complex	106237877	106304279
TC1700012340.hg.1	9.09	7.77	0.16	0.32	2.49	0.001	0.0097	0.0015	0.0154	NM_002532; ENST00000225696; ENST00000570937; ENST00000572019; ENST00000572290; ENST00000572809; ENST00000573584; ENST00000574087; ENST00000574855; ENST00000574867; ENST00000575976; ENST00000576862; BC000335; OTTHUMT00000216918; OTTHUMT00000439357; OTTHUMT00000439359; OTTHUMT00000439360; OTTHUMT00000439361; OTTHUMT00000439362; OTTHUMT00000439363; OTTHUMT00000439364; OTTHUMT00000439365; OTTHUMT0000…	NUP88	nucleoporin 88kDa	chr17	-	Multiple_Complex	5386026	5420160
TSUnmapped00000777.hg.1	12.22	10.91	0.21	0.17	2.49	7.4e-05	0.0016	0.0001	0.0026	ENST00000630669	HYOU1	hypoxia up-regulated 1			Coding
TC0500007231.hg.1	5.77	4.46	0.62	0.27	2.48	0.0115	0.0605	0.0354	0.1463	NM_000958; ENST00000302472; ENST00000509543; ENST00000512578; ENST00000513635; ENST00000514343; BC101534; BC113523; OTTHUMT00000211578; OTTHUMT00000367372; OTTHUMT00000368325; OTTHUMT00000368326; OTTHUMT00000369270	PTGER4	prostaglandin E receptor 4 (subtype EP4)	chr5	+	Multiple_Complex	40679498	40693736
TC0900006886.hg.1	8.43	7.12	0.23	0.16	2.48	1.77e-05	0.0006	6.68e-05	0.0018	NM_000459; NM_001290077; NM_001290078; ENST00000380036; ENST00000406359; ENST00000519080; ENST00000519097; ENST00000615002; BC035514; OTTHUMT00000051965; OTTHUMT00000379465; OTTHUMT00000379466; OTTHUMT00000379467	TEK	TEK tyrosine kinase, endothelial	chr9	+	Multiple_Complex	27109141	27230178
TC1100009024.hg.1	8.29	6.98	0.25	0.23	2.48	0.0007	0.0078	2.55e-05	0.0009	NM_001258390; NM_001258391; NM_178834; ENST00000375614; ENST00000375615; ENST00000436913; ENST00000525126; ENST00000525866; ENST00000528102; ENST00000528924; ENST00000530962; ENST00000533265; ENST00000533999; BC025407; OTTHUMT00000391185; OTTHUMT00000391186; OTTHUMT00000391187; OTTHUMT00000391188; OTTHUMT00000391189; OTTHUMT00000391190; OTTHUMT00000391192; OTTHUMT00000391194; OTTHUMT00000391195	LAYN	layilin	chr11	+	Multiple_Complex	111540280	111561745
TC1300007137.hg.1	11.8	10.49	0.21	0.13	2.48	6.57e-06	0.0003	1.96e-05	0.0007	NM_000321; ENST00000267163; ENST00000467505; ENST00000480491; ENST00000484879; ENST00000525036; ENST00000531171; BC039060; BC040540; OTTHUMT00000044883; OTTHUMT00000044884; OTTHUMT00000044885; OTTHUMT00000044886; OTTHUMT00000388126; OTTHUMT00000388127	RB1	retinoblastoma 1	chr13	+	Multiple_Complex	48303747	48481986
TC1700012432.hg.1	8.31	6.99	0.91	0.91	2.48	0.0617	0.1992	0.1549	0.3798	NM_002146; NM_024015; NR_029608; ENST00000311626; ENST00000332503; ENST00000385043; ENST00000460160; ENST00000464266; ENST00000465120; ENST00000470495; ENST00000471459; ENST00000472863; ENST00000476342; ENST00000478644; ENST00000489475; ENST00000490677; ENST00000498678; BC049204; OTTHUMT00000358259; OTTHUMT00000358261; OTTHUMT00000358262; OTTHUMT00000358263; OTTHUMT00000358264; OTTHUMT00000358265…	HOXB3; HOXB4; MIR10A	homeobox B3; homeobox B4; microRNA 10a	chr17	-	Multiple_Complex	48548870	48590272
TC1900006588.hg.1	9.38	8.07	0.2	0.45	2.48	0.001	0.0097	9.23e-07	8.28e-05	NM_015675; ENST00000215631; ENST00000585359; ENST00000586759; ENST00000587345; ENST00000587887; ENST00000592937; ENST00000593043; BC113466; BC117469; OTTHUMT00000451335; OTTHUMT00000451336; OTTHUMT00000451337; OTTHUMT00000451338; OTTHUMT00000451339; OTTHUMT00000451341; OTTHUMT00000451342	GADD45B	growth arrest and DNA-damage-inducible, beta	chr19	+	Multiple_Complex	2476122	2478259
TC0100015793.hg.1	6.16	4.85	0.79	0.79	2.47	0.4235	0.665	0.1389	0.3558	POGZ.vjAug10-unspliced	POGZ	Transcript Identified by AceView, Entrez Gene ID(s) 23126	chr1	-	Unassigned	151425712	151426002
TC0100016022.hg.1	10.38	9.08	0.17	0.17	2.47	5.12e-05	0.0012	8.77e-05	0.0021	NM_001126050; NM_001126051; NM_004494; ENST00000357325; ENST00000368206; ENST00000368209; ENST00000465180; ENST00000469145; ENST00000471377; ENST00000477306; ENST00000482651; ENST00000495212; ENST00000537739; BC018991; OTTHUMT00000098946; OTTHUMT00000098947; OTTHUMT00000098948; OTTHUMT00000098949; OTTHUMT00000098950; OTTHUMT00000098951; OTTHUMT00000098952; OTTHUMT00000098953; OTTHUMT00000098954	HDGF	hepatoma-derived growth factor	chr1	-	Multiple_Complex	156742107	156766925
TC0600011234.hg.1	6.02	4.72	0.82	0.57	2.47	0.0035	0.0248	0.0116	0.067	NM_003546; ENST00000618305; BC069392; OTTHUMT00000043513	HIST1H4L	histone cluster 1, H4l	chr6	-	Coding	27873148	27873511
TC0800011634.hg.1	9.6	8.29	0.24	0.46	2.47	0.0003	0.0039	6.33e-05	0.0017	NM_021021; ENST00000395601; ENST00000517992; ENST00000519177; ENST00000519298; ENST00000520717; BC098573; OTTHUMT00000381535; OTTHUMT00000381536; OTTHUMT00000381537; OTTHUMT00000381538; OTTHUMT00000381539	SNTB1	syntrophin, beta 1 (dystrophin-associated protein A1, 59kDa, basic component 1)	chr8	-	Multiple_Complex	120535745	120813273
TC1000008712.hg.1	10.68	9.38	0.07	0.13	2.47	1.77e-05	0.0006	6.59e-05	0.0018	NM_001288727; NM_001288728; NM_015062; ENST00000278070; ENST00000370012; ENST00000413464; ENST00000462933; ENST00000489648; ENST00000495914; BC063806; BC063829; OTTHUMT00000050021; OTTHUMT00000050022; OTTHUMT00000050023; OTTHUMT00000050024; OTTHUMT00000050025	PPRC1	peroxisome proliferator-activated receptor gamma, coactivator-related 1	chr10	+	Multiple_Complex	102132994	102150333
TC1400009108.hg.1	6.68	5.38	0.71	0.28	2.47	0.0017	0.0145	0.0042	0.0319	NM_001197330; NM_001197331; NM_002692; ENST00000216367; ENST00000539565; ENST00000553805; ENST00000553850; ENST00000554377; ENST00000554396; ENST00000554671; ENST00000554851; ENST00000555724; ENST00000556584; ENST00000556937; BC112962; BC126218; BC126220; OTTHUMT00000410510; OTTHUMT00000410511; OTTHUMT00000410512; OTTHUMT00000410513; OTTHUMT00000410514; OTTHUMT00000410515; OTTHUMT00000410516; OTT…	POLE2	polymerase (DNA directed), epsilon 2, accessory subunit	chr14	-	Multiple_Complex	49643552	49688422
TC1700009811.hg.1	6.95	5.65	0.28	1.7	2.47	0.6029	0.7976	0.4424	0.6873	hsa_circ_0006440	HS3ST3A1	Jeck2013 ALT_ACCEPTOR, ALT_DONOR, coding, INTERNAL, intronic best transcript NM_006042	chr17	-	NonCoding	13530063	13541930
TC1900010971.hg.1	6.68	5.38	0.63	0.21	2.47	0.0487	0.1686	0.1262	0.3356	NM_207393; ENST00000341415; BC130593; BC130597; OTTHUMT00000421323; uc002pea.1	IGFL3	IGF like family member 3	chr19	-	Multiple_Complex	46120071	46124674
TSUnmapped00000190.hg.1	6.1	4.8	0.26	0.34	2.47	0.0002	0.0031	0.0003	0.0053	ENST00000627473	KIF15	kinesin family member 15			Coding
TC0100015899.hg.1	16.39	15.09	0.04	0.11	2.46	1.31e-05	0.0005	3.46e-05	0.0011	NM_001043351; NM_001043352; NM_001043353; NM_001278188; NM_001278189; NM_001278190; NM_001278191; NM_152263; NM_153649; NR_103460; NR_103461; ENST00000271850; ENST00000302206; ENST00000312970; ENST00000323144; ENST00000328159; ENST00000330188; ENST00000341372; ENST00000341485; ENST00000368527; ENST00000368530; ENST00000368531; ENST00000368533; ENST00000368545; ENST00000466010; ENST00000469717; EN…	TPM3	tropomyosin 3	chr1	-	Multiple_Complex	154155304	154194648
TC0300011306.hg.1	10.64	9.34	0.19	0.39	2.46	0.0002	0.0036	0.0004	0.0056	NM_000925; NM_001173468; NR_033384; ENST00000302746; ENST00000383714; ENST00000461692; ENST00000469364; ENST00000469827; ENST00000474765; ENST00000479945; ENST00000480626; ENST00000482894; ENST00000485460; BC000439; BC001924; OTTHUMT00000353558; OTTHUMT00000353559; OTTHUMT00000353560; OTTHUMT00000353562; OTTHUMT00000353563; OTTHUMT00000353564; OTTHUMT00000353565; OTTHUMT00000353566; OTTHUMT000003…	PDHB	pyruvate dehydrogenase (lipoamide) beta	chr3	-	Multiple_Complex	58427630	58433857
TC0500007666.hg.1	7.68	6.39	0.43	0.2	2.46	0.0005	0.0058	0.001	0.0116	NM_022909; ENST00000283006; ENST00000502689; ENST00000510742; ENST00000513575; ENST00000514753; ENST00000515001; BC012024; BC015355; OTTHUMT00000215083; OTTHUMT00000368815; OTTHUMT00000368816; OTTHUMT00000368817; OTTHUMT00000368818; OTTHUMT00000368819; uc003jvp.3	CENPH	centromere protein H	chr5	+	Multiple_Complex	69189548	69210357
TC0800011855.hg.1	4.89	3.59	0.59	0.25	2.46	0.0042	0.0283	0.0138	0.0754	NM_001204824; NM_004519; ENST00000388996; ENST00000519445; ENST00000519589; ENST00000521134; ENST00000621976; OTTHUMT00000268621; OTTHUMT00000379574; OTTHUMT00000379575; OTTHUMT00000379576	KCNQ3	potassium channel, voltage gated KQT-like subfamily Q, member 3	chr8	-	Multiple_Complex	132120858	132480953
TC0X00009250.hg.1	10.55	9.25	0.18	0.33	2.46	0.0003	0.0044	0.0012	0.0129	NM_001033583; NM_001037171; ENST00000336430; ENST00000379295; ENST00000379297; ENST00000379303; ENST00000449612; ENST00000473710; ENST00000492081; ENST00000494361; BC136671; BC144360; OTTHUMT00000056065; OTTHUMT00000056067; OTTHUMT00000056068; OTTHUMT00000056069; OTTHUMT00000056070; OTTHUMT00000355289; OTTHUMT00000355290; OTTHUMT00000355291	ACOT9	acyl-CoA thioesterase 9	chrX	-	Multiple_Complex	23702253	23766475
TC1400007086.hg.1	6.91	5.61	0.45	0.9	2.46	0.0014	0.0125	0.0041	0.0316	NM_152329; NM_203467; NR_037792; NR_037793; ENST00000298288; ENST00000318317; ENST00000540712; ENST00000554869; ENST00000557531; BC139921; OTTHUMT00000410509; OTTHUMT00000410790; OTTHUMT00000410791; OTTHUMT00000410792; OTTHUMT00000410793; OTTHUMT00000410794; uc001wwn.3	LRR1; RHOQP1	leucine rich repeat protein 1; ras homolog family member Q pseudogene 1	chr14	+	Multiple_Complex	49598697	49614672
TC1400008014.hg.1	8.78	7.48	0.28	0.41	2.46	0.0005	0.0065	0.0014	0.0144	NM_024832; ENST00000216487; ENST00000418924; ENST00000553959; ENST00000553992; ENST00000554888; ENST00000555589; ENST00000555891; ENST00000555908; ENST00000556385; ENST00000556418; ENST00000557762; ENST00000620541; BC070062; OTTHUMT00000412269; OTTHUMT00000412271; OTTHUMT00000412273; OTTHUMT00000412274; OTTHUMT00000412275; OTTHUMT00000412276; OTTHUMT00000412277; OTTHUMT00000412278; OTTHUMT0000041…	RIN3	Ras and Rab interactor 3	chr14	+	Multiple_Complex	92513774	92688994
TC1700008251.hg.1	8.69	7.39	0.54	0.13	2.46	0.001	0.0101	0.0034	0.0276	NM_001166131; NM_152463; ENST00000338165; ENST00000393271; ENST00000507616; ENST00000510007; ENST00000510246; ENST00000511519; ENST00000511648; ENST00000511711; ENST00000513077; ENST00000514211; BC016470; OTTHUMT00000367118; OTTHUMT00000367119; OTTHUMT00000367120; OTTHUMT00000367122; OTTHUMT00000367123; OTTHUMT00000367124; OTTHUMT00000367125; OTTHUMT00000367126; OTTHUMT00000376657; uc010dbp.2	EME1	essential meiotic structure-specific endonuclease 1	chr17	+	Multiple_Complex	50373220	50381483
TC1900010789.hg.1	7.58	6.28	0.38	0.45	2.46	0.0012	0.0114	0.0042	0.032	NM_001207025; NM_001207026; NM_001247994; NM_002698; ENST00000342301; ENST00000389341; ENST00000524801; ENST00000526816; ENST00000526831; ENST00000528894; ENST00000529067; ENST00000529952; ENST00000530982; ENST00000531773; ENST00000532176; ENST00000533548; ENST00000534559; ENST00000558596; ENST00000560398; ENST00000560558; ENST00000560804; ENST00000598842; ENST00000625670; BC006101; OTTHUMT000003…	POU2F2	POU class 2 homeobox 2	chr19	-	Multiple_Complex	42086110	42196585
TC1100009561.hg.1	11.92	10.63	0.87	0.75	2.45	0.025	0.1059	0.0342	0.1427	NM_001048209; NM_001144058; NM_001144059; NM_016522; ENST00000374784; ENST00000374786; ENST00000374791; ENST00000416661; ENST00000425719; ENST00000427481; ENST00000436745; ENST00000457381; ENST00000463395; ENST00000467255; ENST00000470371; ENST00000474900; ENST00000477098; ENST00000479431; ENST00000482316; ENST00000483174; ENST00000490356; ENST00000496094; ENST00000496198; ENST00000498764; ENST00…	NTM	neurotrimin	chr11	+	Multiple_Complex	131370476	132336822
TC1200012804.hg.1	7.61	6.32	0.28	0.54	2.45	0.0046	0.0303	0.0144	0.0782	NM_000946; ENST00000338193; ENST00000546761; ENST00000548173; ENST00000549549; ENST00000550224; ENST00000550770; ENST00000552408; ENST00000552590; BC005266; OTTHUMT00000406956; OTTHUMT00000406958; OTTHUMT00000406959; OTTHUMT00000407279; OTTHUMT00000407280; OTTHUMT00000407281; OTTHUMT00000407282; OTTHUMT00000407776	PRIM1	primase, DNA, polypeptide 1 (49kDa)	chr12	-	Multiple_Complex	56731580	56752373
TC1500007695.hg.1	8.96	7.67	0.88	0.48	2.45	0.0098	0.0536	0.0089	0.0552	NM_001104554; NM_017705; ENST00000340965; ENST00000395407; ENST00000558684; ENST00000561027; ENST00000561153; ENST00000561250; BC039234; OTTHUMT00000257126; OTTHUMT00000416670; OTTHUMT00000416671; OTTHUMT00000416672; OTTHUMT00000416784	PAQR5	progestin and adipoQ receptor family member V	chr15	+	Multiple_Complex	69298947	69407780
TC1500010726.hg.1	8.02	6.73	0.29	0.18	2.45	3.61e-05	0.0009	6.28e-05	0.0017	NM_024956; ENST00000260403; ENST00000563859; ENST00000564494; ENST00000564698; ENST00000565291; ENST00000566122; ENST00000566308; ENST00000567441; ENST00000568182; ENST00000568197; ENST00000569369; ENST00000569535; ENST00000569897; ENST00000569926; ENST00000570109; BC009981; OTTHUMT00000432224; OTTHUMT00000432225; OTTHUMT00000432226; OTTHUMT00000432227; OTTHUMT00000432228; OTTHUMT00000432229; OTT…	TMEM62	transmembrane protein 62	chr15	+	Multiple_Complex	43123279	43185146
TC1900007110.hg.1	12.75	11.46	0.06	0.05	2.45	1.64e-05	0.0005	3.25e-05	0.0011	NM_001270362; NM_001270363; NM_005053; NR_072976; ENST00000316856; ENST00000586375; ENST00000586534; ENST00000588329; ENST00000588826; ENST00000590881; ENST00000591467; ENST00000591499; ENST00000592268; ENST00000593114; BC014026; BC088364; OTTHUMT00000452749; OTTHUMT00000452750; OTTHUMT00000452751; OTTHUMT00000452752; OTTHUMT00000452753; OTTHUMT00000452754; OTTHUMT00000452755; OTTHUMT00000452756;…	RAD23A	RAD23 homolog A, nucleotide excision repair protein	chr19	+	Multiple_Complex	12945814	12953643
TC0100009902.hg.1	10.97	9.68	0.27	0.5	2.44	0.0009	0.0094	0.0021	0.0194	NM_004698; ENST00000324862; ENST00000467329; ENST00000467514; ENST00000470824; ENST00000476970; ENST00000493553; ENST00000496202; BC000184; BC001954; OTTHUMT00000035836; OTTHUMT00000035837; OTTHUMT00000035838; OTTHUMT00000035839; OTTHUMT00000035840; OTTHUMT00000035841; OTTHUMT00000035842	PRPF3	pre-mRNA processing factor 3	chr1	+	Multiple_Complex	150321476	150353228
TC0200011051.hg.1	12.76	11.48	0.36	0.4	2.44	0.0005	0.0061	0.0015	0.0156	NM_001191037; NM_002807; NR_034059; ENST00000308696; ENST00000373635; ENST00000409643; ENST00000431051; ENST00000440838; ENST00000444007; ENST00000447633; ENST00000467792; ENST00000477120; ENST00000481003; ENST00000488354; ENST00000491229; ENST00000619128; BC094720; BC112344; BC114434; OTTHUMT00000256958; OTTHUMT00000333231; OTTHUMT00000333232; OTTHUMT00000333234; OTTHUMT00000333235; OTTHUMT00000…	PSMD1	proteasome 26S subunit, non-ATPase 1	chr2	+	Multiple_Complex	231056864	231172827
TC0200015643.hg.1	6.63	5.34	0.26	0.38	2.44	4.87e-05	0.0012	0.0002	0.0033	NM_000465; NM_001282543; NM_001282545; NM_001282548; NM_001282549; NR_104212; NR_104215; NR_104216; ENST00000260947; ENST00000421162; ENST00000432456; ENST00000455743; ENST00000465841; ENST00000471590; ENST00000471787; ENST00000479904; ENST00000613192; ENST00000613374; ENST00000613706; ENST00000617164; ENST00000619009; ENST00000620057; BC126426; BC126428; OTTHUMT00000256602; OTTHUMT00000337100; O…	BARD1	BRCA1 associated RING domain 1	chr2	-	Multiple_Complex	214725646	214809711
TC0500012611.hg.1	12.11	10.83	0.19	0.16	2.44	0.0002	0.0029	0.0004	0.0063	NM_001195555; NM_001195556; NM_014666; ENST00000411809; ENST00000518855; ENST00000521047; ENST00000521615; ENST00000522381; ENST00000523094; ENST00000523908; ENST00000524306; ENST00000530302; ENST00000530742; BC004467; OTTHUMT00000374001; OTTHUMT00000374002; OTTHUMT00000374003; OTTHUMT00000374004; OTTHUMT00000374005; OTTHUMT00000374006; OTTHUMT00000374007; OTTHUMT00000374008; OTTHUMT00000384188; …	CLINT1	clathrin interactor 1	chr5	-	Multiple_Complex	157785743	157859175
TC0900012141.hg.1	7.35	6.06	0.86	0.06	2.44	0.0228	0.0993	0.0038	0.0297	NM_001097633; NM_001097634; NM_001097635; NM_001097636; NM_001490; ENST00000376730; ENST00000442371; ENST00000444201; ENST00000480311; ENST00000488136; BC074885; BC074886; BC109101; BC109102; OTTHUMT00000052725; OTTHUMT00000052726; OTTHUMT00000052727	GCNT1	glucosaminyl (N-acetyl) transferase 1, core 2	chr9	+	Multiple_Complex	76419850	76507416
TC0X00008857.hg.1	10.74	9.45	0.3	0.42	2.44	0.0021	0.0174	0.0072	0.0475	NM_001142463; NM_001288747; NM_001363; NR_002969; NR_002984; NR_049842; NR_110021; NR_110022; NR_110023; ENST00000369550; ENST00000383966; ENST00000384221; ENST00000412124; ENST00000413910; ENST00000426673; ENST00000437719; ENST00000452771; ENST00000473552; ENST00000475423; ENST00000475966; ENST00000481062; ENST00000484317; ENST00000492372; ENST00000620277; ENST00000626756; BC009928; BC010015; OT…	DKC1; SNORA36A; SNORA56; MIR664B	dyskeratosis congenita 1, dyskerin; small nucleolar RNA, H/ACA box 36A; small nucleolar RNA, H/ACA box 56; microRNA 664b	chrX	+	Multiple_Complex	154762742	154777689
TC1100006731.hg.1	14.01	12.73	0.3	0.38	2.44	0.0001	0.0023	0.0001	0.003	NM_001014794; NM_001014795; NM_001278441; NM_001278442; NM_004517; ENST00000299421; ENST00000396751; ENST00000420936; ENST00000524735; ENST00000526114; ENST00000526318; ENST00000526711; ENST00000527121; ENST00000528784; ENST00000528995; ENST00000530016; ENST00000532063; ENST00000534565; ENST00000534706; ENST00000537806; ENST00000627400; BC001554; OTTHUMT00000257264; OTTHUMT00000384511; OTTHUMT000…	ILK	integrin linked kinase	chr11	+	Multiple_Complex	6603708	6610874
TC1200008028.hg.1	11.05	9.76	0.42	0.04	2.44	5.58e-05	0.0013	0.0001	0.0026	NM_001031679; NM_001193460; NM_001193461; NM_198080; ENST00000308259; ENST00000355192; ENST00000446731; ENST00000535143; ENST00000535239; ENST00000535664; ENST00000538045; ENST00000538725; ENST00000540804; ENST00000541189; ENST00000541897; ENST00000614640; BC040053; OTTHUMT00000401421; OTTHUMT00000401422; OTTHUMT00000401423; OTTHUMT00000401424; OTTHUMT00000401425; OTTHUMT00000401426; OTTHUMT00000…	MSRB3	methionine sulfoxide reductase B3	chr12	+	Multiple_Complex	65278643	65488244
TC1700007016.hg.1	9.21	7.92	0.44	0.64	2.44	0.0417	0.152	0.1089	0.3084	NM_016113; ENST00000338560; ENST00000455666; ENST00000475513; ENST00000493434; ENST00000577277; ENST00000577865; ENST00000580788; ENST00000581560; ENST00000583241; BC018926; BC051305; OTTHUMT00000130464; OTTHUMT00000130467; OTTHUMT00000130468; OTTHUMT00000444956; OTTHUMT00000444957; OTTHUMT00000444958; OTTHUMT00000444959; OTTHUMT00000444960; OTTHUMT00000444961; uc002gpy.3	TRPV2	transient receptor potential cation channel, subfamily V, member 2	chr17	+	Multiple_Complex	16415542	16437003
TSUnmapped00000398.hg.1	9.49	8.21	0.04	0.41	2.44	0.0002	0.0032	0.0006	0.0079	ENST00000630001	KAT6B	K(lysine) acetyltransferase 6B			Coding
TC0100011267.hg.1	13.78	12.5	0.34	0.19	2.43	8.34e-05	0.0017	0.0002	0.0031	NM_001001396; NM_001684; ENST00000341360; ENST00000356729; ENST00000357681; ENST00000367218; ENST00000458092; ENST00000466407; ENST00000484746; BC140774; BC150293; OTTHUMT00000087462; OTTHUMT00000087463; OTTHUMT00000087464; OTTHUMT00000087465; OTTHUMT00000098774; OTTHUMT00000098775	ATP2B4	ATPase, Ca++ transporting, plasma membrane 4	chr1	+	Multiple_Complex	203626561	203744081
TC0100016006.hg.1	11.53	10.25	0.19	0.65	2.43	0.0003	0.004	0.0009	0.0109	NM_015590; NM_182679; ENST00000368232; ENST00000415314; ENST00000438976; ENST00000463513; ENST00000473910; ENST00000474904; ENST00000494414; ENST00000497287; ENST00000498641; ENST00000498756; ENST00000506832; ENST00000525375; ENST00000527691; ENST00000529520; ENST00000531129; ENST00000531900; OTTHUMT00000081029; OTTHUMT00000081030; OTTHUMT00000081031; OTTHUMT00000081032; OTTHUMT00000081033; OTTHU…	GPATCH4	G-patch domain containing 4	chr1	-	Multiple_Complex	156594308	156601496
TC0300011247.hg.1	13.63	12.35	0.13	0.28	2.43	0.0001	0.002	0.0003	0.005	NM_001256105; NM_003392; ENST00000264634; ENST00000474267; ENST00000482079; ENST00000493406; ENST00000497027; ENST00000497817; ENST00000614415; BC064694; OTTHUMT00000350793; OTTHUMT00000350845; OTTHUMT00000350847; OTTHUMT00000350848; OTTHUMT00000350849	WNT5A	wingless-type MMTV integration site family, member 5A	chr3	-	Multiple_Complex	55465715	55489945
TC0600007263.hg.1	6.54	5.26	0.18	0.3	2.43	0.0011	0.0107	0.0037	0.0291	NM_003538; ENST00000617569; BC066248; BC066249; BC067495; BC069654; OTTHUMT00000040081	HIST1H4A	histone cluster 1, H4a	chr6	+	Coding	26021679	26022050
TC1100011545.hg.1	12.14	10.86	0.22	0.22	2.43	8.13e-05	0.0017	0.0003	0.0045	NM_001278485; NM_001278486; NM_001278487; NM_001278488; NM_001278489; NM_001278490; NM_001278491; NM_001278492; NM_001278493; NM_001278494; NM_014042; ENST00000227618; ENST00000438939; ENST00000502597; ENST00000535234; ENST00000535503; ENST00000537644; ENST00000538117; ENST00000538393; ENST00000538919; ENST00000539395; ENST00000542531; ENST00000543015; ENST00000543050; ENST00000543587; ENST000005…	ANAPC15	anaphase promoting complex subunit 15	chr11	-	Multiple_Complex	72106378	72112780
TSUnmapped00000517.hg.1	11.88	10.6	0.24	0.22	2.43	0.0006	0.0068	0.0013	0.0139	ENST00000628429	HYOU1	hypoxia up-regulated 1			Coding
TC0100010713.hg.1	6.85	5.58	0.74	0.43	2.42	0.0191	0.0871	0.0468	0.1764	NM_020318; NM_021936; ENST00000367661; ENST00000367662; ENST00000479836; ENST00000486075; ENST00000493665; OTTHUMT00000084763; OTTHUMT00000084811; OTTHUMT00000084812; OTTHUMT00000084813; OTTHUMT00000084814	PAPPA2	pappalysin 2	chr1	+	Multiple_Complex	176463168	176845605
TC0100018157.hg.1	10.34	9.07	0.83	0.26	2.42	0.0229	0.0995	0.0664	0.2222	NM_001170535; NM_001170536; NM_018188; ENST00000339113; ENST00000378755; ENST00000378756; ENST00000400830; ENST00000429957; ENST00000439513; ENST00000536055; BC007803; BC011814; BC014101; BC033109; BC063607; OTTHUMT00000001363; OTTHUMT00000001364; OTTHUMT00000001365; OTTHUMT00000100308; OTTHUMT00000100309; OTTHUMT00000100388; uc001agb.2	ATAD3A	ATPase family, AAA domain containing 3A	chr1	+	Multiple_Complex	1512143	1534687
TC0200015838.hg.1	13.56	12.29	0.23	0.45	2.42	0.0018	0.0152	0.005	0.0368	NM_005687; NR_130154; ENST00000281828; BC017783; OTTHUMT00000256855	FARSB	phenylalanyl-tRNA synthetase beta subunit	chr2	-	Multiple_Complex	222570536	222656355
TC0500010515.hg.1	10.44	9.17	0.21	0.05	2.42	2.97e-05	0.0008	0.0001	0.0026	NM_001278312; NM_004298; NM_153485; ENST00000231498; ENST00000381843; ENST00000502533; ENST00000507233; ENST00000507675; ENST00000508182; ENST00000513532; ENST00000515054; BC039257; OTTHUMT00000207593; OTTHUMT00000367071; OTTHUMT00000367072; OTTHUMT00000367073; OTTHUMT00000367074; OTTHUMT00000367075; OTTHUMT00000367076; OTTHUMT00000367077	NUP155	nucleoporin 155kDa	chr5	-	Multiple_Complex	37288137	37371181
TC1400010765.hg.1	9.99	8.71	0.04	0.29	2.42	5.95e-05	0.0013	2.43e-05	0.0008	NM_001252650; NM_016026; ENST00000381346; ENST00000428130; ENST00000553384; ENST00000553578; ENST00000553816; ENST00000554035; ENST00000554731; ENST00000556692; ENST00000557273; ENST00000557331; ENST00000557726; BC000112; BC011727; BC026274; BC037302; BC051291; OTTHUMT00000412257; OTTHUMT00000412259; OTTHUMT00000412260; OTTHUMT00000412305; OTTHUMT00000412477; OTTHUMT00000412492; OTTHUMT0000041249…	RDH11	retinol dehydrogenase 11 (all-trans/9-cis/11-cis)	chr14	-	Multiple_Complex	67676801	67695814
TC0100018237.hg.1	11.62	10.35	0.25	0.04	2.41	0.0004	0.0054	0.0008	0.0098	NM_004582; NR_002748; NR_002749; NR_003042; NR_073562; ENST00000319942; ENST00000364617; ENST00000370826; ENST00000383893; ENST00000384512; ENST00000459697; ENST00000461653; ENST00000462042; ENST00000467748; ENST00000470201; ENST00000471759; ENST00000473406; ENST00000485459; ENST00000489450; ENST00000491266; ENST00000496055; ENST00000497648; BC020790; OTTHUMT00000026972; OTTHUMT00000026973; OTTHU…	RABGGTB; SNORD45B; SNORD45A; SNORD45C	Rab geranylgeranyltransferase, beta subunit; small nucleolar RNA, C/D box 45B; small nucleolar RNA, C/D box 45A; small nucleolar RNA, C/D box 45C	chr1	+	Multiple_Complex	75783912	75795090
TC0200011287.hg.1	8.56	7.29	0.36	0.35	2.41	5.75e-05	0.0013	0.0002	0.0037	NM_001040445; ENST00000264607; ENST00000409297; ENST00000438264; ENST00000463352; ENST00000468122; ENST00000469885; ENST00000473306; ENST00000481566; ENST00000491653; BC014528; OTTHUMT00000328294; OTTHUMT00000328295; OTTHUMT00000328296; OTTHUMT00000328297; OTTHUMT00000328298; OTTHUMT00000328299; OTTHUMT00000328300; OTTHUMT00000328301; OTTHUMT00000328302	ASB1	ankyrin repeat and SOCS box containing 1	chr2	+	Multiple_Complex	238426742	238452250
TC0200014834.hg.1	10.97	9.7	0.38	0.11	2.41	0.0002	0.0032	0.0008	0.0096	NM_013233; ENST00000355999; ENST00000461000; ENST00000487143; OTTHUMT00000258112; OTTHUMT00000258113; OTTHUMT00000258114	STK39	serine threonine kinase 39	chr2	-	Multiple_Complex	167954020	168248141
TC0700007374.hg.1	11.64	10.37	0.32	0.3	2.41	0.0004	0.0054	0.0014	0.0149	NM_006555; ENST00000223369; ENST00000421621; ENST00000424864; ENST00000447123; ENST00000463014; ENST00000478411; ENST00000496112; BC007319; OTTHUMT00000251125; OTTHUMT00000343171; OTTHUMT00000343172; OTTHUMT00000343173; OTTHUMT00000343174; OTTHUMT00000343175; OTTHUMT00000343176	YKT6	YKT6 v-SNARE homolog (S. cerevisiae)	chr7	+	Multiple_Complex	44200968	44214294
TC0X00009760.hg.1	10.64	9.37	0.5	0.45	2.41	0.0003	0.0039	0.001	0.0115	NM_001281463; NM_006306; ENST00000322213; ENST00000375340; ENST00000428014; ENST00000463684; ENST00000469129; ENST00000470241; BC112127; OTTHUMT00000056756; OTTHUMT00000056757; OTTHUMT00000056758; OTTHUMT00000056759; OTTHUMT00000056760	SMC1A	structural maintenance of chromosomes 1A	chrX	-	Multiple_Complex	53374149	53422728
TC1100006440.hg.1	11.93	10.66	0.44	0.26	2.41	0.0072	0.0429	0.0195	0.0965	NM_001286134; NM_021932; NR_106801; ENST00000325207; ENST00000524854; ENST00000526104; ENST00000526557; ENST00000526982; ENST00000527039; ENST00000527468; ENST00000527696; ENST00000527728; ENST00000528357; ENST00000529275; ENST00000530149; ENST00000530889; ENST00000531541; ENST00000532241; ENST00000532373; ENST00000611346; ENST00000626818; BC111499; BC121807; BC121808; OTTHUMT00000239282; OTTHUMT…	RIC8A; MIR6743	RIC8 guanine nucleotide exchange factor A; microRNA 6743	chr11	+	Multiple_Complex	207430	215175
TC1200012105.hg.1	12.87	11.6	0.18	0.16	2.41	3.34e-05	0.0009	0.0001	0.0028	NM_001278557; NM_001278558; NM_018639; ENST00000315436; ENST00000441406; ENST00000535496; ENST00000536602; ENST00000536738; ENST00000537945; ENST00000540129; ENST00000542726; ENST00000543186; ENST00000543218; ENST00000544233; ENST00000614776; BC015887; OTTHUMT00000401515; OTTHUMT00000401516; OTTHUMT00000401517; OTTHUMT00000401518; OTTHUMT00000401519; OTTHUMT00000401520; OTTHUMT00000401549; OTTHUM…	WSB2	WD repeat and SOCS box containing 2	chr12	-	Multiple_Complex	118032691	118062430
TC1700006804.hg.1	11.08	9.81	0.15	0.54	2.41	0.0006	0.0068	0.002	0.019	NM_012393; ENST00000314666; ENST00000546020; ENST00000578979; ENST00000580251; ENST00000580356; ENST00000581242; ENST00000581288; ENST00000583059; ENST00000584044; ENST00000585183; ENST00000585319; ENST00000625942; BC146768; BC167158; OTTHUMT00000226994; OTTHUMT00000442094; OTTHUMT00000442095; OTTHUMT00000442096; OTTHUMT00000442097; OTTHUMT00000442098; OTTHUMT00000442099; OTTHUMT00000442100; OTTH…	PFAS	phosphoribosylformylglycinamidine synthase	chr17	+	Multiple_Complex	8247618	8270491
TC1900007173.hg.1	10.11	8.85	0.49	0.31	2.41	0.0012	0.0111	0.0013	0.0139	NM_001025160; NM_001784; NM_078481; ENST00000242786; ENST00000357355; ENST00000358600; ENST00000586517; ENST00000586849; ENST00000587319; ENST00000587535; ENST00000587606; ENST00000587728; ENST00000590567; ENST00000591080; ENST00000591565; ENST00000591737; ENST00000592261; ENST00000592341; ENST00000593028; BC026690	ADGRE5	adhesion G protein-coupled receptor E5	chr19	+	Multiple_Complex	14380501	14408725
TC0200009376.hg.1	5.54	4.27	0.49	0.31	2.4	0.0109	0.0581	0.0269	0.1206	NM_001508; ENST00000329321; ENST00000470071; ENST00000622084; BC125046; OTTHUMT00000254582; OTTHUMT00000331605	GPR39	G protein-coupled receptor 39	chr2	+	Multiple_Complex	132416574	132646596
TC0400008329.hg.1	9.97	8.71	0.34	0.44	2.4	0.001	0.0096	0.0026	0.0228	NM_001031720; NM_024751; ENST00000360505; ENST00000394728; ENST00000394730; ENST00000484843; ENST00000503409; ENST00000507281; ENST00000509336; ENST00000510865; ENST00000512828; ENST00000515255; ENST00000515279; BC032942; OTTHUMT00000253947; OTTHUMT00000253948; OTTHUMT00000253949; OTTHUMT00000363979; OTTHUMT00000363980; OTTHUMT00000363981; OTTHUMT00000363982; OTTHUMT00000363983; OTTHUMT0000036398…	GSTCD	glutathione S-transferase, C-terminal domain containing	chr4	+	Multiple_Complex	105708778	105847728
TC0400011202.hg.1	9.37	8.11	0.16	0.34	2.4	0.0006	0.0069	0.0016	0.0164	NM_015697; ENST00000311461; ENST00000311469; ENST00000503391; ENST00000503915; ENST00000514935; BC008804; BC020728; OTTHUMT00000363027; OTTHUMT00000363975; OTTHUMT00000363976; OTTHUMT00000363977; OTTHUMT00000367682; uc003hog.3	COQ2	coenzyme Q2 4-hydroxybenzoate polyprenyltransferase	chr4	-	Multiple_Complex	83261536	83284914
TC0600007599.hg.1	13.05	11.79	0.24	0.18	2.4	0.0011	0.0103	0.0037	0.0293	NM_080686; ENST00000376007; ENST00000376033; ENST00000460302; ENST00000462617; ENST00000464079; ENST00000464890; ENST00000469501; ENST00000469577; ENST00000482441; ENST00000483470; ENST00000484787; ENST00000487089; ENST00000487839; ENST00000492691; BC042295; BC060668; OTTHUMT00000076310; OTTHUMT00000076311; OTTHUMT00000076313; OTTHUMT00000076314; OTTHUMT00000259319; OTTHUMT00000259320; OTTHUMT000…	PRRC2A	proline-rich coiled-coil 2A	chr6	+	Multiple_Complex	31620673	31637777
TC0700010167.hg.1	13.87	12.6	0.28	0.29	2.4	2.98e-05	0.0008	4e-05	0.0012	NM_001101; ENST00000331789; ENST00000414620; ENST00000417101; ENST00000425660; ENST00000432588; ENST00000443528; ENST00000462494; ENST00000464611; ENST00000473257; ENST00000477812; ENST00000480301; ENST00000484841; ENST00000493945; BC001301; BC002409; BC004251; BC013380; BC014861; BC016045; OTTHUMT00000059589; OTTHUMT00000324020; OTTHUMT00000324021; OTTHUMT00000324022; OTTHUMT00000324023; OTTHUMT…	ACTB	actin, beta	chr7	-	Multiple_Complex	5527148	5563784
TC1100006749.hg.1	7.86	6.59	0.61	0.31	2.4	0.0183	0.0845	0.052	0.1893	NM_013250; ENST00000278319; ENST00000414517; ENST00000527171; ENST00000529755; ENST00000529903; ENST00000532533; ENST00000610573; BC014538; OTTHUMT00000384549; OTTHUMT00000384550; OTTHUMT00000385346; OTTHUMT00000385347; OTTHUMT00000385348; OTTHUMT00000385988	ZNF215	zinc finger protein 215	chr11	+	Multiple_Complex	6926404	6984632
TC1900009820.hg.1	9.74	8.48	0.23	0.06	2.4	3.29e-05	0.0009	0.0001	0.0028	NM_005804; NR_046366; ENST00000242776; ENST00000324340; ENST00000454233; ENST00000586558; ENST00000586993; ENST00000587730; ENST00000588542; ENST00000588692; ENST00000589318; ENST00000589675; ENST00000590239; ENST00000590260; ENST00000590315; ENST00000590556; ENST00000590696; ENST00000591275; ENST00000592391; ENST00000592632; ENST00000592927; ENST00000593008; ENST00000593026; BC001009; BC032128; …	DDX39A	DEAD (Asp-Glu-Ala-Asp) box polypeptide 39A	chr19	-	Multiple_Complex	14408798	14419383
TC0200012129.hg.1	9.14	7.88	0.36	0.46	2.39	0.0157	0.0761	0.0465	0.1757	NM_017910; ENST00000306108; ENST00000419999; ENST00000439947; ENST00000484060; ENST00000490390; BC000952; BC010365; OTTHUMT00000250224; OTTHUMT00000324871; OTTHUMT00000324872; OTTHUMT00000324873; OTTHUMT00000324874	TRMT61B	tRNA methyltransferase 61B	chr2	-	Multiple_Complex	28840191	28870309
TC0500009131.hg.1	12.86	11.6	0.24	0.21	2.39	0.0003	0.0045	0.0012	0.0128	NM_005754; NM_198395; ENST00000356245; ENST00000394123; ENST00000507878; ENST00000517947; ENST00000518726; ENST00000519832; ENST00000520006; ENST00000520177; ENST00000520578; ENST00000522367; ENST00000522666; ENST00000522761; ENST00000523519; ENST00000627077; BC006997; BC108278; OTTHUMT00000252431; OTTHUMT00000373965; OTTHUMT00000373966; OTTHUMT00000373967; OTTHUMT00000373968; OTTHUMT00000373969;…	G3BP1	GTPase activating protein (SH3 domain) binding protein 1	chr5	+	Multiple_Complex	151771045	151812785
TC0700006662.hg.1	9.69	8.43	0.29	0.23	2.39	0.0003	0.0039	0.0004	0.0061	NM_020156; ENST00000223122; ENST00000402468; ENST00000419721; ENST00000429911; ENST00000436587; ENST00000467716; ENST00000476068; OTTHUMT00000324379; OTTHUMT00000324380; OTTHUMT00000324381; OTTHUMT00000324382; OTTHUMT00000324383; OTTHUMT00000326718	C1GALT1	core 1 synthase, glycoprotein-N-acetylgalactosamine 3-beta-galactosyltransferase 1	chr7	+	Multiple_Complex	7156934	7248651
TC0700013526.hg.1	10.55	9.29	0.47	0.33	2.39	0.0011	0.011	0.002	0.0191	NM_032581; ENST00000409763; ENST00000409923; ENST00000440481; ENST00000465661; ENST00000467005; ENST00000477349; ENST00000498833; BC018710; OTTHUMT00000326862; OTTHUMT00000326863; OTTHUMT00000326864; OTTHUMT00000326865; OTTHUMT00000326866; OTTHUMT00000326867; OTTHUMT00000326868	FAM126A	family with sequence similarity 126, member A	chr7	-	Multiple_Complex	22941259	23014151
TC1200010407.hg.1	6.61	5.35	0.58	0.62	2.39	0.0353	0.1351	0.0308	0.1328	NM_001173463; NM_001173464; NM_001173465; NM_017641; ENST00000361418; ENST00000361961; ENST00000541463; ENST00000544797; ENST00000546817; ENST00000547108; ENST00000547733; ENST00000550429; ENST00000551066; ENST00000551264; ENST00000552475; ENST00000552908; ENST00000552961; BC136414; OTTHUMT00000403576; OTTHUMT00000403577; OTTHUMT00000403578; OTTHUMT00000403579; OTTHUMT00000403580; OTTHUMT00000403…	KIF21A	kinesin family member 21A	chr12	-	Multiple_Complex	39293228	39443390
TC0200014785.hg.1	5.75	4.5	0.06	0.59	2.38	0.0142	0.0708	0.0067	0.0451	NM_018086; ENST00000333129; ENST00000409634; ENST00000482917; OTTHUMT00000157220; OTTHUMT00000157229; OTTHUMT00000332974	FIGN	fidgetin	chr2	-	Multiple_Complex	163593396	163736012
TC0300009702.hg.1	12.79	11.54	0.17	0.19	2.38	0.0014	0.0127	0.0045	0.034	NM_001194946; NM_001194947; NM_001291157; NM_004953; NM_182917; NM_198241; NM_198242; NM_198244; ENST00000319274; ENST00000342981; ENST00000346169; ENST00000350481; ENST00000352767; ENST00000382330; ENST00000392537; ENST00000411531; ENST00000413967; ENST00000414031; ENST00000421110; ENST00000422614; ENST00000424196; ENST00000426123; ENST00000427141; ENST00000427607; ENST00000427845; ENST000004283…	EIF4G1	eukaryotic translation initiation factor 4 gamma, 1	chr3	+	Multiple_Complex	184314495	184335358
TC0300010676.hg.1	9.37	8.12	0.37	0.16	2.38	0.0007	0.0077	0.0025	0.0221	NM_001207044; NM_015097; ENST00000313350; ENST00000333778; ENST00000359576; ENST00000399362; ENST00000461133; ENST00000462878; ENST00000464961; ENST00000467956; ENST00000468888; ENST00000475576; ENST00000476251; ENST00000476433; ENST00000480013; ENST00000480385; ENST00000482896; ENST00000485378; ENST00000486796; ENST00000487200; ENST00000487553; ENST00000491045; ENST00000493577; ENST00000494261; …	CLASP2	cytoplasmic linker associated protein 2	chr3	-	Multiple_Complex	33496245	33718356
TC0400012846.hg.1	12.89	11.63	0.17	0.15	2.38	4.26e-05	0.0011	0.0002	0.0033	NM_057175; ENST00000296543; ENST00000398947; ENST00000468029; ENST00000480277; ENST00000482087; ENST00000485905; ENST00000496716; BC093928; BC104806; OTTHUMT00000267839; OTTHUMT00000267840; OTTHUMT00000267842; OTTHUMT00000267843; OTTHUMT00000267844; OTTHUMT00000267845; OTTHUMT00000364346	NAA15	N(alpha)-acetyltransferase 15, NatA auxiliary subunit	chr4	+	Multiple_Complex	139301455	139391382
TC0400012964.hg.1	9.56	8.3	0.36	0.16	2.38	0.0028	0.0209	0.0027	0.0236	NM_001300897; NM_001300898; NM_144643; ENST00000281142; ENST00000439369; ENST00000502495; ENST00000503215; ENST00000503401; ENST00000506233; ENST00000506368; ENST00000511426; OTTHUMT00000257176; OTTHUMT00000364276; OTTHUMT00000364277; OTTHUMT00000364354; OTTHUMT00000364355; OTTHUMT00000364356; OTTHUMT00000364357; OTTHUMT00000364358	SCLT1	sodium channel and clathrin linker 1	chr4	-	Multiple_Complex	128883993	129093607
TC1200009649.hg.1	7.65	6.4	0.24	0.13	2.38	6.4e-05	0.0014	0.0002	0.0043	NM_001144958; NM_032680; ENST00000252322; ENST00000333750; ENST00000440314; ENST00000514026; ENST00000535292; ENST00000535507; BC150643	CRACR2A	calcium release activated channel regulator 2A	chr12	-	Multiple_Complex	3606633	3764819
TC1900008372.hg.1	13.64	12.39	0.14	0.22	2.38	9.54e-05	0.0019	0.0001	0.0029	NM_001204284; NM_006247; ENST00000012443; ENST00000391919; ENST00000467502; ENST00000467902; ENST00000478046; ENST00000486994; ENST00000487483; ENST00000491003; ENST00000492109; ENST00000493347; ENST00000525507; ENST00000527193; ENST00000527623; ENST00000532058; ENST00000595055; BC001970; OTTHUMT00000258969; OTTHUMT00000258970; OTTHUMT00000258971; OTTHUMT00000258972; OTTHUMT00000258973; OTTHUMT00…	PPP5C	protein phosphatase 5, catalytic subunit	chr19	+	Multiple_Complex	46346994	46392981
TC0100012149.hg.1	7.19	5.95	0.2	0.23	2.37	0.0039	0.027	0.0013	0.0138	NM_001305424; NM_020066; ENST00000319653; ENST00000441342; ENST00000447095; ENST00000463398; ENST00000496950; ENST00000543681; ENST00000545751; OTTHUMT00000096217; OTTHUMT00000096219; OTTHUMT00000096283; OTTHUMT00000096284; OTTHUMT00000323149; OTTHUMT00000323150	FMN2; ADH5P3	formin 2; alcohol dehydrogenase 5 (class III), chi polypeptide, pseudogene 3	chr1	+	Multiple_Complex	240014348	240475189
TC0100014585.hg.1	11.51	10.27	0.65	0.3	2.37	0.0031	0.0226	0.0053	0.038	NM_173808; ENST00000306821; ENST00000357731; ENST00000434200; ENST00000467479; ENST00000474357; ENST00000478526; BC036771; OTTHUMT00000026722; OTTHUMT00000026723; OTTHUMT00000026849; OTTHUMT00000026850; OTTHUMT00000026851	NEGR1	neuronal growth regulator 1	chr1	-	Multiple_Complex	71395940	72282734
TC0300012495.hg.1	7.67	6.42	0.18	0.49	2.37	0.0029	0.0218	0.0013	0.0138	NM_001278683; NM_001278685; NM_016201; NR_106885; ENST00000249883; ENST00000422605; ENST00000502491; ENST00000504234; ENST00000505596; ENST00000506107; ENST00000506326; ENST00000510560; ENST00000511759; ENST00000512955; ENST00000513145; ENST00000514516; ENST00000515172; ENST00000614799; BC011454; OTTHUMT00000348632; OTTHUMT00000348649; OTTHUMT00000357273; OTTHUMT00000357274; OTTHUMT00000357275; O…	AMOTL2; MIR6827; RPL39P5	angiomotin like 2; microRNA 6827; ribosomal protein L39 pseudogene 5	chr3	-	Multiple_Complex	134351852	134375479
TC0500008483.hg.1	11.11	9.87	0.44	0.42	2.37	0.0039	0.0269	0.0011	0.0122	NM_014035; ENST00000261369; ENST00000395451; ENST00000502387; ENST00000503149; ENST00000506996; ENST00000507364; ENST00000510914; ENST00000511211; ENST00000511545; ENST00000513613; ENST00000513881; ENST00000515729; BC010886; BC069012; OTTHUMT00000250885; OTTHUMT00000250886; OTTHUMT00000371380; OTTHUMT00000371381; OTTHUMT00000371383; OTTHUMT00000371384; OTTHUMT00000371385; OTTHUMT00000371386; OTTH…	SNX24	sorting nexin 24	chr5	+	Multiple_Complex	122843439	123029354
TC0600011385.hg.1	4.35	3.11	0.22	0.63	2.37	0.0143	0.071	0.0116	0.0672	FLOT1.pAug10-unspliced	FLOT1	Transcript Identified by AceView, Entrez Gene ID(s) 10211	chr6	-	Unassigned	30737504	30740026
TC0800011445.hg.1	6.33	5.09	0.18	0.31	2.37	0.0017	0.0146	0.0038	0.0299	NM_001146; NM_001199859; ENST00000297450; ENST00000517746; ENST00000518386; ENST00000520033; ENST00000520052; ENST00000520734; ENST00000521950; ENST00000522400; BC152411; BC152419; OTTHUMT00000380419; OTTHUMT00000380427; OTTHUMT00000380428; OTTHUMT00000380433; OTTHUMT00000380444; OTTHUMT00000380445; OTTHUMT00000380446; OTTHUMT00000380447	ANGPT1	angiopoietin 1	chr8	-	Multiple_Complex	107249482	107498055
TC0X00008866.hg.1	10.49	9.24	0.28	0.2	2.37	8.97e-05	0.0018	0.0003	0.0045	NM_001303543; NM_001303544; NM_001303545; NM_003372; ENST00000286428; ENST00000460509; ENST00000535916; ENST00000625964; BC046094; OTTHUMT00000058806; OTTHUMT00000058807; OTTHUMT00000058808	VBP1	von Hippel-Lindau binding protein 1	chrX	+	Multiple_Complex	155197007	155239841
TC1000007092.hg.1	7.53	6.29	0.14	0.32	2.37	0.0003	0.0046	0.0007	0.0089	NM_001172303; NM_001172304; NM_032844; ENST00000342386; ENST00000375940; ENST00000375946; ENST00000477034; BC009107; OTTHUMT00000047317; OTTHUMT00000047318; OTTHUMT00000047319; OTTHUMT00000047320; uc001itl.3	MASTL	microtubule associated serine/threonine kinase-like	chr10	+	Multiple_Complex	27154824	27186924
TC1100012954.hg.1	7.7	6.46	0.31	0.57	2.37	0.0003	0.0039	0.0003	0.0053	NM_001003818; NM_001198644; NM_001198645; NM_058166; ENST00000278302; ENST00000380097; ENST00000380107; ENST00000424369; ENST00000445329; ENST00000469187; ENST00000481603; ENST00000506134; ENST00000507320; ENST00000511284; ENST00000515022; ENST00000618326; ENST00000621176; BC047564; BC065575; OTTHUMT00000143376; OTTHUMT00000143377; OTTHUMT00000143378; OTTHUMT00000143379; OTTHUMT00000143380; OTTHU…	TRIM6	tripartite motif containing 6	chr11	+	Multiple_Complex	5596101	5612958
TC1200008642.hg.1	8.26	7.01	0.08	0.62	2.37	0.0006	0.0071	0.0014	0.0147	NM_017915; ENST00000327680; ENST00000392909; ENST00000392911; ENST00000392914; ENST00000412715; ENST00000417507; ENST00000457614; ENST00000535811; ENST00000537257; ENST00000541394; ENST00000541668; ENST00000543784; BC098313	PARPBP	PARP1 binding protein	chr12	+	Multiple_Complex	102120178	102197520
TC1200012111.hg.1	11.09	9.85	0.47	0.18	2.37	0.0008	0.0087	0.0023	0.0207	NM_016281; ENST00000392533; ENST00000419821; ENST00000535570; ENST00000536584; ENST00000536979; ENST00000537305; ENST00000537569; ENST00000537822; ENST00000537952; ENST00000538601; ENST00000539872; ENST00000540561; ENST00000541186; ENST00000541786; ENST00000541878; ENST00000542532; ENST00000542692; ENST00000542902; ENST00000543709; BC002756; OTTHUMT00000401456; OTTHUMT00000401457; OTTHUMT00000401…	TAOK3	TAO kinase 3	chr12	-	Multiple_Complex	118149801	118372945
TC1200012153.hg.1	12.66	11.41	0.26	0.2	2.37	0.0001	0.0021	0.0004	0.0063	NM_001080855; NM_001243756; NM_002859; NM_025157; ENST00000228307; ENST00000267257; ENST00000323871; ENST00000424649; ENST00000440827; ENST00000458477; ENST00000536957; ENST00000538144; ENST00000540221; ENST00000543331; ENST00000546532; ENST00000547746; ENST00000547772; ENST00000547983; ENST00000548912; ENST00000550205; ENST00000550795; ENST00000551327; ENST00000552550; BC136787; BC136794; BC1444…	PXN	paxillin	chr12	-	Multiple_Complex	120210439	120265771
TC1700012260.hg.1	10.76	9.52	0.31	0.12	2.37	0.0001	0.0021	5.92e-05	0.0016	NM_001042529; NM_001042532; NM_025233; ENST00000393818; ENST00000421097; ENST00000585811; ENST00000585909; ENST00000586771; ENST00000587157; ENST00000587214; ENST00000587858; ENST00000588353; ENST00000588757; ENST00000590958; ENST00000591583; ENST00000591753; ENST00000591779; BC067254; OTTHUMT00000450399; OTTHUMT00000450400; OTTHUMT00000450401; OTTHUMT00000450402; OTTHUMT00000450403; OTTHUMT00000…	COASY	CoA synthase	chr17	+	Multiple_Complex	42561467	42566281
TC2000006813.hg.1	8.91	7.67	0.31	0.27	2.37	8.81e-05	0.0018	0.0003	0.0049	NM_001310338; NM_001310339; NM_052865; ENST00000377704; ENST00000377709; ENST00000377710; ENST00000463219; ENST00000467391; BC016869; OTTHUMT00000078139; OTTHUMT00000078140; OTTHUMT00000078141; OTTHUMT00000078142; OTTHUMT00000078143	MGME1	mitochondrial genome maintenance exonuclease 1	chr20	+	Multiple_Complex	17968891	17991122
TSUnmapped00000123.hg.1	6.92	5.67	0.25	0.44	2.37	0.0003	0.0047	0.0004	0.0065	ENST00000626271	SLC2A6	solute carrier family 2 (facilitated glucose transporter), member 6 [Source:HGNC Symbol;Acc:HGNC:11011]			Coding
TSUnmapped00000299.hg.1	5.82	4.57	0.43	0.29	2.37	0.0241	0.103	0.0689	0.2276	ENST00000630172	TRAPPC4	trafficking protein particle complex 4			NonCoding
TC0300009337.hg.1	15.05	13.81	0.19	0.48	2.36	0.0014	0.0126	0.004	0.031	NM_001002800; NM_001288753; NM_005496; ENST00000344722; ENST00000357388; ENST00000462668; ENST00000462787; ENST00000465563; ENST00000465903; ENST00000467263; ENST00000467468; ENST00000468653; ENST00000469762; ENST00000469858; ENST00000470240; ENST00000472282; ENST00000472991; ENST00000484799; ENST00000485645; ENST00000485867; ENST00000486711; ENST00000487747; ENST00000488017; ENST00000489573; ENS…	SMC4	structural maintenance of chromosomes 4	chr3	+	Multiple_Complex	160399274	160434962
TC0300014090.hg.1	12.64	11.4	0.22	0.43	2.36	0.0002	0.0029	0.0005	0.007	NM_024524; ENST00000256031; ENST00000429136; ENST00000446356; ENST00000457986; ENST00000461660; ENST00000484023; ENST00000485194; ENST00000492983; ENST00000497567; ENST00000619199; OTTHUMT00000342801; OTTHUMT00000342802; OTTHUMT00000342803; OTTHUMT00000342804; OTTHUMT00000342805; OTTHUMT00000342815; OTTHUMT00000342816; OTTHUMT00000342817	ATP13A3	ATPase type 13A3	chr3	-	Multiple_Complex	194402674	194486659
TC0500012599.hg.1	11.8	10.56	0.18	0.21	2.36	0.003	0.0223	0.0098	0.0593	NM_033274; ENST00000257527; ENST00000517374; ENST00000517905; ENST00000517951; ENST00000519752; OTTHUMT00000252566; OTTHUMT00000373916; OTTHUMT00000373917; OTTHUMT00000373918; OTTHUMT00000373919	ADAM19	ADAM metallopeptidase domain 19	chr5	-	Multiple_Complex	157395534	157575823
TC0600007266.hg.1	5.7	4.46	0.39	0.71	2.36	0.008	0.0462	0.0113	0.0656	hsa_circ_0001584	HIST1H1C	Memczak2013 ANTISENSE, CDS, coding, INTERNAL best transcript NM_005319	chr6	+	NonCoding	26056047	26056184
TC0600012631.hg.1	9.47	8.22	0.1	0.15	2.36	2.93e-05	0.0008	9.77e-05	0.0023	NM_198468; ENST00000275053; ENST00000369251; ENST00000482634; ENST00000484170; ENST00000496119; ENST00000506256; ENST00000508820; ENST00000508976; ENST00000509383; ENST00000510018; ENST00000511335; ENST00000514790; OTTHUMT00000041573; OTTHUMT00000041574; OTTHUMT00000041575; OTTHUMT00000041576; OTTHUMT00000366739; OTTHUMT00000366740; OTTHUMT00000366758; OTTHUMT00000366759; OTTHUMT00000366760; OTTH…	MMS22L	MMS22-like, DNA repair protein	chr6	-	Multiple_Complex	97142161	97283217
TC0900009950.hg.1	13.54	12.29	0.11	0.21	2.36	0.0007	0.0079	0.0024	0.0215	NM_006289; NR_106911; ENST00000314888; ENST00000378192; ENST00000464379; ENST00000465002; ENST00000466916; ENST00000486788; ENST00000489255; ENST00000495712; ENST00000621699; BC042923; OTTHUMT00000052353; OTTHUMT00000052354; OTTHUMT00000052355; OTTHUMT00000052356; OTTHUMT00000052357; OTTHUMT00000052358; OTTHUMT00000355776; OTTHUMT00000355777	TLN1; MIR6852	talin 1; microRNA 6852	chr9	-	Multiple_Complex	35696948	35732395
TC1200009921.hg.1	4.84	3.6	0.39	0.99	2.36	0.0364	0.1382	0.0548	0.1956	NM_023920; ENST00000390677; BC069376; BC095518; OTTHUMT00000400229; uc001qzg.1	TAS2R13	taste receptor, type 2, member 13	chr12	-	Coding	10907926	10909562
TC1400007915.hg.1	6.48	5.24	0.78	0.71	2.36	0.2993	0.5506	0.4716	0.7097	TTC8.sAug10-unspliced	TTC8	Transcript Identified by AceView, Entrez Gene ID(s) 123016	chr14	+	Unassigned	88847112	88847367
TC1500007093.hg.1	12.16	10.92	0.17	0.19	2.36	0.0001	0.002	0.0003	0.0051	NM_001284335; NM_001284336; NM_003758; ENST00000261868; ENST00000424492; ENST00000535391; ENST00000536248; ENST00000558053; ENST00000558227; ENST00000558353; BC002719; OTTHUMT00000253850; OTTHUMT00000396804; OTTHUMT00000396805; OTTHUMT00000396806; OTTHUMT00000415583; OTTHUMT00000415584; OTTHUMT00000415585	EIF3J	eukaryotic translation initiation factor 3, subunit J	chr15	+	Multiple_Complex	44537057	44563029
TC1700010693.hg.1	14.9	13.66	0.11	0.2	2.36	7.09e-05	0.0015	0.0001	0.0025	NM_001096; NM_001303274; NM_001303275; NM_198830; ENST00000352035; ENST00000353196; ENST00000393896; ENST00000537919; ENST00000588547; ENST00000588779; ENST00000590151; ENST00000590735; ENST00000590770; ENST00000592970; BC006195; OTTHUMT00000257465; OTTHUMT00000257466; OTTHUMT00000449109; OTTHUMT00000449110; OTTHUMT00000449111; OTTHUMT00000449112; OTTHUMT00000449113; OTTHUMT00000449114; OTTHUMT00…	ACLY	ATP citrate lyase	chr17	-	Multiple_Complex	41866908	41930634
TSUnmapped00000383.hg.1	11.94	10.7	0.11	0.27	2.36	9.66e-05	0.0019	0.0002	0.0039	ENST00000630070	HYOU1	hypoxia up-regulated 1			Coding
TC0200009964.hg.1	14.22	12.99	0.1	0.02	2.35	9.18e-06	0.0004	3.63e-05	0.0011	NM_003642; NR_027862; ENST00000264108; ENST00000392584; ENST00000412731; ENST00000457761; ENST00000460481; ENST00000494601; BC063003; OTTHUMT00000255377; OTTHUMT00000334716; OTTHUMT00000334717; OTTHUMT00000334718; OTTHUMT00000334719; OTTHUMT00000334720	HAT1	histone acetyltransferase 1	chr2	+	Multiple_Complex	171922425	171983686
TC0300007579.hg.1	9.1	7.87	0.68	0.22	2.35	0.0117	0.061	0.0341	0.1426	NM_177966; ENST00000311180; ENST00000487257; OTTHUMT00000351440; OTTHUMT00000351441	PDE12	phosphodiesterase 12	chr3	+	Coding	57556254	57566844
TC0300011403.hg.1	7.87	6.64	0.17	0.3	2.35	4.26e-05	0.0011	7.96e-05	0.002	NM_001033057; NM_004742; NM_015520; ENST00000330909; ENST00000402939; ENST00000460329; ENST00000463103; ENST00000464060; ENST00000468159; ENST00000470990; ENST00000472257; ENST00000476403; ENST00000476703; ENST00000479287; ENST00000480729; ENST00000483466; ENST00000494271; ENST00000496734; ENST00000497477; ENST00000611645; ENST00000621418; OTTHUMT00000349126; OTTHUMT00000349127; OTTHUMT0000034912…	MAGI1	membrane associated guanylate kinase, WW and PDZ domain containing 1	chr3	-	Multiple_Complex	65353525	66038834
TC0500009652.hg.1	13.47	12.23	0.12	0.13	2.35	6.65e-05	0.0015	0.0002	0.0043	NM_004499; NM_031266; ENST00000355836; ENST00000358344; ENST00000504796; ENST00000504898; ENST00000506259; ENST00000506339; ENST00000514633; ENST00000515193; ENST00000615932; BC001616; BC002625; BC004561; BC009359; BC036708; OTTHUMT00000373519; OTTHUMT00000373520; OTTHUMT00000373521; OTTHUMT00000373522; OTTHUMT00000373523; OTTHUMT00000373524; OTTHUMT00000373526; OTTHUMT00000373527	HNRNPAB	heterogeneous nuclear ribonucleoprotein A/B	chr5	+	Multiple_Complex	178204507	178211183
TC0800012146.hg.1	7.12	5.89	0.43	0.17	2.35	0.0002	0.0027	0.0005	0.0073	NM_023078; ENST00000220966; ENST00000377579; ENST00000433751; ENST00000447926; ENST00000462036; ENST00000482616; ENST00000495276; BC007993; OTTHUMT00000347081; OTTHUMT00000347082; OTTHUMT00000347084; OTTHUMT00000347085; OTTHUMT00000347086; OTTHUMT00000347087; OTTHUMT00000476210; uc003yyy.3	PYCRL	pyrroline-5-carboxylate reductase-like	chr8	-	Multiple_Complex	143603913	143609773
TC2200007114.hg.1	13.46	12.22	0.16	0.34	2.35	3.3e-05	0.0009	0.0001	0.0023	NM_003405; ENST00000248975; ENST00000397492; ENST00000420430; ENST00000443669; ENST00000471374; ENST00000479649; BC003047; OTTHUMT00000075721; OTTHUMT00000128919; OTTHUMT00000128920; OTTHUMT00000128921; OTTHUMT00000128922; OTTHUMT00000319307	YWHAH	tyrosine 3-monooxygenase/tryptophan 5-monooxygenase activation protein, eta	chr22	+	Multiple_Complex	31944461	31957603
TC0100007493.hg.1	7.71	6.49	0.71	0.88	2.34	0.0161	0.0772	0.0167	0.0864	NM_001013642; ENST00000522111; ENST00000531285; BC069216; OTTHUMT00000012346; OTTHUMT00000385397	TRNP1	TMF1-regulated nuclear protein 1	chr1	+	Multiple_Complex	26993704	27000898
TC0100007954.hg.1	11.92	10.7	0.27	0.74	2.34	0.0377	0.1419	0.0892	0.2699	NM_001198978; NM_001198979; NM_001198980; NM_022733; ENST00000372708; ENST00000372718; ENST00000435168; ENST00000487871; ENST00000539317; ENST00000614549; BC021133; OTTHUMT00000019074; OTTHUMT00000019075; OTTHUMT00000019076; OTTHUMT00000019077	SMAP2	small ArfGAP2	chr1	+	Multiple_Complex	40344850	40423326
TC0100013630.hg.1	5.47	4.25	0.93	0.74	2.34	0.0342	0.1321	0.034	0.1426	YARS.rAug10-unspliced	YARS	Transcript Identified by AceView, Entrez Gene ID(s) 8565	chr1	-	Unassigned	32783844	32784008
TC0100018432.hg.1	14	12.77	0.12	0.24	2.34	0.0001	0.002	0.0004	0.0059	NM_005066; ENST00000357214; BC051192; OTTHUMT00000011984	SFPQ	splicing factor proline/glutamine-rich	chr1	-	Multiple_Complex	35182932	35193148
TC0800009239.hg.1	11.91	10.68	0.05	0.29	2.34	4.27e-05	0.0011	0.0001	0.003	NM_001916; ENST00000318911; ENST00000525122; ENST00000528618; ENST00000533444; BC001006; BC015616; BC020566; OTTHUMT00000382895; OTTHUMT00000382896; OTTHUMT00000382897; OTTHUMT00000382898	CYC1	cytochrome c-1	chr8	+	Multiple_Complex	144095027	144097527
TC0X00008198.hg.1	13.02	11.79	0.19	0.12	2.34	0.0002	0.0034	0.0002	0.004	NM_001136025; NM_001172335; NM_001282337; NM_001282338; NM_005032; ENST00000289290; ENST00000355899; ENST00000420625; ENST00000466150; ENST00000473026; ENST00000481823; ENST00000489283; ENST00000497870; ENST00000539310; ENST00000626746; BC039049; BC056898; OTTHUMT00000057976; OTTHUMT00000057977; OTTHUMT00000356067; OTTHUMT00000356068; OTTHUMT00000356232; OTTHUMT00000356233; OTTHUMT00000356234; OT…	PLS3	plastin 3	chrX	+	Multiple_Complex	115560850	115650861
TC1000009244.hg.1	10.22	8.99	0.12	0.24	2.34	0.0002	0.0031	0.0006	0.0083	NM_016567; NM_078468; NM_078469; ENST00000278100; ENST00000299130; ENST00000368759; ENST00000463330; ENST00000478798; BC009771; OTTHUMT00000050940; OTTHUMT00000050941; OTTHUMT00000050942; OTTHUMT00000050943; OTTHUMT00000050944	BCCIP	BRCA2 and CDKN1A interacting protein	chr10	+	Multiple_Complex	125823535	125853695
TC1000009908.hg.1	15.83	14.6	0.26	0.13	2.34	0.0002	0.0034	0.0002	0.0041	NM_012425; NM_152724; ENST00000345264; ENST00000377911; ENST00000377921; ENST00000464074; ENST00000602389; BC005993; BC008691; BC015644; OTTHUMT00000047005; OTTHUMT00000047006; OTTHUMT00000047007; OTTHUMT00000047008	RSU1	Ras suppressor protein 1	chr10	-	Multiple_Complex	16590611	16817528
TC1200012163.hg.1	9.92	8.69	0.26	0.39	2.34	0.0005	0.0058	0.0017	0.0165	NM_003769; ENST00000229390; ENST00000546942; ENST00000548326; ENST00000548792; ENST00000550458; ENST00000603963; BC093971; BC093973; OTTHUMT00000108983; OTTHUMT00000403675; OTTHUMT00000403676; OTTHUMT00000403677; OTTHUMT00000403678; OTTHUMT00000469703	SRSF9	serine/arginine-rich splicing factor 9	chr12	-	Multiple_Complex	120461668	120469793
TC1400009242.hg.1	8.08	6.85	0.24	0.65	2.34	0.0129	0.0656	0.0395	0.1577	NM_001008396; NM_007086; ENST00000360586; ENST00000420358; ENST00000455555; ENST00000475379; ENST00000567693; BC063041; OTTHUMT00000276897; OTTHUMT00000318343; OTTHUMT00000318344; OTTHUMT00000318345; OTTHUMT00000411298	WDHD1	WD repeat and HMG-box DNA binding protein 1	chr14	-	Multiple_Complex	54938938	55027105
TC1900007418.hg.1	8.77	7.54	0.38	0.67	2.34	0.0009	0.0091	0.0031	0.0259	NM_001199196; NM_033415; ENST00000269932; ENST00000392335; ENST00000392336; ENST00000535288; ENST00000535478; ENST00000535612; ENST00000535758; ENST00000535795; ENST00000536098; ENST00000537263; ENST00000538663; ENST00000539985; ENST00000540634; ENST00000540707; ENST00000540792; ENST00000541725; ENST00000541898; ENST00000543877; ENST00000545091; ENST00000546344; BC067125; OTTHUMT00000403225; OTTH…	ARMC6	armadillo repeat containing 6	chr19	+	Multiple_Complex	19033575	19060311
TC0100009048.hg.1	7.13	5.91	0.56	0.26	2.33	0.0028	0.0212	0.0084	0.0531	hsa_circ_0000092	RPL5	Memczak2013 ALT_ACCEPTOR, ALT_DONOR, coding, INTERNAL, intronic best transcript NM_000969	chr1	+	NonCoding	92839497	92839610
TC0100013924.hg.1	13.48	12.26	0.18	0.2	2.33	0.0003	0.0039	0.0007	0.0089	NM_001256399; NM_001256401; NM_001256402; NM_022821; NR_046117; NR_106792; ENST00000372458; ENST00000413844; ENST00000464204; ENST00000465321; ENST00000468865; ENST00000470769; ENST00000470968; ENST00000478481; ENST00000479439; ENST00000479686; ENST00000482302; ENST00000487209; ENST00000496932; ENST00000497050; ENST00000497569; ENST00000621166; ENST00000621943; BC000618; BC095456; OTTHUMT00000019…	ELOVL1; MIR6734	ELOVL fatty acid elongase 1; microRNA 6734	chr1	-	Multiple_Complex	43363397	43368074
TC0400010282.hg.1	12.54	11.32	0.26	0.39	2.33	0.009	0.0504	0.0144	0.0779	NM_001297592; NM_001297594; NM_015187; ENST00000264868; ENST00000399878; ENST00000502949; ENST00000507618; ENST00000509290; ENST00000510448; ENST00000510880; ENST00000512286; ENST00000513364; ENST00000513416; ENST00000513691; ENST00000514321; ENST00000514872; BC060867; OTTHUMT00000360259; OTTHUMT00000360260; OTTHUMT00000360261; OTTHUMT00000360263; OTTHUMT00000360264; OTTHUMT00000360265; OTTHUMT00…	SEL1L3	sel-1 suppressor of lin-12-like 3 (C. elegans)	chr4	-	Multiple_Complex	25747427	25863760
TC0500011435.hg.1	11.61	10.39	0.4	0.12	2.33	0.0011	0.0104	0.002	0.019	NM_001286812; NM_198273; ENST00000315948; ENST00000453259; ENST00000500869; ENST00000509384; BC136740; BC136741; OTTHUMT00000369986; OTTHUMT00000369987; OTTHUMT00000369989; OTTHUMT00000369990	LYSMD3	LysM, putative peptidoglycan-binding, domain containing 3	chr5	-	Multiple_Complex	90515611	90529584
TC0500013228.hg.1	10.6	9.38	0.29	0.38	2.33	0.0004	0.0049	0.001	0.0119	NM_001300860; NM_014829; NR_125341; ENST00000354283; ENST00000452510; ENST00000503946; ENST00000505592; ENST00000506332; ENST00000507392; ENST00000509178; ENST00000509255; ENST00000513592; ENST00000513987; ENST00000628477; BC012304; OTTHUMT00000371583; OTTHUMT00000371584; OTTHUMT00000371585; OTTHUMT00000371586; OTTHUMT00000371587; OTTHUMT00000371589; OTTHUMT00000371590; OTTHUMT00000371591; OTTHUM…	DDX46	DEAD (Asp-Glu-Ala-Asp) box polypeptide 46	chr5	+	Multiple_Complex	134758734	134831138
TC0600010565.hg.1	9.98	8.76	0.05	0.12	2.33	3.03e-05	0.0008	9.67e-05	0.0023	NM_001069; NM_001310315; ENST00000333628; ENST00000489942; BC001194; BC018780; OTTHUMT00000039662; OTTHUMT00000039663	TUBB2A	tubulin, beta 2A class IIa	chr6	-	Multiple_Complex	3153666	3157549
TC1000007883.hg.1	7.92	6.7	1.55	0.87	2.33	0.0852	0.2489	0.1996	0.4431	NM_002727; NR_036430; ENST00000242465; ENST00000462445; BC015516; OTTHUMT00000048379; OTTHUMT00000048380	SRGN	serglycin	chr10	+	Multiple_Complex	69088072	69104811
TC1400006513.hg.1	8.38	7.16	0.11	0.27	2.33	4.61e-05	0.0011	0.0001	0.0026	NM_001042618; NM_005484; ENST00000250416; ENST00000429687; ENST00000527384; ENST00000527915; ENST00000528465; ENST00000529465; ENST00000530598; ENST00000532299; ENST00000534664; ENST00000539930; ENST00000555140; OTTHUMT00000387845; OTTHUMT00000387847; OTTHUMT00000387850; OTTHUMT00000387851; OTTHUMT00000387852; OTTHUMT00000387853; OTTHUMT00000387854; OTTHUMT00000387855; OTTHUMT00000400504; OTTHUMT…	PARP2	poly(ADP-ribose) polymerase 2	chr14	+	Multiple_Complex	20343582	20357905
TC1400009698.hg.1	13.98	12.76	0.2	0.74	2.33	0.0406	0.1494	0.1093	0.3091	NM_000428; ENST00000261978; ENST00000553939; ENST00000554861; ENST00000556206; ENST00000556690; ENST00000557425; BC078659; OTTHUMT00000413595; OTTHUMT00000413596; OTTHUMT00000413597; OTTHUMT00000413598; OTTHUMT00000413599; OTTHUMT00000413601	LTBP2	latent transforming growth factor beta binding protein 2	chr14	-	Multiple_Complex	74498170	74612378
TC0200011548.hg.1	9.75	8.54	0.38	0.62	2.32	0.0087	0.0491	0.0111	0.0648	NM_003310; ENST00000382125; ENST00000398659; ENST00000406835; ENST00000435721; ENST00000441271; ENST00000443925; ENST00000444776; ENST00000455162; ENST00000462515; ENST00000463662; ENST00000470625; ENST00000478754; ENST00000482570; ENST00000496433; BC002485; OTTHUMT00000206694; OTTHUMT00000322628; OTTHUMT00000322629; OTTHUMT00000322630; OTTHUMT00000322631; OTTHUMT00000322632; OTTHUMT00000322633; …	TSSC1	tumor suppressing subtransferable candidate 1	chr2	-	Multiple_Complex	3188925	3377882
TC0300007068.hg.1	13.72	12.51	0.19	0.15	2.32	1.32e-05	0.0005	2.05e-05	0.0007	NM_005109; ENST00000311806; ENST00000426620; ENST00000446845; ENST00000467900; ENST00000483695; ENST00000492714; BC008726; OTTHUMT00000253744; OTTHUMT00000342706; OTTHUMT00000342708; OTTHUMT00000342709; OTTHUMT00000342710; OTTHUMT00000342711	OXSR1	oxidative stress responsive 1	chr3	+	Multiple_Complex	38165089	38255488
TC0300011815.hg.1	16.47	15.25	0.26	0.32	2.32	0.0003	0.0045	0.0012	0.013	NM_080927; ENST00000326840; ENST00000326857; ENST00000449482; ENST00000460008; ENST00000469648; ENST00000470393; ENST00000479144; ENST00000486004; ENST00000494614; ENST00000496736; BC029658; OTTHUMT00000324675; OTTHUMT00000324676; OTTHUMT00000324677; OTTHUMT00000324678; OTTHUMT00000324679; OTTHUMT00000324680; OTTHUMT00000324681; OTTHUMT00000353094; OTTHUMT00000353095; OTTHUMT00000353096	DCBLD2	discoidin, CUB and LCCL domain containing 2	chr3	-	Multiple_Complex	98795941	98901689
TC0500009423.hg.1	7.39	6.18	0.2	1.06	2.32	0.2188	0.4585	0.4037	0.6568	hsa_circ_0092356	NPM1	Zhang2013 ALT_ACCEPTOR, ALT_DONOR, coding, INTERNAL, intronic best transcript NM_002520	chr5	+	NonCoding	171391860	171392439
[truncated: 20,508 more rows]
