# Supplementary material for: Adipose‐derived stem cell spheroids are superior to single‐cell suspensions to improve fat autograft long‐term survival
Source: J Cell Mol Med. 2022 Feb 11;26(5):1421–33. doi: 10.1111/jcmm.17082 (PMC8899177; doi:10.1111/jcmm.17082)
Supplement: Supplementary file 8 — Table S3 [file JCMM-26-1421-s006.xlsx]

## Sheet: Proteins lost in 3D
									Total Spectrum Count	Total Spectrum Count	Total Spectrum Count	Total Spectrum Count
pl20019_OPSeauve									2D	2D	3D	3D
#	Visible?	Starred?	Identified Proteins (1449)	Accession Number	Alternate ID	Molecular Weight	Quantitative Profile	Taxonomy	2D C2	2D C3	3D C2	3D C3
1092	TRUE	Empty	Collagen alpha-1(XII) chain OS=Homo sapiens (Human) OX=9606 GN=COL12A1 PE=1 SV=2	COCA1_HUMAN	COL12A1	333 kDa	2D high, 3D low	Homo sapiens	74	85	0	0
1076	TRUE	Empty	Complement C3 OS=Homo sapiens (Human) OX=9606 GN=C3 PE=1 SV=2	CO3_HUMAN	C3	187 kDa	2D high, 3D low	Homo sapiens	45	61	0	0
747	TRUE	Empty	Immunoglobulin heavy constant gamma 2 OS=Homo sapiens (Human) OX=9606 GN=IGHG2 PE=1 SV=2	IGHG2_HUMAN	IGHG2	36 kDa	2D high, 3D low	Homo sapiens	34	40	0	0
1086	TRUE	Empty	Collagen alpha-2(V) chain OS=Homo sapiens (Human) OX=9606 GN=COL5A2 PE=1 SV=3	CO5A2_HUMAN	COL5A2	145 kDa	2D high, 3D low	Homo sapiens	36	36	0	0
746	TRUE	Empty	Immunoglobulin heavy constant gamma 3 OS=Homo sapiens (Human) OX=9606 GN=IGHG3 PE=1 SV=2	IGHG3_HUMAN	IGHG3	41 kDa	2D high, 3D low	Homo sapiens	31	36	0	0
902	TRUE	Empty	Fibrillin-2 OS=Homo sapiens (Human) OX=9606 GN=FBN2 PE=1 SV=3	FBN2_HUMAN	FBN2	315 kDa	2D high, 3D low	Homo sapiens	35	25	0	0
1072	TRUE	Empty	Complement factor H OS=Homo sapiens (Human) OX=9606 GN=CFH PE=1 SV=4	CFAH_HUMAN	CFH	139 kDa	2D high, 3D low	Homo sapiens	29	26	0	0
1075	TRUE	Empty	Complement C4-A OS=Homo sapiens (Human) OX=9606 GN=C4A PE=1 SV=2	CO4A_HUMAN (+1)	C4A	193 kDa	2D high, 3D low	Homo sapiens	25	22	0	0
172	TRUE	Empty	Sulfhydryl oxidase 1 OS=Homo sapiens (Human) OX=9606 GN=QSOX1 PE=1 SV=3	QSOX1_HUMAN	QSOX1	83 kDa	2D high, 3D low	Homo sapiens	20	22	0	0
980	TRUE	Empty	Ectonucleotide pyrophosphatase/phosphodiesterase family member 2 OS=Homo sapiens (Human) OX=9606 GN=ENPP2 PE=1 SV=3	ENPP2_HUMAN	ENPP2	99 kDa	2D high, 3D low	Homo sapiens	21	26	0	0
529	TRUE	Empty	Olfactomedin-like protein 3 OS=Homo sapiens (Human) OX=9606 GN=OLFML3 PE=2 SV=1	OLFL3_HUMAN	OLFML3	46 kDa	2D high, 3D low	Homo sapiens	18	23	0	0
1103	TRUE	Empty	Coiled-coil domain-containing protein 80 OS=Homo sapiens (Human) OX=9606 GN=CCDC80 PE=1 SV=1	CCD80_HUMAN	CCDC80	108 kDa	2D high, 3D low	Homo sapiens	20	18	0	0
744	TRUE	Empty	Immunoglobulin heavy constant mu OS=Homo sapiens (Human) OX=9606 GN=IGHM PE=1 SV=4	IGHM_HUMAN	IGHM	49 kDa	2D high, 3D low	Homo sapiens	19	20	0	0
992	TRUE	Empty	EGF-containing fibulin-like extracellular matrix protein 1 OS=Homo sapiens (Human) OX=9606 GN=EFEMP1 PE=1 SV=2	FBLN3_HUMAN	EFEMP1	55 kDa	[]	Homo sapiens	12	22	0	0
768	TRUE	Empty	Histone H2A type 1-B/E OS=Homo sapiens (Human) OX=9606 GN=HIST1H2AB PE=1 SV=2	H2A1B_HUMAN (+2)	HIST1H2AB	14 kDa	[]	Homo sapiens	0	5	0	0
1240	TRUE	Empty	Antithrombin-III OS=Homo sapiens (Human) OX=9606 GN=SERPINC1 PE=1 SV=1	ANT3_HUMAN	SERPINC1	53 kDa	2D high, 3D low	Homo sapiens	14	16	0	0
1198	TRUE	Empty	Bone morphogenetic protein 1 OS=Homo sapiens (Human) OX=9606 GN=BMP1 PE=1 SV=2	BMP1_HUMAN	BMP1	111 kDa	2D high, 3D low	Homo sapiens	13	17	0	0
671	TRUE	Empty	Laminin subunit alpha-2 OS=Homo sapiens (Human) OX=9606 GN=LAMA2 PE=1 SV=4	LAMA2_HUMAN	LAMA2	344 kDa	2D high, 3D low	Homo sapiens	14	17	0	0
869	TRUE	Empty	Glia-derived nexin OS=Homo sapiens (Human) OX=9606 GN=SERPINE2 PE=1 SV=1	GDN_HUMAN	SERPINE2	44 kDa	2D high, 3D low	Homo sapiens	11	14	0	0
347	TRUE	Empty	Protein-lysine 6-oxidase OS=Homo sapiens (Human) OX=9606 GN=LOX PE=1 SV=2	LYOX_HUMAN	LOX	47 kDa	2D high, 3D low	Homo sapiens	16	13	0	0
739	TRUE	Empty	Immunoglobulin lambda constant 2 OS=Homo sapiens (Human) OX=9606 GN=IGLC2 PE=1 SV=1	IGLC2_HUMAN (+4)	IGLC2	11 kDa	2D high, 3D low	Homo sapiens	15	13	0	0
1283	TRUE	Empty	Adipocyte enhancer-binding protein 1 OS=Homo sapiens (Human) OX=9606 GN=AEBP1 PE=1 SV=1	AEBP1_HUMAN	AEBP1	131 kDa	[]	Homo sapiens	9	16	0	0
142	TRUE	Empty	Testican-1 OS=Homo sapiens (Human) OX=9606 GN=SPOCK1 PE=1 SV=1	TICN1_HUMAN	SPOCK1	49 kDa	2D high, 3D low	Homo sapiens	10	14	0	0
615	TRUE	Empty	Microfibril-associated glycoprotein 4 OS=Homo sapiens (Human) OX=9606 GN=MFAP4 PE=1 SV=2	MFAP4_HUMAN	MFAP4	29 kDa	2D high, 3D low	Homo sapiens	12	12	0	0
1268	TRUE	Empty	Alpha-1B-glycoprotein OS=Homo sapiens (Human) OX=9606 GN=A1BG PE=1 SV=4	A1BG_HUMAN	A1BG	54 kDa	2D high, 3D low	Homo sapiens	12	14	0	0
1237	TRUE	Empty	Apolipoprotein B-100 OS=Homo sapiens (Human) OX=9606 GN=APOB PE=1 SV=2	APOB_HUMAN	APOB	516 kDa	[]	Homo sapiens	10	18	0	0
713	TRUE	Empty	Integrin beta-like protein 1 OS=Homo sapiens (Human) OX=9606 GN=ITGBL1 PE=2 SV=1	ITGBL_HUMAN	ITGBL1	54 kDa	[]	Homo sapiens	15	9	0	0
468	TRUE	Empty	Platelet factor 4 OS=Homo sapiens (Human) OX=9606 GN=PF4 PE=1 SV=2	PLF4_HUMAN	PF4	11 kDa	2D high, 3D low	Homo sapiens	12	11	0	0
168	TRUE	Empty	Sushi repeat-containing protein SRPX OS=Homo sapiens (Human) OX=9606 GN=SRPX PE=1 SV=1	SRPX_HUMAN	SRPX	52 kDa	2D high, 3D low	Homo sapiens	9	12	0	0
1338	TRUE	Empty	ADAMTS-like protein 1 OS=Homo sapiens (Human) OX=9606 GN=ADAMTSL1 PE=1 SV=4	ATL1_HUMAN	ADAMTSL1	193 kDa	2D high, 3D low	Homo sapiens	12	9	0	0
1157	TRUE	Empty	Calsyntenin-1 OS=Homo sapiens (Human) OX=9606 GN=CLSTN1 PE=1 SV=1	CSTN1_HUMAN	CLSTN1	110 kDa	2D high, 3D low	Homo sapiens	11	10	0	0
1192	TRUE	Empty	C-type lectin domain family 11 member A OS=Homo sapiens (Human) OX=9606 GN=CLEC11A PE=1 SV=1	CLC11_HUMAN	CLEC11A	36 kDa	2D high, 3D low	Homo sapiens	10	10	0	0
1087	TRUE	Empty	Collagen alpha-2(IV) chain OS=Homo sapiens (Human) OX=9606 GN=COL4A2 PE=1 SV=4	CO4A2_HUMAN	COL4A2	168 kDa	[]	Homo sapiens	8	14	0	0
1267	TRUE	Empty	Alpha-2-HS-glycoprotein OS=Homo sapiens (Human) OX=9606 GN=AHSG PE=1 SV=2	FETUA_HUMAN	AHSG	39 kDa	2D high, 3D low	Homo sapiens	13	10	0	0
1275	TRUE	Empty	Aldo-keto reductase family 1 member C1 OS=Homo sapiens (Human) OX=9606 GN=AKR1C1 PE=1 SV=1	AK1C1_HUMAN (+1)	AKR1C1	37 kDa	2D high, 3D low	Homo sapiens	2	2	0	0
1239	TRUE	Empty	Apolipoprotein A-I OS=Homo sapiens (Human) OX=9606 GN=APOA1 PE=1 SV=1	APOA1_HUMAN	APOA1	31 kDa	[]	Homo sapiens	13	7	0	0
1130	TRUE	Empty	Ceruloplasmin OS=Homo sapiens (Human) OX=9606 GN=CP PE=1 SV=1	CERU_HUMAN	CP	122 kDa	2D high, 3D low	Homo sapiens	9	10	0	0
991	TRUE	Empty	EGF-containing fibulin-like extracellular matrix protein 2 OS=Homo sapiens (Human) OX=9606 GN=EFEMP2 PE=1 SV=3	FBLN4_HUMAN	EFEMP2	49 kDa	2D high, 3D low	Homo sapiens	7	9	0	0
672	TRUE	Empty	Laminin subunit alpha-1 OS=Homo sapiens (Human) OX=9606 GN=LAMA1 PE=1 SV=2	LAMA1_HUMAN	LAMA1	337 kDa	[]	Homo sapiens	6	14	0	0
1093	TRUE	Empty	Collagen alpha-1(XI) chain OS=Homo sapiens (Human) OX=9606 GN=COL11A1 PE=1 SV=4	COBA1_HUMAN	COL11A1	181 kDa	[]	Homo sapiens	15	0	0	0
1189	TRUE	Empty	CCN family member 1 OS=Homo sapiens (Human) OX=9606 GN=CCN1 PE=1 SV=1	CCN1_HUMAN	CCN1	42 kDa	2D high, 3D low	Homo sapiens	9	8	0	0
749	TRUE	Empty	Immunoglobulin heavy constant alpha 2 OS=Homo sapiens (Human) OX=9606 GN=IGHA2 PE=1 SV=4	IGHA2_HUMAN	IGHA2	37 kDa	[]	Homo sapiens	9	0	0	0
1212	TRUE	Empty	Beta-1,4-galactosyltransferase 1 OS=Homo sapiens (Human) OX=9606 GN=B4GALT1 PE=1 SV=5	B4GT1_HUMAN	B4GALT1	44 kDa	2D high, 3D low	Homo sapiens	8	8	0	0
1150	TRUE	Empty	Cartilage oligomeric matrix protein OS=Homo sapiens (Human) OX=9606 GN=COMP PE=1 SV=2	COMP_HUMAN	COMP	83 kDa	2D high, 3D low	Homo sapiens	11	8	0	0
205	TRUE	Empty	Soluble scavenger receptor cysteine-rich domain-containing protein SSC5D OS=Homo sapiens (Human) OX=9606 GN=SSC5D PE=1 SV=3	SRCRL_HUMAN	SSC5D	166 kDa	2D high, 3D low	Homo sapiens	8	8	0	0
556	TRUE	Empty	Neuropilin-1 OS=Homo sapiens (Human) OX=9606 GN=NRP1 PE=1 SV=3	NRP1_HUMAN	NRP1	103 kDa	2D high, 3D low	Homo sapiens	7	9	0	0
722	TRUE	Empty	Insulin-like growth factor-binding protein 5 OS=Homo sapiens (Human) OX=9606 GN=IGFBP5 PE=1 SV=1	IBP5_HUMAN	IGFBP5	31 kDa	2D high, 3D low	Homo sapiens	10	7	0	0
677	TRUE	Empty	Lactadherin OS=Homo sapiens (Human) OX=9606 GN=MFGE8 PE=1 SV=3	MFGM_HUMAN	MFGE8	43 kDa	2D high, 3D low	Homo sapiens	7	7	0	0
623	TRUE	Empty	Matrix-remodeling-associated protein 5 OS=Homo sapiens (Human) OX=9606 GN=MXRA5 PE=1 SV=3	MXRA5_HUMAN	MXRA5	312 kDa	[]	Homo sapiens	0	14	0	0
732	TRUE	Empty	Inactive serine protease PAMR1 OS=Homo sapiens (Human) OX=9606 GN=PAMR1 PE=1 SV=1	PAMR1_HUMAN	PAMR1	80 kDa	2D high, 3D low	Homo sapiens	6	7	0	0
694	TRUE	Empty	Keratin, type I cytoskeletal 17 OS=Homo sapiens (Human) OX=9606 GN=KRT17 PE=1 SV=2	K1C17_HUMAN	KRT17	48 kDa	[]	Homo sapiens	0	7	0	0
835	TRUE	Empty	Gremlin-1 OS=Homo sapiens (Human) OX=9606 GN=GREM1 PE=1 SV=1	GREM1_HUMAN (+1)	GREM1	21 kDa	2D high, 3D low	Homo sapiens	6	6	0	0
643	TRUE	Empty	Lysyl oxidase homolog 1 OS=Homo sapiens (Human) OX=9606 GN=LOXL1 PE=1 SV=2	LOXL1_HUMAN	LOXL1	63 kDa	[]	Homo sapiens	4	7	0	0
469	TRUE	Empty	Platelet basic protein OS=Homo sapiens (Human) OX=9606 GN=PPBP PE=1 SV=3	CXCL7_HUMAN	PPBP	14 kDa	2D high, 3D low	Homo sapiens	6	6	0	0
228	TRUE	Empty	Serum amyloid P-component OS=Homo sapiens (Human) OX=9606 GN=APCS PE=1 SV=2	SAMP_HUMAN	APCS	25 kDa	2D high, 3D low	Homo sapiens	6	6	0	0
1235	TRUE	Empty	Apolipoprotein E OS=Homo sapiens (Human) OX=9606 GN=APOE PE=1 SV=1	APOE_HUMAN	APOE	36 kDa	2D high, 3D low	Homo sapiens	7	5	0	0
1091	TRUE	Empty	Collagen alpha-1(XIV) chain OS=Homo sapiens (Human) OX=9606 GN=COL14A1 PE=1 SV=3	COEA1_HUMAN	COL14A1	194 kDa	2D high, 3D low	Homo sapiens	6	6	0	0
176	TRUE	Empty	Stromelysin-1 OS=Homo sapiens (Human) OX=9606 GN=MMP3 PE=1 SV=2	MMP3_HUMAN	MMP3	54 kDa	2D high, 3D low	Homo sapiens	6	5	0	0
301	TRUE	Empty	Renin receptor OS=Homo sapiens (Human) OX=9606 GN=ATP6AP2 PE=1 SV=2	RENR_HUMAN	ATP6AP2	39 kDa	2D high, 3D low	Homo sapiens	5	6	0	0
225	TRUE	Empty	Signal peptide, CUB and EGF-like domain-containing protein 3 OS=Homo sapiens (Human) OX=9606 GN=SCUBE3 PE=1 SV=1	SCUB3_HUMAN	SCUBE3	109 kDa	[]	Homo sapiens	7	4	0	0
685	TRUE	Empty	Kininogen-1 OS=Homo sapiens (Human) OX=9606 GN=KNG1 PE=1 SV=2	KNG1_HUMAN	KNG1	72 kDa	2D high, 3D low	Homo sapiens	4	6	0	0
530	TRUE	Empty	Olfactomedin-like protein 2B OS=Homo sapiens (Human) OX=9606 GN=OLFML2B PE=2 SV=2	OLM2B_HUMAN	OLFML2B	84 kDa	[]	Homo sapiens	3	7	0	0
22	TRUE	Empty	Vitamin K-dependent protein S OS=Homo sapiens (Human) OX=9606 GN=PROS1 PE=1 SV=1	PROS_HUMAN	PROS1	75 kDa	2D high, 3D low	Homo sapiens	4	6	0	0
169	TRUE	Empty	Sushi repeat-containing protein SRPX2 OS=Homo sapiens (Human) OX=9606 GN=SRPX2 PE=1 SV=1	SRPX2_HUMAN	SRPX2	53 kDa	2D high, 3D low	Homo sapiens	5	6	0	0
1271	TRUE	Empty	Alpha-1-acid glycoprotein 2 OS=Homo sapiens (Human) OX=9606 GN=ORM2 PE=1 SV=2	A1AG2_HUMAN	ORM2	24 kDa	[]	Homo sapiens	3	6	0	0
1124	TRUE	Empty	Chondroitin sulfate proteoglycan 4 OS=Homo sapiens (Human) OX=9606 GN=CSPG4 PE=1 SV=2	CSPG4_HUMAN	CSPG4	251 kDa	[]	Homo sapiens	5	3	0	0
807	TRUE	Empty	Hemoglobin subunit alpha OS=Homo sapiens (Human) OX=9606 GN=HBA2 PE=1 SV=2	HBA_HUMAN	HBA2	15 kDa	[]	Homo sapiens	2	6	0	0
1281	TRUE	Empty	Afamin OS=Homo sapiens (Human) OX=9606 GN=AFM PE=1 SV=1	AFAM_HUMAN	AFM	69 kDa	2D high, 3D low	Homo sapiens	5	5	0	0
393	TRUE	Empty	Protein AMBP OS=Homo sapiens (Human) OX=9606 GN=AMBP PE=1 SV=1	AMBP_HUMAN	AMBP	39 kDa	2D high, 3D low	Homo sapiens	4	5	0	0
1032	TRUE	Empty	Dermatopontin OS=Homo sapiens (Human) OX=9606 GN=DPT PE=1 SV=2	DERM_HUMAN	DPT	24 kDa	2D high, 3D low	Homo sapiens	5	4	0	0
387	TRUE	Empty	Protein NDNF OS=Homo sapiens (Human) OX=9606 GN=NDNF PE=1 SV=2	NDNF_HUMAN	NDNF	65 kDa	[]	Homo sapiens	6	3	0	0
513	TRUE	Empty	Pentraxin-related protein PTX3 OS=Homo sapiens (Human) OX=9606 GN=PTX3 PE=1 SV=3	PTX3_HUMAN	PTX3	42 kDa	[]	Homo sapiens	3	6	0	0
6	TRUE	Empty	Zinc-alpha-2-glycoprotein OS=Homo sapiens (Human) OX=9606 GN=AZGP1 PE=1 SV=2	ZA2G_HUMAN	AZGP1	34 kDa	[]	Homo sapiens	6	3	0	0
724	TRUE	Empty	Insulin-like growth factor-binding protein 3 OS=Homo sapiens (Human) OX=9606 GN=IGFBP3 PE=1 SV=2	IBP3_HUMAN	IGFBP3	32 kDa	2D high, 3D low	Homo sapiens	6	4	0	0
292	TRUE	Empty	Retinol-binding protein 4 OS=Homo sapiens (Human) OX=9606 GN=RBP4 PE=1 SV=3	RET4_HUMAN	RBP4	23 kDa	2D high, 3D low	Homo sapiens	5	4	0	0
1018	TRUE	Empty	Disintegrin and metalloproteinase domain-containing protein 9 OS=Homo sapiens (Human) OX=9606 GN=ADAM9 PE=1 SV=1	ADAM9_HUMAN	ADAM9	91 kDa	[]	Homo sapiens	3	6	0	0
990	TRUE	Empty	EGF-like repeat and discoidin I-like domain-containing protein 3 OS=Homo sapiens (Human) OX=9606 GN=EDIL3 PE=1 SV=1	EDIL3_HUMAN	EDIL3	54 kDa	[]	Homo sapiens	0	8	0	0
1095	TRUE	Empty	Collagen alpha-1(VII) chain OS=Homo sapiens (Human) OX=9606 GN=COL7A1 PE=1 SV=2	CO7A1_HUMAN	COL7A1	295 kDa	[]	Homo sapiens	0	8	0	0
841	TRUE	Empty	Golgi membrane protein 1 OS=Homo sapiens (Human) OX=9606 GN=GOLM1 PE=1 SV=1	GOLM1_HUMAN	GOLM1	45 kDa	[]	Homo sapiens	3	5	0	0
345	TRUE	Empty	Prothrombin OS=Homo sapiens (Human) OX=9606 GN=F2 PE=1 SV=2	THRB_HUMAN	F2	70 kDa	2D high, 3D low	Homo sapiens	3	4	0	0
1249	TRUE	Empty	Angiopoietin-related protein 4 OS=Homo sapiens (Human) OX=9606 GN=ANGPTL4 PE=1 SV=2	ANGL4_HUMAN	ANGPTL4	45 kDa	[]	Homo sapiens	3	5	0	0
75	TRUE	Empty	Tyrosine-protein kinase receptor UFO OS=Homo sapiens (Human) OX=9606 GN=AXL PE=1 SV=4	UFO_HUMAN	AXL	98 kDa	2D high, 3D low	Homo sapiens	4	4	0	0
613	TRUE	Empty	Microfibrillar-associated protein 5 OS=Homo sapiens (Human) OX=9606 GN=MFAP5 PE=1 SV=1	MFAP5_HUMAN	MFAP5	20 kDa	2D high, 3D low	Homo sapiens	4	4	0	0
1195	TRUE	Empty	C4b-binding protein alpha chain OS=Homo sapiens (Human) OX=9606 GN=C4BPA PE=1 SV=2	C4BPA_HUMAN	C4BPA	67 kDa	[]	Homo sapiens	3	6	0	0
773	TRUE	Empty	Histidine-rich glycoprotein OS=Homo sapiens (Human) OX=9606 GN=HRG PE=1 SV=1	HRG_HUMAN	HRG	60 kDa	[]	Homo sapiens	3	5	0	0
524	TRUE	Empty	Out at first protein homolog OS=Homo sapiens (Human) OX=9606 GN=OAF PE=2 SV=1	OAF_HUMAN	OAF	31 kDa	[]	Homo sapiens	3	5	0	0
641	TRUE	Empty	Lysyl oxidase homolog 3 OS=Homo sapiens (Human) OX=9606 GN=LOXL3 PE=1 SV=1	LOXL3_HUMAN	LOXL3	83 kDa	[]	Homo sapiens	0	8	0	0
614	TRUE	Empty	Microfibrillar-associated protein 2 OS=Homo sapiens (Human) OX=9606 GN=MFAP2 PE=2 SV=1	MFAP2_HUMAN	MFAP2	21 kDa	2D high, 3D low	Homo sapiens	3	2	0	0
162	TRUE	Empty	Syntenin-1 OS=Homo sapiens (Human) OX=9606 GN=SDCBP PE=1 SV=1	SDCB1_HUMAN	SDCBP	32 kDa	[]	Homo sapiens	0	3	0	0
1306	TRUE	Empty	Acidic leucine-rich nuclear phosphoprotein 32 family member B OS=Homo sapiens (Human) OX=9606 GN=ANP32B PE=1 SV=1	AN32B_HUMAN	ANP32B	29 kDa	[]	Homo sapiens	3	0	0	0
1027	TRUE	Empty	Dickkopf-related protein 3 OS=Homo sapiens (Human) OX=9606 GN=DKK3 PE=1 SV=2	DKK3_HUMAN	DKK3	38 kDa	[]	Homo sapiens	5	3	0	0
1238	TRUE	Empty	Apolipoprotein A-IV OS=Homo sapiens (Human) OX=9606 GN=APOA4 PE=1 SV=3	APOA4_HUMAN	APOA4	45 kDa	[]	Homo sapiens	6	2	0	0
808	TRUE	Empty	Hemicentin-1 OS=Homo sapiens (Human) OX=9606 GN=HMCN1 PE=1 SV=2	HMCN1_HUMAN	HMCN1	613 kDa	[]	Homo sapiens	2	5	0	0
1017	TRUE	Empty	Disintegrin and metalloproteinase domain-containing protein 10 OS=Homo sapiens (Human) OX=9606 GN=ADAM10 PE=1 SV=1	ADA10_HUMAN	ADAM10	84 kDa	2D high, 3D low	Homo sapiens	5	4	0	0
480	TRUE	Empty	Phospholipid transfer protein OS=Homo sapiens (Human) OX=9606 GN=PLTP PE=1 SV=1	PLTP_HUMAN	PLTP	55 kDa	[]	Homo sapiens	0	5	0	0
1071	TRUE	Empty	Complement factor H-related protein 1 OS=Homo sapiens (Human) OX=9606 GN=CFHR1 PE=1 SV=2	FHR1_HUMAN	CFHR1	38 kDa	[]	Homo sapiens	0	4	0	0
185	TRUE	Empty	Spondin-1 OS=Homo sapiens (Human) OX=9606 GN=SPON1 PE=1 SV=2	SPON1_HUMAN	SPON1	91 kDa	[]	Homo sapiens	7	0	0	0
1081	TRUE	Empty	Collectin-12 OS=Homo sapiens (Human) OX=9606 GN=COLEC12 PE=1 SV=3	COL12_HUMAN	COLEC12	82 kDa	2D high, 3D low	Homo sapiens	4	4	0	0
15	TRUE	Empty	WNT1-inducible-signaling pathway protein 2 OS=Homo sapiens (Human) OX=9606 GN=WISP2 PE=1 SV=1	WISP2_HUMAN	WISP2	27 kDa	2D high, 3D low	Homo sapiens	2	3	0	0
463	TRUE	Empty	Pleckstrin OS=Homo sapiens (Human) OX=9606 GN=PLEK PE=1 SV=3	PLEK_HUMAN	PLEK	40 kDa	2D high, 3D low	Homo sapiens	3	3	0	0
465	TRUE	Empty	Platelet-derived growth factor C OS=Homo sapiens (Human) OX=9606 GN=PDGFC PE=1 SV=2	PDGFC_HUMAN	PDGFC	39 kDa	2D high, 3D low	Homo sapiens	3	3	0	0
995	TRUE	Empty	Dystroglycan OS=Homo sapiens (Human) OX=9606 GN=DAG1 PE=1 SV=2	DAG1_HUMAN	DAG1	97 kDa	[]	Homo sapiens	4	2	0	0
287	TRUE	Empty	Ribonuclease 4 OS=Homo sapiens (Human) OX=9606 GN=RNASE4 PE=1 SV=3	RNAS4_HUMAN	RNASE4	17 kDa	[]	Homo sapiens	2	4	0	0
925	TRUE	Empty	Exostosin-2 OS=Homo sapiens (Human) OX=9606 GN=EXT2 PE=1 SV=1	EXT2_HUMAN	EXT2	82 kDa	2D high, 3D low	Homo sapiens	3	4	0	0
730	TRUE	Empty	Inhibin beta A chain OS=Homo sapiens (Human) OX=9606 GN=INHBA PE=1 SV=2	INHBA_HUMAN	INHBA	47 kDa	[]	Homo sapiens	4	2	0	0
1094	TRUE	Empty	Collagen alpha-1(VIII) chain OS=Homo sapiens (Human) OX=9606 GN=COL8A1 PE=1 SV=2	CO8A1_HUMAN	COL8A1	73 kDa	2D high, 3D low	Homo sapiens	3	4	0	0
901	TRUE	Empty	Fibrinogen alpha chain OS=Homo sapiens (Human) OX=9606 GN=FGA PE=1 SV=2	FIBA_HUMAN	FGA	95 kDa	[]	Homo sapiens	0	4	0	0
691	TRUE	Empty	Keratin, type II cytoskeletal 4 OS=Homo sapiens (Human) OX=9606 GN=KRT4 PE=1 SV=4	K2C4_HUMAN	KRT4	57 kDa	[]	Homo sapiens	0	3	0	0
597	TRUE	Empty	Multiple inositol polyphosphate phosphatase 1 OS=Homo sapiens (Human) OX=9606 GN=MINPP1 PE=1 SV=1	MINP1_HUMAN	MINPP1	55 kDa	[]	Homo sapiens	2	0	0	0
751	TRUE	Empty	Immunoglobulin J chain OS=Homo sapiens (Human) OX=9606 GN=JCHAIN PE=1 SV=4	IGJ_HUMAN	JCHAIN	18 kDa	2D high, 3D low	Homo sapiens	3	2	0	0
1248	TRUE	Empty	Angiotensinogen OS=Homo sapiens (Human) OX=9606 GN=AGT PE=1 SV=1	ANGT_HUMAN	AGT	53 kDa	2D high, 3D low	Homo sapiens	3	3	0	0
1016	TRUE	Empty	Disintegrin and metalloproteinase domain-containing protein 12 OS=Homo sapiens (Human) OX=9606 GN=ADAM12 PE=1 SV=3	ADA12_HUMAN	ADAM12	100 kDa	2D high, 3D low	Homo sapiens	3	3	0	0
474	TRUE	Empty	Plasma protease C1 inhibitor OS=Homo sapiens (Human) OX=9606 GN=SERPING1 PE=1 SV=2	IC1_HUMAN	SERPING1	55 kDa	[]	Homo sapiens	3	0	0	0
630	TRUE	Empty	Mannan-binding lectin serine protease 1 OS=Homo sapiens (Human) OX=9606 GN=MASP1 PE=1 SV=3	MASP1_HUMAN	MASP1	79 kDa	[]	Homo sapiens	5	0	0	0
1285	TRUE	Empty	Adenylosuccinate synthetase isozyme 2 OS=Homo sapiens (Human) OX=9606 GN=ADSS PE=1 SV=3	PURA2_HUMAN	ADSS	50 kDa	[]	Homo sapiens	2	0	0	0
710	TRUE	Empty	Inter-alpha-trypsin inhibitor heavy chain H4 OS=Homo sapiens (Human) OX=9606 GN=ITIH4 PE=1 SV=4	ITIH4_HUMAN	ITIH4	103 kDa	[]	Homo sapiens	0	2	0	0
582	TRUE	Empty	N-acetylglucosamine-1-phosphotransferase subunit gamma OS=Homo sapiens (Human) OX=9606 GN=GNPTG PE=1 SV=1	GNPTG_HUMAN	GNPTG	34 kDa	2D high, 3D low	Homo sapiens	2	2	0	0
1211	TRUE	Empty	Beta-1,4-glucuronyltransferase 1 OS=Homo sapiens (Human) OX=9606 GN=B4GAT1 PE=1 SV=1	B4GA1_HUMAN	B4GAT1	47 kDa	2D high, 3D low	Homo sapiens	2	2	0	0
253	TRUE	Empty	Serine protease 23 OS=Homo sapiens (Human) OX=9606 GN=PRSS23 PE=1 SV=1	PRS23_HUMAN	PRSS23	43 kDa	2D high, 3D low	Homo sapiens	2	2	0	0
804	TRUE	Empty	Heparin cofactor 2 OS=Homo sapiens (Human) OX=9606 GN=SERPIND1 PE=1 SV=3	HEP2_HUMAN	SERPIND1	57 kDa	2D high, 3D low	Homo sapiens	2	3	0	0
435	TRUE	Empty	Procollagen C-endopeptidase enhancer 2 OS=Homo sapiens (Human) OX=9606 GN=PCOLCE2 PE=1 SV=1	PCOC2_HUMAN	PCOLCE2	46 kDa	2D high, 3D low	Homo sapiens	2	2	0	0
1098	TRUE	Empty	Collagen alpha-1(IV) chain OS=Homo sapiens (Human) OX=9606 GN=COL4A1 PE=1 SV=4	CO4A1_HUMAN	COL4A1	161 kDa	[]	Homo sapiens	0	4	0	0
743	TRUE	Empty	Immunoglobulin heavy variable 4-34 OS=Homo sapiens (Human) OX=9606 GN=IGHV4-34 PE=1 SV=2	HV434_HUMAN (+5)	IGHV4-34	14 kDa	2D high, 3D low	Homo sapiens	2	2	0	0
184	TRUE	Empty	Spondin-2 OS=Homo sapiens (Human) OX=9606 GN=SPON2 PE=1 SV=3	SPON2_HUMAN	SPON2	36 kDa	[]	Homo sapiens	3	0	0	0
741	TRUE	Empty	Immunoglobulin kappa variable 2-28 OS=Homo sapiens (Human) OX=9606 GN=IGKV2-28 PE=3 SV=1	KV228_HUMAN (+3)	IGKV2-28	13 kDa	2D high, 3D low	Homo sapiens	2	2	0	0
294	TRUE	Empty	Retinoic acid receptor responder protein 1 OS=Homo sapiens (Human) OX=9606 GN=RARRES1 PE=1 SV=2	TIG1_HUMAN	RARRES1	33 kDa	[]	Homo sapiens	0	3	0	0
806	TRUE	Empty	Hemoglobin subunit beta OS=Homo sapiens (Human) OX=9606 GN=HBB PE=1 SV=2	HBB_HUMAN	HBB	16 kDa	[]	Homo sapiens	0	4	0	0
1083	TRUE	Empty	Collagen and calcium-binding EGF domain-containing protein 1 OS=Homo sapiens (Human) OX=9606 GN=CCBE1 PE=1 SV=1	CCBE1_HUMAN	CCBE1	44 kDa	2D high, 3D low	Homo sapiens	2	2	0	0
1030	TRUE	Empty	Desmoglein-1 OS=Homo sapiens (Human) OX=9606 GN=DSG1 PE=1 SV=2	DSG1_HUMAN	DSG1	114 kDa	[]	Homo sapiens	2	0	0	0
1264	TRUE	Empty	Alpha-S1-casein	CASA1_BOVIN	CSN1S1	25 kDa	[]	Bos taurus	2	0	0	0
1200	TRUE	Empty	Biotinidase OS=Homo sapiens (Human) OX=9606 GN=BTD PE=1 SV=2	BTD_HUMAN	BTD	61 kDa	[]	Homo sapiens	2	0	0	0
834	TRUE	Empty	Growth arrest-specific protein 6 OS=Homo sapiens (Human) OX=9606 GN=GAS6 PE=1 SV=3	GAS6_HUMAN	GAS6	75 kDa	[]	Homo sapiens	2	0	0	0
663	TRUE	Empty	Legumain OS=Homo sapiens (Human) OX=9606 GN=LGMN PE=1 SV=1	LGMN_HUMAN	LGMN	49 kDa	[]	Homo sapiens	2	0	0	0
628	TRUE	Empty	Mannosyl-oligosaccharide 1,2-alpha-mannosidase IA OS=Homo sapiens (Human) OX=9606 GN=MAN1A1 PE=1 SV=3	MA1A1_HUMAN	MAN1A1	73 kDa	[]	Homo sapiens	2	0	0	0
5	TRUE	Empty	Zymogen granule protein 16 homolog B OS=Homo sapiens (Human) OX=9606 GN=ZG16B PE=1 SV=3	ZG16B_HUMAN	ZG16B	23 kDa	[]	Homo sapiens	0	2	0	0
1234	TRUE	Empty	Apolipoprotein M OS=Homo sapiens (Human) OX=9606 GN=APOM PE=1 SV=2	APOM_HUMAN	APOM	21 kDa	2D high, 3D low	Homo sapiens	2	2	0	0

## Sheet: Proteins induced in 3D
									Total Spectrum Count	Total Spectrum Count	Total Spectrum Count	Total Spectrum Count
pl20019_OPSeauve									2D	2D	3D	3D
#	Visible?	Starred?	Identified Proteins (1449)	Accession Number	Alternate ID	Molecular Weight	Quantitative Profile	Taxonomy	2D C2	2D C3	3D C2	3D C3
876	TRUE	Empty	Gamma-enolase OS=Homo sapiens (Human) OX=9606 GN=ENO2 PE=1 SV=3	ENOG_HUMAN	ENO2	47 kDa	2D low, 3D high	Homo sapiens	0	0	47	40
788	TRUE	Empty	Heterogeneous nuclear ribonucleoprotein R OS=Homo sapiens (Human) OX=9606 GN=HNRNPR PE=1 SV=1	HNRPR_HUMAN	HNRNPR	71 kDa	2D low, 3D high	Homo sapiens	0	0	17	15
811	TRUE	Empty	Heme oxygenase 1 OS=Homo sapiens (Human) OX=9606 GN=HMOX1 PE=1 SV=1	HMOX1_HUMAN	HMOX1	33 kDa	2D low, 3D high	Homo sapiens	0	0	21	19
610	TRUE	Empty	Microtubule-associated protein 1A OS=Homo sapiens (Human) OX=9606 GN=MAP1A PE=1 SV=6	MAP1A_HUMAN	MAP1A	305 kDa	2D low, 3D high	Homo sapiens	0	0	18	18
537	TRUE	Empty	Nucleoside diphosphate kinase A OS=Homo sapiens (Human) OX=9606 GN=NME1 PE=1 SV=1	NDKA_HUMAN	NME1	17 kDa	2D low, 3D high	Homo sapiens	0	0	11	12
675	TRUE	Empty	Lamin-B1 OS=Homo sapiens (Human) OX=9606 GN=LMNB1 PE=1 SV=2	LMNB1_HUMAN	LMNB1	66 kDa	2D low, 3D high	Homo sapiens	0	0	19	18
886	TRUE	Empty	Fructose-bisphosphate aldolase C OS=Homo sapiens (Human) OX=9606 GN=ALDOC PE=1 SV=2	ALDOC_HUMAN	ALDOC	39 kDa	2D low, 3D high	Homo sapiens	0	0	16	18
560	TRUE	Empty	Nestin OS=Homo sapiens (Human) OX=9606 GN=NES PE=1 SV=2	NEST_HUMAN	NES	177 kDa	2D low, 3D high	Homo sapiens	0	0	18	13
9	TRUE	Empty	Y-box-binding protein 3 OS=Homo sapiens (Human) OX=9606 GN=YBX3 PE=1 SV=4	YBOX3_HUMAN	YBX3	40 kDa	2D low, 3D high	Homo sapiens	0	0	11	12
423	TRUE	Empty	Proliferation-associated protein 2G4 OS=Homo sapiens (Human) OX=9606 GN=PA2G4 PE=1 SV=3	PA2G4_HUMAN	PA2G4	44 kDa	2D low, 3D high	Homo sapiens	0	0	14	11
546	TRUE	Empty	Nuclear mitotic apparatus protein 1 OS=Homo sapiens (Human) OX=9606 GN=NUMA1 PE=1 SV=2	NUMA1_HUMAN	NUMA1	238 kDa	2D low, 3D high	Homo sapiens	0	0	15	11
1274	TRUE	Empty	Aldo-keto reductase family 1 member C3 OS=Homo sapiens (Human) OX=9606 GN=AKR1C3 PE=1 SV=4	AK1C3_HUMAN	AKR1C3	37 kDa	2D low, 3D high	Homo sapiens	0	0	11	13
170	TRUE	Empty	Superoxide dismutase [Mn], mitochondrial OS=Homo sapiens (Human) OX=9606 GN=SOD2 PE=1 SV=3	SODM_HUMAN	SOD2	25 kDa	2D low, 3D high	Homo sapiens	0	0	11	12
1307	TRUE	Empty	Acidic leucine-rich nuclear phosphoprotein 32 family member A OS=Homo sapiens (Human) OX=9606 GN=ANP32A PE=1 SV=1	AN32A_HUMAN	ANP32A	29 kDa	2D low, 3D high	Homo sapiens	0	0	9	11
871	TRUE	Empty	General vesicular transport factor p115 OS=Homo sapiens (Human) OX=9606 GN=USO1 PE=1 SV=2	USO1_HUMAN (+2)	USO1	108 kDa	2D low, 3D high	Homo sapiens	0	0	11	12
912	TRUE	Empty	Far upstream element-binding protein 2 OS=Homo sapiens (Human) OX=9606 GN=KHSRP PE=1 SV=4	FUBP2_HUMAN	KHSRP	73 kDa	2D low, 3D high	Homo sapiens	0	0	13	12
538	TRUE	Empty	Nucleoprotein TPR OS=Homo sapiens (Human) OX=9606 GN=TPR PE=1 SV=3	TPR_HUMAN	TPR	267 kDa	2D low, 3D high	Homo sapiens	0	0	10	14
492	TRUE	Empty	Peroxiredoxin-4 OS=Homo sapiens (Human) OX=9606 GN=PRDX4 PE=1 SV=1	PRDX4_HUMAN	PRDX4	31 kDa	2D low, 3D high	Homo sapiens	0	0	11	11
55	TRUE	Empty	Ubiquitin thioesterase OTUB1 OS=Homo sapiens (Human) OX=9606 GN=OTUB1 PE=1 SV=2	OTUB1_HUMAN	OTUB1	31 kDa	2D low, 3D high	Homo sapiens	0	0	10	9
864	TRUE	Empty	Glutamate dehydrogenase 1, mitochondrial OS=Homo sapiens (Human) OX=9606 GN=GLUD1 PE=1 SV=2	DHE3_HUMAN (+2)	GLUD1	61 kDa	2D low, 3D high	Homo sapiens	0	0	9	9
796	TRUE	Empty	Heterogeneous nuclear ribonucleoprotein D-like OS=Homo sapiens (Human) OX=9606 GN=HNRNPDL PE=1 SV=3	HNRDL_HUMAN	HNRNPDL	46 kDa	2D low, 3D high	Homo sapiens	0	0	8	8
890	TRUE	Empty	Four and a half LIM domains protein 2 OS=Homo sapiens (Human) OX=9606 GN=FHL2 PE=1 SV=3	FHL2_HUMAN	FHL2	32 kDa	2D low, 3D high	Homo sapiens	0	0	10	8
1340	TRUE	Empty	182 kDa tankyrase-1-binding protein OS=Homo sapiens (Human) OX=9606 GN=TNKS1BP1 PE=1 SV=4	TB182_HUMAN	TNKS1BP1	182 kDa	2D low, 3D high	Homo sapiens	0	0	10	10
1339	TRUE	Empty	A-kinase anchor protein 12 OS=Homo sapiens (Human) OX=9606 GN=AKAP12 PE=1 SV=4	AKA12_HUMAN	AKAP12	191 kDa	2D low, 3D high	Homo sapiens	0	0	8	8
708	TRUE	Empty	Interleukin enhancer-binding factor 2 OS=Homo sapiens (Human) OX=9606 GN=ILF2 PE=1 SV=2	ILF2_HUMAN	ILF2	43 kDa	2D low, 3D high	Homo sapiens	0	0	10	7
256	TRUE	Empty	Septin-9 OS=Homo sapiens (Human) OX=9606 GN=SEPTIN9 PE=1 SV=2	SEPT9_HUMAN	SEPTIN9	65 kDa	2D low, 3D high	Homo sapiens	0	0	8	9
183	TRUE	Empty	Src substrate cortactin OS=Homo sapiens (Human) OX=9606 GN=CTTN PE=1 SV=2	SRC8_HUMAN (+1)	CTTN	62 kDa	2D low, 3D high	Homo sapiens	0	0	10	10
919	TRUE	Empty	F-actin-capping protein subunit alpha-2 OS=Homo sapiens (Human) OX=9606 GN=CAPZA2 PE=1 SV=3	CAZA2_HUMAN	CAPZA2	33 kDa	2D low, 3D high	Homo sapiens	0	0	6	6
502	TRUE	Empty	Peptidyl-prolyl cis-trans isomerase FKBP9 OS=Homo sapiens (Human) OX=9606 GN=FKBP9 PE=1 SV=2	FKBP9_HUMAN	FKBP9	63 kDa	2D low, 3D high	Homo sapiens	0	0	8	7
853	TRUE	Empty	Glutathione synthetase OS=Homo sapiens (Human) OX=9606 GN=GSS PE=1 SV=1	GSHB_HUMAN	GSS	52 kDa	2D low, 3D high	Homo sapiens	0	0	10	7
279	TRUE	Empty	S-formylglutathione hydrolase OS=Homo sapiens (Human) OX=9606 GN=ESD PE=1 SV=2	ESTD_HUMAN	ESD	31 kDa	2D low, 3D high	Homo sapiens	0	0	9	7
1026	TRUE	Empty	Dihydrolipoyl dehydrogenase, mitochondrial OS=Homo sapiens (Human) OX=9606 GN=DLD PE=1 SV=2	DLDH_HUMAN	DLD	54 kDa	2D low, 3D high	Homo sapiens	0	0	8	9
816	TRUE	Empty	Heat shock protein 105 kDa OS=Homo sapiens (Human) OX=9606 GN=HSPH1 PE=1 SV=1	HS105_HUMAN	HSPH1	97 kDa	2D low, 3D high	Homo sapiens	0	0	9	9
59	TRUE	Empty	Ubiquitin carboxyl-terminal hydrolase 14 OS=Homo sapiens (Human) OX=9606 GN=USP14 PE=1 SV=3	UBP14_HUMAN	USP14	56 kDa	2D low, 3D high	Homo sapiens	0	0	7	8
1145	TRUE	Empty	Catenin alpha-1 OS=Homo sapiens (Human) OX=9606 GN=CTNNA1 PE=1 SV=1	CTNA1_HUMAN	CTNNA1	100 kDa	2D low, 3D high	Homo sapiens	0	0	6	8
1290	TRUE	Empty	Adapter molecule crk OS=Homo sapiens (Human) OX=9606 GN=CRK PE=1 SV=2	CRK_HUMAN	CRK	34 kDa	2D low, 3D high	Homo sapiens	0	0	9	6
1020	TRUE	Empty	Dipeptidyl peptidase 3 OS=Homo sapiens (Human) OX=9606 GN=DPP3 PE=1 SV=2	DPP3_HUMAN	DPP3	83 kDa	2D low, 3D high	Homo sapiens	0	0	9	7
913	TRUE	Empty	Far upstream element-binding protein 1 OS=Homo sapiens (Human) OX=9606 GN=FUBP1 PE=1 SV=3	FUBP1_HUMAN	FUBP1	68 kDa	2D low, 3D high	Homo sapiens	0	0	9	7
254	TRUE	Empty	Serine hydroxymethyltransferase, mitochondrial OS=Homo sapiens (Human) OX=9606 GN=SHMT2 PE=1 SV=3	GLYM_HUMAN	SHMT2	56 kDa	2D low, 3D high	Homo sapiens	0	0	8	9
408	TRUE	Empty	Proteasome subunit alpha type-3 OS=Homo sapiens (Human) OX=9606 GN=PSMA3 PE=1 SV=2	PSA3_HUMAN	PSMA3	28 kDa	2D low, 3D high	Homo sapiens	0	0	7	8
1288	TRUE	Empty	Adenosylhomocysteinase OS=Homo sapiens (Human) OX=9606 GN=AHCY PE=1 SV=4	SAHH_HUMAN	AHCY	48 kDa	2D low, 3D high	Homo sapiens	0	0	7	6
1449	TRUE	Empty	1,4-alpha-glucan-branching enzyme OS=Homo sapiens (Human) OX=9606 GN=GBE1 PE=1 SV=3	GLGB_HUMAN	GBE1	80 kDa	2D low, 3D high	Homo sapiens	0	0	6	7
456	TRUE	Empty	Poly(rC)-binding protein 2 OS=Homo sapiens (Human) OX=9606 GN=PCBP2 PE=1 SV=1	PCBP2_HUMAN (+1)	PCBP2	39 kDa	2D low, 3D high	Homo sapiens	0	0	6	5
94	TRUE	Empty	Tropomodulin-3 OS=Homo sapiens (Human) OX=9606 GN=TMOD3 PE=1 SV=1	TMOD3_HUMAN	TMOD3	40 kDa	2D low, 3D high	Homo sapiens	0	0	8	6
799	TRUE	Empty	Heterogeneous nuclear ribonucleoprotein A3 OS=Homo sapiens (Human) OX=9606 GN=HNRNPA3 PE=1 SV=2	ROA3_HUMAN	HNRNPA3	40 kDa	2D low, 3D high	Homo sapiens	0	0	7	9
771	TRUE	Empty	Histone H1.2 OS=Homo sapiens (Human) OX=9606 GN=HIST1H1C PE=1 SV=2	H12_HUMAN (+2)	HIST1H1C	21 kDa	2D low, 3D high	Homo sapiens	0	0	8	8
795	TRUE	Empty	Heterogeneous nuclear ribonucleoprotein F OS=Homo sapiens (Human) OX=9606 GN=HNRNPF PE=1 SV=3	HNRPF_HUMAN	HNRNPF	46 kDa	2D low, 3D high	Homo sapiens	0	0	8	7
657	TRUE	Empty	Lipoma-preferred partner OS=Homo sapiens (Human) OX=9606 GN=LPP PE=1 SV=1	LPP_HUMAN	LPP	66 kDa	2D low, 3D high	Homo sapiens	0	0	9	7
769	TRUE	Empty	Histone H2A type 1-A OS=Homo sapiens (Human) OX=9606 GN=HIST1H2AA PE=1 SV=3	H2A1A_HUMAN (+1)	HIST1H2AA	14 kDa	2D low, 3D high	Homo sapiens	0	0	9	7
1278	TRUE	Empty	Alcohol dehydrogenase class-3 OS=Homo sapiens (Human) OX=9606 GN=ADH5 PE=1 SV=4	ADHX_HUMAN	ADH5	40 kDa	2D low, 3D high	Homo sapiens	0	0	6	7
1313	TRUE	Empty	ATP-dependent RNA helicase DDX1 OS=Homo sapiens (Human) OX=9606 GN=DDX1 PE=1 SV=2	DDX1_HUMAN	DDX1	82 kDa	2D low, 3D high	Homo sapiens	0	0	7	6
1411	TRUE	Empty	28 kDa heat- and acid-stable phosphoprotein OS=Homo sapiens (Human) OX=9606 GN=PDAP1 PE=1 SV=1	HAP28_HUMAN	PDAP1	21 kDa	2D low, 3D high	Homo sapiens	0	0	7	6
243	TRUE	Empty	Serine/threonine-protein kinase 24 OS=Homo sapiens (Human) OX=9606 GN=STK24 PE=1 SV=1	STK24_HUMAN	STK24	49 kDa	2D low, 3D high	Homo sapiens	0	0	6	7
936	TRUE	Empty	Eukaryotic translation initiation factor 4 gamma 1 OS=Homo sapiens (Human) OX=9606 GN=EIF4G1 PE=1 SV=4	IF4G1_HUMAN	EIF4G1	175 kDa	2D low, 3D high	Homo sapiens	0	0	7	6
874	TRUE	Empty	Gamma-interferon-inducible protein 16 OS=Homo sapiens (Human) OX=9606 GN=IFI16 PE=1 SV=3	IF16_HUMAN	IFI16	88 kDa	2D low, 3D high	Homo sapiens	0	0	6	8
459	TRUE	Empty	Poly [ADP-ribose] polymerase 1 OS=Homo sapiens (Human) OX=9606 GN=PARP1 PE=1 SV=4	PARP1_HUMAN	PARP1	113 kDa	2D low, 3D high	Homo sapiens	0	0	8	6
1123	TRUE	Empty	Chromobox protein homolog 1 OS=Homo sapiens (Human) OX=9606 GN=CBX1 PE=1 SV=1	CBX1_HUMAN	CBX1	21 kDa	2D low, 3D high	Homo sapiens	0	0	5	4
906	TRUE	Empty	Fermitin family homolog 2 OS=Homo sapiens (Human) OX=9606 GN=FERMT2 PE=1 SV=1	FERM2_HUMAN	FERMT2	78 kDa	2D low, 3D high	Homo sapiens	0	0	6	5
934	TRUE	Empty	Eukaryotic translation initiation factor 4E OS=Homo sapiens (Human) OX=9606 GN=EIF4E PE=1 SV=2	IF4E_HUMAN	EIF4E	25 kDa	2D low, 3D high	Homo sapiens	0	0	5	6
359	TRUE	Empty	Protein phosphatase 1 regulatory subunit 7 OS=Homo sapiens (Human) OX=9606 GN=PPP1R7 PE=1 SV=1	PP1R7_HUMAN	PPP1R7	42 kDa	2D low, 3D high	Homo sapiens	0	0	6	6
1178	TRUE	Empty	COP9 signalosome complex subunit 4 OS=Homo sapiens (Human) OX=9606 GN=COPS4 PE=1 SV=1	CSN4_HUMAN	COPS4	46 kDa	2D low, 3D high	Homo sapiens	0	0	7	7
979	TRUE	Empty	Electron transfer flavoprotein subunit alpha, mitochondrial OS=Homo sapiens (Human) OX=9606 GN=ETFA PE=1 SV=1	ETFA_HUMAN	ETFA	35 kDa	2D low, 3D high	Homo sapiens	0	0	5	8
839	TRUE	Empty	Golgi resident protein GCP60 OS=Homo sapiens (Human) OX=9606 GN=ACBD3 PE=1 SV=4	GCP60_HUMAN	ACBD3	61 kDa	2D low, 3D high	Homo sapiens	0	0	7	6
782	TRUE	Empty	Hexokinase-1 OS=Homo sapiens (Human) OX=9606 GN=HK1 PE=1 SV=3	HXK1_HUMAN	HK1	102 kDa	2D low, 3D high	Homo sapiens	0	0	6	8
637	TRUE	Empty	MICOS complex subunit MIC60 OS=Homo sapiens (Human) OX=9606 GN=IMMT PE=1 SV=1	MIC60_HUMAN	IMMT	84 kDa	2D low, 3D high	Homo sapiens	0	0	7	6
412	TRUE	Empty	Prostaglandin reductase 1 OS=Homo sapiens (Human) OX=9606 GN=PTGR1 PE=1 SV=2	PTGR1_HUMAN	PTGR1	36 kDa	2D low, 3D high	Homo sapiens	0	0	6	8
251	TRUE	Empty	Serine--tRNA ligase, cytoplasmic OS=Homo sapiens (Human) OX=9606 GN=SARS PE=1 SV=3	SYSC_HUMAN	SARS	59 kDa	2D low, 3D high	Homo sapiens	0	0	7	6
151	TRUE	Empty	THO complex subunit 4 OS=Homo sapiens (Human) OX=9606 GN=ALYREF PE=1 SV=3	THOC4_HUMAN	ALYREF	27 kDa	2D low, 3D high	Homo sapiens	0	0	5	6
358	TRUE	Empty	Protein phosphatase 1 regulatory subunit 12A OS=Homo sapiens (Human) OX=9606 GN=PPP1R12A PE=1 SV=1	MYPT1_HUMAN	PPP1R12A	115 kDa	2D low, 3D high	Homo sapiens	0	0	6	5
1387	TRUE	Empty	40S ribosomal protein S20 OS=Homo sapiens (Human) OX=9606 GN=RPS20 PE=1 SV=1	RS20_HUMAN	RPS20	13 kDa	2D low, 3D high	Homo sapiens	0	0	6	5
1109	TRUE	Empty	Coatomer subunit epsilon OS=Homo sapiens (Human) OX=9606 GN=COPE PE=1 SV=3	COPE_HUMAN	COPE	34 kDa	2D low, 3D high	Homo sapiens	0	0	5	6
357	TRUE	Empty	Protein phosphatase 1 regulatory subunit 14B OS=Homo sapiens (Human) OX=9606 GN=PPP1R14B PE=1 SV=3	PP14B_HUMAN	PPP1R14B	16 kDa	2D low, 3D high	Homo sapiens	0	0	6	5
1397	TRUE	Empty	40S ribosomal protein S11 OS=Homo sapiens (Human) OX=9606 GN=RPS11 PE=1 SV=3	RS11_HUMAN	RPS11	18 kDa	2D low, 3D high	Homo sapiens	0	0	6	6
867	TRUE	Empty	Glucose-6-phosphate 1-dehydrogenase OS=Homo sapiens (Human) OX=9606 GN=G6PD PE=1 SV=4	G6PD_HUMAN	G6PD	59 kDa	2D low, 3D high	Homo sapiens	0	0	5	7
590	TRUE	Empty	Myosin regulatory light polypeptide 9 OS=Homo sapiens (Human) OX=9606 GN=MYL9 PE=1 SV=4	MYL9_HUMAN	MYL9	20 kDa	2D low, 3D high	Homo sapiens	0	0	5	7
994	TRUE	Empty	E3 SUMO-protein ligase RanBP2 OS=Homo sapiens (Human) OX=9606 GN=RANBP2 PE=1 SV=2	RBP2_HUMAN	RANBP2	358 kDa	2D low, 3D high	Homo sapiens	0	0	7	5
42	TRUE	Empty	V-type proton ATPase catalytic subunit A OS=Homo sapiens (Human) OX=9606 GN=ATP6V1A PE=1 SV=2	VATA_HUMAN	ATP6V1A	68 kDa	2D low, 3D high	Homo sapiens	0	0	6	6
17	TRUE	Empty	WASH complex subunit 2A OS=Homo sapiens (Human) OX=9606 GN=WASHC2A PE=1 SV=3	WAC2A_HUMAN (+1)	WASHC2A	147 kDa	2D low, 3D high	Homo sapiens	0	0	7	5
673	TRUE	Empty	Lamina-associated polypeptide 2, isoform alpha OS=Homo sapiens (Human) OX=9606 GN=TMPO PE=1 SV=2	LAP2A_HUMAN	TMPO	75 kDa	2D low, 3D high	Homo sapiens	0	0	5	4
103	TRUE	Empty	Transmembrane emp24 domain-containing protein 7 OS=Homo sapiens (Human) OX=9606 GN=TMED7 PE=1 SV=2	TMED7_HUMAN	TMED7	25 kDa	2D low, 3D high	Homo sapiens	0	0	4	5
57	TRUE	Empty	Ubiquitin carboxyl-terminal hydrolase isozyme L3 OS=Homo sapiens (Human) OX=9606 GN=UCHL3 PE=1 SV=1	UCHL3_HUMAN	UCHL3	26 kDa	2D low, 3D high	Homo sapiens	0	0	5	5
1223	TRUE	Empty	BAG family molecular chaperone regulator 2 OS=Homo sapiens (Human) OX=9606 GN=BAG2 PE=1 SV=1	BAG2_HUMAN	BAG2	24 kDa	2D low, 3D high	Homo sapiens	0	0	5	5
998	TRUE	Empty	Dynamin-1-like protein OS=Homo sapiens (Human) OX=9606 GN=DNM1L PE=1 SV=2	DNM1L_HUMAN	DNM1L	82 kDa	2D low, 3D high	Homo sapiens	0	0	6	4
964	TRUE	Empty	Endoplasmic reticulum resident protein 29 OS=Homo sapiens (Human) OX=9606 GN=ERP29 PE=1 SV=4	ERP29_HUMAN	ERP29	29 kDa	2D low, 3D high	Homo sapiens	0	0	5	5
1255	TRUE	Empty	Alpha-soluble NSF attachment protein OS=Homo sapiens (Human) OX=9606 GN=NAPA PE=1 SV=3	SNAA_HUMAN (+1)	NAPA	33 kDa	2D low, 3D high	Homo sapiens	0	0	5	5
1024	TRUE	Empty	Dihydrolipoyllysine-residue succinyltransferase component of 2-oxoglutarate dehydrogenase complex, mitochondrial OS=Homo sapiens (Human) OX=9606 GN=DLST PE=1 SV=4	ODO2_HUMAN	DLST	49 kDa	2D low, 3D high	Homo sapiens	0	0	5	5
1161	TRUE	Empty	Calpastatin OS=Homo sapiens (Human) OX=9606 GN=CAST PE=1 SV=4	ICAL_HUMAN	CAST	77 kDa	2D low, 3D high	Homo sapiens	0	0	6	5
1232	TRUE	Empty	Apoptosis-inducing factor 1, mitochondrial OS=Homo sapiens (Human) OX=9606 GN=AIFM1 PE=1 SV=1	AIFM1_HUMAN	AIFM1	67 kDa	2D low, 3D high	Homo sapiens	0	0	6	7
1062	TRUE	Empty	Cullin-associated NEDD8-dissociated protein 1 OS=Homo sapiens (Human) OX=9606 GN=CAND1 PE=1 SV=2	CAND1_HUMAN	CAND1	136 kDa	2D low, 3D high	Homo sapiens	0	0	5	7
1152	TRUE	Empty	Carbonyl reductase [NADPH] 3 OS=Homo sapiens (Human) OX=9606 GN=CBR3 PE=1 SV=3	CBR3_HUMAN	CBR3	31 kDa	2D low, 3D high	Homo sapiens	0	0	5	6
1190	TRUE	Empty	CAP-Gly domain-containing linker protein 2 OS=Homo sapiens (Human) OX=9606 GN=CLIP2 PE=1 SV=1	CLIP2_HUMAN	CLIP2	116 kDa	2D low, 3D high	Homo sapiens	0	0	6	5
1002	TRUE	Empty	Drebrin-like protein OS=Homo sapiens (Human) OX=9606 GN=DBNL PE=1 SV=1	DBNL_HUMAN	DBNL	48 kDa	2D low, 3D high	Homo sapiens	0	0	6	5
2	TRUE	Empty	m7GpppX diphosphatase OS=Homo sapiens (Human) OX=9606 GN=DCPS PE=1 SV=2	DCPS_HUMAN	DCPS	39 kDa	2D low, 3D high	Homo sapiens	0	0	5	6
1414	TRUE	Empty	26S proteasome regulatory subunit 6A OS=Homo sapiens (Human) OX=9606 GN=PSMC3 PE=1 SV=3	PRS6A_HUMAN	PSMC3	49 kDa	2D low, 3D high	Homo sapiens	0	0	5	6
1420	TRUE	Empty	26S proteasome non-ATPase regulatory subunit 8 OS=Homo sapiens (Human) OX=9606 GN=PSMD8 PE=1 SV=2	PSMD8_HUMAN	PSMD8	40 kDa	2D low, 3D high	Homo sapiens	0	0	6	5
53	TRUE	Empty	Ubiquitin-associated protein 2-like OS=Homo sapiens (Human) OX=9606 GN=UBAP2L PE=1 SV=2	UBP2L_HUMAN	UBAP2L	115 kDa	2D low, 3D high	Homo sapiens	0	0	6	5
39	TRUE	Empty	Vacuolar protein sorting-associated protein 26A OS=Homo sapiens (Human) OX=9606 GN=VPS26A PE=1 SV=2	VP26A_HUMAN	VPS26A	38 kDa	2D low, 3D high	Homo sapiens	0	0	5	6
319	TRUE	Empty	Ras GTPase-activating protein-binding protein 2 OS=Homo sapiens (Human) OX=9606 GN=G3BP2 PE=1 SV=2	G3BP2_HUMAN	G3BP2	54 kDa	2D low, 3D high	Homo sapiens	0	0	5	4
223	TRUE	Empty	Signal recognition particle 14 kDa protein OS=Homo sapiens (Human) OX=9606 GN=SRP14 PE=1 SV=2	SRP14_HUMAN	SRP14	15 kDa	2D low, 3D high	Homo sapiens	0	0	4	4
500	TRUE	Empty	Peptidyl-prolyl cis-trans isomerase FKBP11 OS=Homo sapiens (Human) OX=9606 GN=FKBP11 PE=1 SV=1	FKB11_HUMAN	FKBP11	22 kDa	2D low, 3D high	Homo sapiens	0	0	4	5
48	TRUE	Empty	Ubiquitin-conjugating enzyme E2 variant 1 OS=Homo sapiens (Human) OX=9606 GN=UBE2V1 PE=1 SV=2	UB2V1_HUMAN	UBE2V1	16 kDa	2D low, 3D high	Homo sapiens	0	0	4	4
237	TRUE	Empty	Serine/threonine-protein phosphatase 2A catalytic subunit alpha isoform OS=Homo sapiens (Human) OX=9606 GN=PPP2CA PE=1 SV=1	PP2AA_HUMAN (+1)	PPP2CA	36 kDa	2D low, 3D high	Homo sapiens	0	0	5	4
729	TRUE	Empty	Inhibitor of nuclear factor kappa-B kinase-interacting protein OS=Homo sapiens (Human) OX=9606 GN=IKBIP PE=1 SV=1	IKIP_HUMAN	IKBIP	39 kDa	2D low, 3D high	Homo sapiens	0	0	5	4
937	TRUE	Empty	Eukaryotic translation initiation factor 3 subunit L OS=Homo sapiens (Human) OX=9606 GN=EIF3L PE=1 SV=1	EIF3L_HUMAN	EIF3L	67 kDa	2D low, 3D high	Homo sapiens	0	0	4	6
1253	TRUE	Empty	Aminopeptidase B OS=Homo sapiens (Human) OX=9606 GN=RNPEP PE=1 SV=2	AMPB_HUMAN	RNPEP	73 kDa	2D low, 3D high	Homo sapiens	0	0	5	4
1328	TRUE	Empty	AP-2 complex subunit alpha-2 OS=Homo sapiens (Human) OX=9606 GN=AP2A2 PE=1 SV=2	AP2A2_HUMAN (+1)	AP2A2	104 kDa	2D low, 3D high	Homo sapiens	0	0	4	5
362	TRUE	Empty	Protein enabled homolog OS=Homo sapiens (Human) OX=9606 GN=ENAH PE=1 SV=2	ENAH_HUMAN	ENAH	67 kDa	2D low, 3D high	Homo sapiens	0	0	5	6
308	TRUE	Empty	Ras-related protein Rab-14 OS=Homo sapiens (Human) OX=9606 GN=RAB14 PE=1 SV=4	RAB14_HUMAN	RAB14	24 kDa	2D low, 3D high	Homo sapiens	0	0	4	6
647	TRUE	Empty	Lysosome membrane protein 2 OS=Homo sapiens (Human) OX=9606 GN=SCARB2 PE=1 SV=2	SCRB2_HUMAN	SCARB2	54 kDa	2D low, 3D high	Homo sapiens	0	0	5	6
220	TRUE	Empty	Single-stranded DNA-binding protein, mitochondrial OS=Homo sapiens (Human) OX=9606 GN=SSBP1 PE=1 SV=1	SSBP_HUMAN	SSBP1	17 kDa	2D low, 3D high	Homo sapiens	0	0	5	5
372	TRUE	Empty	Protein TFG OS=Homo sapiens (Human) OX=9606 GN=TFG PE=1 SV=2	TFG_HUMAN	TFG	43 kDa	2D low, 3D high	Homo sapiens	0	0	4	6
1308	TRUE	Empty	Acetyl-CoA acetyltransferase, mitochondrial OS=Homo sapiens (Human) OX=9606 GN=ACAT1 PE=1 SV=1	THIL_HUMAN	ACAT1	45 kDa	2D low, 3D high	Homo sapiens	0	0	5	5
80	TRUE	Empty	Tumor protein D54 OS=Homo sapiens (Human) OX=9606 GN=TPD52L2 PE=1 SV=2	TPD54_HUMAN	TPD52L2	22 kDa	2D low, 3D high	Homo sapiens	0	0	6	4
67	TRUE	Empty	UDP-glucose 6-dehydrogenase OS=Homo sapiens (Human) OX=9606 GN=UGDH PE=1 SV=1	UGDH_HUMAN	UGDH	55 kDa	2D low, 3D high	Homo sapiens	0	0	5	5
700	TRUE	Empty	KH domain-containing, RNA-binding, signal transduction-associated protein 1 OS=Homo sapiens (Human) OX=9606 GN=KHDRBS1 PE=1 SV=1	KHDR1_HUMAN	KHDRBS1	48 kDa	2D low, 3D high	Homo sapiens	0	0	6	5
938	TRUE	Empty	Eukaryotic translation initiation factor 3 subunit I OS=Homo sapiens (Human) OX=9606 GN=EIF3I PE=1 SV=1	EIF3I_HUMAN	EIF3I	37 kDa	2D low, 3D high	Homo sapiens	0	0	4	4
240	TRUE	Empty	Serine/threonine-protein phosphatase 2A 55 kDa regulatory subunit B alpha isoform OS=Homo sapiens (Human) OX=9606 GN=PPP2R2A PE=1 SV=1	2ABA_HUMAN (+2)	PPP2R2A	52 kDa	2D low, 3D high	Homo sapiens	0	0	3	4
1069	TRUE	Empty	Copper transport protein ATOX1 OS=Homo sapiens (Human) OX=9606 GN=ATOX1 PE=1 SV=1	ATOX1_HUMAN	ATOX1	7 kDa	2D low, 3D high	Homo sapiens	0	0	4	4
680	TRUE	Empty	LIM domain and actin-binding protein 1 OS=Homo sapiens (Human) OX=9606 GN=LIMA1 PE=1 SV=1	LIMA1_HUMAN	LIMA1	85 kDa	2D low, 3D high	Homo sapiens	0	0	4	4
282	TRUE	Empty	RuvB-like 1 OS=Homo sapiens (Human) OX=9606 GN=RUVBL1 PE=1 SV=1	RUVB1_HUMAN	RUVBL1	50 kDa	2D low, 3D high	Homo sapiens	0	0	4	4
180	TRUE	Empty	Stomatin-like protein 2, mitochondrial OS=Homo sapiens (Human) OX=9606 GN=STOML2 PE=1 SV=1	STML2_HUMAN	STOML2	39 kDa	2D low, 3D high	Homo sapiens	0	0	4	4
165	TRUE	Empty	Syntaxin-7 OS=Homo sapiens (Human) OX=9606 GN=STX7 PE=1 SV=4	STX7_HUMAN	STX7	30 kDa	2D low, 3D high	Homo sapiens	0	0	4	4
187	TRUE	Empty	Splicing factor U2AF 65 kDa subunit OS=Homo sapiens (Human) OX=9606 GN=U2AF2 PE=1 SV=4	U2AF2_HUMAN	U2AF2	54 kDa	2D low, 3D high	Homo sapiens	0	0	4	4
1254	TRUE	Empty	Aminoacyl tRNA synthase complex-interacting multifunctional protein 1 OS=Homo sapiens (Human) OX=9606 GN=AIMP1 PE=1 SV=2	AIMP1_HUMAN	AIMP1	34 kDa	2D low, 3D high	Homo sapiens	0	0	5	4
506	TRUE	Empty	Peptidyl-prolyl cis-trans isomerase FKBP2 OS=Homo sapiens (Human) OX=9606 GN=FKBP2 PE=1 SV=2	FKBP2_HUMAN	FKBP2	16 kDa	2D low, 3D high	Homo sapiens	0	0	3	4
414	TRUE	Empty	Prostaglandin E synthase 3 OS=Homo sapiens (Human) OX=9606 GN=PTGES3 PE=1 SV=1	TEBP_HUMAN	PTGES3	19 kDa	2D low, 3D high	Homo sapiens	0	0	4	3
1320	TRUE	Empty	ATP synthase subunit d, mitochondrial OS=Homo sapiens (Human) OX=9606 GN=ATP5PD PE=1 SV=3	ATP5H_HUMAN	ATP5PD	18 kDa	2D low, 3D high	Homo sapiens	0	0	4	5
449	TRUE	Empty	Pre-mRNA-processing factor 19 OS=Homo sapiens (Human) OX=9606 GN=PRPF19 PE=1 SV=1	PRP19_HUMAN	PRPF19	55 kDa	2D low, 3D high	Homo sapiens	0	0	4	4
776	TRUE	Empty	Histidine triad nucleotide-binding protein 1 OS=Homo sapiens (Human) OX=9606 GN=HINT1 PE=1 SV=2	HINT1_HUMAN	HINT1	14 kDa	2D low, 3D high	Homo sapiens	0	0	6	5
1289	TRUE	Empty	Adenosine kinase OS=Homo sapiens (Human) OX=9606 GN=ADK PE=1 SV=2	ADK_HUMAN	ADK	41 kDa	2D low, 3D high	Homo sapiens	0	0	5	4
1233	TRUE	Empty	Apoptosis inhibitor 5 OS=Homo sapiens (Human) OX=9606 GN=API5 PE=1 SV=3	API5_HUMAN	API5	59 kDa	2D low, 3D high	Homo sapiens	0	0	4	5
1222	TRUE	Empty	BAG family molecular chaperone regulator 3 OS=Homo sapiens (Human) OX=9606 GN=BAG3 PE=1 SV=3	BAG3_HUMAN	BAG3	62 kDa	2D low, 3D high	Homo sapiens	0	0	6	4
978	TRUE	Empty	Electron transfer flavoprotein subunit beta OS=Homo sapiens (Human) OX=9606 GN=ETFB PE=1 SV=3	ETFB_HUMAN	ETFB	28 kDa	2D low, 3D high	Homo sapiens	0	0	4	5
846	TRUE	Empty	Glyoxalase domain-containing protein 4 OS=Homo sapiens (Human) OX=9606 GN=GLOD4 PE=1 SV=1	GLOD4_HUMAN	GLOD4	35 kDa	2D low, 3D high	Homo sapiens	0	0	5	5
785	TRUE	Empty	Heterogeneous nuclear ribonucleoprotein U-like protein 2 OS=Homo sapiens (Human) OX=9606 GN=HNRNPUL2 PE=1 SV=1	HNRL2_HUMAN	HNRNPUL2	85 kDa	2D low, 3D high	Homo sapiens	0	0	5	4
801	TRUE	Empty	Heterochromatin protein 1-binding protein 3 OS=Homo sapiens (Human) OX=9606 GN=HP1BP3 PE=1 SV=1	HP1B3_HUMAN	HP1BP3	61 kDa	2D low, 3D high	Homo sapiens	0	0	5	5
191	TRUE	Empty	Splicing factor 3B subunit 1 OS=Homo sapiens (Human) OX=9606 GN=SF3B1 PE=1 SV=3	SF3B1_HUMAN	SF3B1	146 kDa	2D low, 3D high	Homo sapiens	0	0	5	4
1	TRUE	Empty	tRNA-splicing ligase RtcB homolog OS=Homo sapiens (Human) OX=9606 GN=RTCB PE=1 SV=1	RTCB_HUMAN	RTCB	55 kDa	2D low, 3D high	Homo sapiens	0	0	6	4
993	TRUE	Empty	EF-hand domain-containing protein D2 OS=Homo sapiens (Human) OX=9606 GN=EFHD2 PE=1 SV=1	EFHD2_HUMAN	EFHD2	27 kDa	2D low, 3D high	Homo sapiens	0	0	4	5
997	TRUE	Empty	Dynein light chain 1, cytoplasmic OS=Homo sapiens (Human) OX=9606 GN=DYNLL1 PE=1 SV=1	DYL1_HUMAN (+1)	DYNLL1	10 kDa	2D low, 3D high	Homo sapiens	0	0	3	3
373	TRUE	Empty	Protein SGT1 homolog OS=Homo sapiens (Human) OX=9606 GN=SUGT1 PE=1 SV=3	SGT1_HUMAN	SUGT1	41 kDa	2D low, 3D high	Homo sapiens	0	0	3	3
361	TRUE	Empty	Protein farnesyltransferase/geranylgeranyltransferase type-1 subunit alpha OS=Homo sapiens (Human) OX=9606 GN=FNTA PE=1 SV=1	FNTA_HUMAN	FNTA	44 kDa	2D low, 3D high	Homo sapiens	0	0	3	3
935	TRUE	Empty	Eukaryotic translation initiation factor 4B OS=Homo sapiens (Human) OX=9606 GN=EIF4B PE=1 SV=2	IF4B_HUMAN	EIF4B	69 kDa	2D low, 3D high	Homo sapiens	0	0	4	3
1324	TRUE	Empty	ATP synthase F(0) complex subunit B1, mitochondrial OS=Homo sapiens (Human) OX=9606 GN=ATP5PB PE=1 SV=2	AT5F1_HUMAN	ATP5PB	29 kDa	2D low, 3D high	Homo sapiens	0	0	4	5
718	TRUE	Empty	Integrin alpha-2 OS=Homo sapiens (Human) OX=9606 GN=ITGA2 PE=1 SV=1	ITA2_HUMAN	ITGA2	129 kDa	2D low, 3D high	Homo sapiens	0	0	4	3
1179	TRUE	Empty	COP9 signalosome complex subunit 3 OS=Homo sapiens (Human) OX=9606 GN=COPS3 PE=1 SV=3	CSN3_HUMAN	COPS3	48 kDa	2D low, 3D high	Homo sapiens	0	0	3	4
1224	TRUE	Empty	Aspartate--tRNA ligase, cytoplasmic OS=Homo sapiens (Human) OX=9606 GN=DARS PE=1 SV=2	SYDC_HUMAN	DARS	57 kDa	2D low, 3D high	Homo sapiens	0	0	4	3
486	TRUE	Empty	Phosphatidylinositol-binding clathrin assembly protein OS=Homo sapiens (Human) OX=9606 GN=PICALM PE=1 SV=2	PICAL_HUMAN	PICALM	71 kDa	2D low, 3D high	Homo sapiens	0	0	4	4
1334	TRUE	Empty	ADP-sugar pyrophosphatase OS=Homo sapiens (Human) OX=9606 GN=NUDT5 PE=1 SV=1	NUDT5_HUMAN	NUDT5	24 kDa	2D low, 3D high	Homo sapiens	0	0	4	3
508	TRUE	Empty	Peptidyl-prolyl cis-trans isomerase F, mitochondrial OS=Homo sapiens (Human) OX=9606 GN=PPIF PE=1 SV=1	PPIF_HUMAN	PPIF	22 kDa	2D low, 3D high	Homo sapiens	0	0	3	4
503	TRUE	Empty	Peptidyl-prolyl cis-trans isomerase FKBP7 OS=Homo sapiens (Human) OX=9606 GN=FKBP7 PE=1 SV=2	FKBP7_HUMAN	FKBP7	26 kDa	2D low, 3D high	Homo sapiens	0	0	4	4
660	TRUE	Empty	Leukocyte elastase inhibitor OS=Homo sapiens (Human) OX=9606 GN=SERPINB1 PE=1 SV=1	ILEU_HUMAN	SERPINB1	43 kDa	2D low, 3D high	Homo sapiens	0	0	4	4
617	TRUE	Empty	Methionine adenosyltransferase 2 subunit beta OS=Homo sapiens (Human) OX=9606 GN=MAT2B PE=1 SV=1	MAT2B_HUMAN	MAT2B	38 kDa	2D low, 3D high	Homo sapiens	0	0	4	4
261	TRUE	Empty	Selenoprotein F OS=Homo sapiens (Human) OX=9606 GN=SELENOF PE=1 SV=4	SEP15_HUMAN	SELENOF	18 kDa	2D low, 3D high	Homo sapiens	0	0	4	4
774	TRUE	Empty	Histidine--tRNA ligase, cytoplasmic OS=Homo sapiens (Human) OX=9606 GN=HARS PE=1 SV=2	SYHC_HUMAN	HARS	57 kDa	2D low, 3D high	Homo sapiens	0	0	4	4
36	TRUE	Empty	Vacuolar protein sorting-associated protein 35 OS=Homo sapiens (Human) OX=9606 GN=VPS35 PE=1 SV=2	VPS35_HUMAN	VPS35	92 kDa	2D low, 3D high	Homo sapiens	0	0	5	5
1337	TRUE	Empty	ADP-ribose glycohydrolase ARH3 OS=Homo sapiens (Human) OX=9606 GN=ADPRHL2 PE=1 SV=1	ARHL2_HUMAN	ADPRHL2	39 kDa	2D low, 3D high	Homo sapiens	0	0	4	4
840	TRUE	Empty	Golgi reassembly-stacking protein 2 OS=Homo sapiens (Human) OX=9606 GN=GORASP2 PE=1 SV=3	GORS2_HUMAN	GORASP2	47 kDa	2D low, 3D high	Homo sapiens	0	0	4	5
1118	TRUE	Empty	Clathrin light chain B OS=Homo sapiens (Human) OX=9606 GN=CLTB PE=1 SV=1	CLCB_HUMAN	CLTB	25 kDa	2D low, 3D high	Homo sapiens	0	0	2	3
532	TRUE	Empty	Obg-like ATPase 1 OS=Homo sapiens (Human) OX=9606 GN=OLA1 PE=1 SV=2	OLA1_HUMAN	OLA1	45 kDa	2D low, 3D high	Homo sapiens	0	0	3	2
1050	TRUE	Empty	Cytochrome c oxidase subunit 4 isoform 1, mitochondrial OS=Homo sapiens (Human) OX=9606 GN=COX4I1 PE=1 SV=1	COX41_HUMAN	COX4I1	20 kDa	2D low, 3D high	Homo sapiens	0	0	2	3
316	TRUE	Empty	Ras-related C3 botulinum toxin substrate 1 OS=Homo sapiens (Human) OX=9606 GN=RAC1 PE=1 SV=1	RAC1_HUMAN (+6)	RAC1	21 kDa	2D low, 3D high	Homo sapiens	0	0	3	2
214	TRUE	Empty	Small nuclear ribonucleoprotein F OS=Homo sapiens (Human) OX=9606 GN=SNRPF PE=1 SV=1	RUXF_HUMAN	SNRPF	10 kDa	2D low, 3D high	Homo sapiens	0	0	3	2
1319	TRUE	Empty	ATP synthase subunit delta, mitochondrial OS=Homo sapiens (Human) OX=9606 GN=ATP5F1D PE=1 SV=2	ATPD_HUMAN	ATP5F1D	17 kDa	2D low, 3D high	Homo sapiens	0	0	2	3
1163	TRUE	Empty	Calpain-1 catalytic subunit OS=Homo sapiens (Human) OX=9606 GN=CAPN1 PE=1 SV=1	CAN1_HUMAN	CAPN1	82 kDa	2D low, 3D high	Homo sapiens	0	0	3	2
1049	TRUE	Empty	Cytochrome c oxidase subunit 5B, mitochondrial OS=Homo sapiens (Human) OX=9606 GN=COX5B PE=1 SV=2	COX5B_HUMAN	COX5B	14 kDa	2D low, 3D high	Homo sapiens	0	0	4	3
1047	TRUE	Empty	Cytoplasmic dynein 1 heavy chain 1 OS=Homo sapiens (Human) OX=9606 GN=DYNC1H1 PE=1 SV=5	DYHC1_HUMAN	DYNC1H1	532 kDa	2D low, 3D high	Homo sapiens	0	0	3	3
517	TRUE	Empty	PHD finger-like domain-containing protein 5A OS=Homo sapiens (Human) OX=9606 GN=PHF5A PE=1 SV=1	PHF5A_HUMAN	PHF5A	12 kDa	2D low, 3D high	Homo sapiens	0	0	3	3
194	TRUE	Empty	Splicing factor 1 OS=Homo sapiens (Human) OX=9606 GN=SF1 PE=1 SV=4	SF01_HUMAN	SF1	68 kDa	2D low, 3D high	Homo sapiens	0	0	3	3
196	TRUE	Empty	Spermidine synthase OS=Homo sapiens (Human) OX=9606 GN=SRM PE=1 SV=1	SPEE_HUMAN	SRM	34 kDa	2D low, 3D high	Homo sapiens	0	0	3	3
189	TRUE	Empty	Splicing factor 3B subunit 4 OS=Homo sapiens (Human) OX=9606 GN=SF3B4 PE=1 SV=1	SF3B4_HUMAN	SF3B4	44 kDa	2D low, 3D high	Homo sapiens	0	0	3	3
411	TRUE	Empty	Proteasome activator complex subunit 1 OS=Homo sapiens (Human) OX=9606 GN=PSME1 PE=1 SV=1	PSME1_HUMAN	PSME1	29 kDa	2D low, 3D high	Homo sapiens	0	0	5	4
777	TRUE	Empty	High mobility group protein HMGI-C OS=Homo sapiens (Human) OX=9606 GN=HMGA2 PE=1 SV=1	HMGA2_HUMAN	HMGA2	12 kDa	2D low, 3D high	Homo sapiens	0	0	3	3
333	TRUE	Empty	RNA-binding motif protein, X chromosome OS=Homo sapiens (Human) OX=9606 GN=RBMX PE=1 SV=3	RBMX_HUMAN (+1)	RBMX	42 kDa	2D low, 3D high	Homo sapiens	0	0	3	3
970	TRUE	Empty	Elongin-C OS=Homo sapiens (Human) OX=9606 GN=ELOC PE=1 SV=1	ELOC_HUMAN	ELOC	12 kDa	2D low, 3D high	Homo sapiens	0	0	3	3
1433	TRUE	Empty	14 kDa phosphohistidine phosphatase OS=Homo sapiens (Human) OX=9606 GN=PHPT1 PE=1 SV=1	PHP14_HUMAN	PHPT1	14 kDa	2D low, 3D high	Homo sapiens	0	0	3	3
583	TRUE	Empty	N-acetyl-D-glucosamine kinase OS=Homo sapiens (Human) OX=9606 GN=NAGK PE=1 SV=4	NAGK_HUMAN	NAGK	37 kDa	2D low, 3D high	Homo sapiens	0	0	3	3
1051	TRUE	Empty	Cytochrome c oxidase subunit 2 OS=Homo sapiens (Human) OX=9606 GN=MT-CO2 PE=1 SV=1	COX2_HUMAN	MT-CO2	26 kDa	2D low, 3D high	Homo sapiens	0	0	3	3
392	TRUE	Empty	Protein CDV3 homolog OS=Homo sapiens (Human) OX=9606 GN=CDV3 PE=1 SV=1	CDV3_HUMAN	CDV3	27 kDa	2D low, 3D high	Homo sapiens	0	0	4	3
1412	TRUE	Empty	26S proteasome regulatory subunit 7 OS=Homo sapiens (Human) OX=9606 GN=PSMC2 PE=1 SV=3	PRS7_HUMAN	PSMC2	49 kDa	2D low, 3D high	Homo sapiens	0	0	4	3
30	TRUE	Empty	Very long-chain specific acyl-CoA dehydrogenase, mitochondrial OS=Homo sapiens (Human) OX=9606 GN=ACADVL PE=1 SV=1	ACADV_HUMAN	ACADVL	70 kDa	2D low, 3D high	Homo sapiens	0	0	3	4
1146	TRUE	Empty	Catalase OS=Homo sapiens (Human) OX=9606 GN=CAT PE=1 SV=3	CATA_HUMAN	CAT	60 kDa	2D low, 3D high	Homo sapiens	0	0	3	4
1021	TRUE	Empty	Dipeptidyl peptidase 1 OS=Homo sapiens (Human) OX=9606 GN=CTSC PE=1 SV=2	CATC_HUMAN	CTSC	52 kDa	2D low, 3D high	Homo sapiens	0	0	3	4
1010	TRUE	Empty	DnaJ homolog subfamily C member 8 OS=Homo sapiens (Human) OX=9606 GN=DNAJC8 PE=1 SV=2	DNJC8_HUMAN	DNAJC8	30 kDa	2D low, 3D high	Homo sapiens	0	0	4	4
545	TRUE	Empty	Nuclear ubiquitous casein and cyclin-dependent kinase substrate 1 OS=Homo sapiens (Human) OX=9606 GN=NUCKS1 PE=1 SV=1	NUCKS_HUMAN	NUCKS1	27 kDa	2D low, 3D high	Homo sapiens	0	0	4	3
1357	TRUE	Empty	60S ribosomal protein L18 OS=Homo sapiens (Human) OX=9606 GN=RPL18 PE=1 SV=2	RL18_HUMAN	RPL18	22 kDa	2D low, 3D high	Homo sapiens	0	0	4	3
173	TRUE	Empty	Succinyl-CoA:3-ketoacid coenzyme A transferase 1, mitochondrial OS=Homo sapiens (Human) OX=9606 GN=OXCT1 PE=1 SV=1	SCOT1_HUMAN	OXCT1	56 kDa	2D low, 3D high	Homo sapiens	0	0	4	3
263	TRUE	Empty	Secernin-1 OS=Homo sapiens (Human) OX=9606 GN=SCRN1 PE=1 SV=2	SCRN1_HUMAN	SCRN1	46 kDa	2D low, 3D high	Homo sapiens	0	0	3	4
222	TRUE	Empty	Signal recognition particle receptor subunit alpha OS=Homo sapiens (Human) OX=9606 GN=SRPRA PE=1 SV=2	SRPRA_HUMAN	SRPRA	70 kDa	2D low, 3D high	Homo sapiens	0	0	3	4
916	TRUE	Empty	FACT complex subunit SSRP1 OS=Homo sapiens (Human) OX=9606 GN=SSRP1 PE=1 SV=1	SSRP1_HUMAN	SSRP1	81 kDa	2D low, 3D high	Homo sapiens	0	0	4	3
1231	TRUE	Empty	Apoptotic chromatin condensation inducer in the nucleus OS=Homo sapiens (Human) OX=9606 GN=ACIN1 PE=1 SV=2	ACINU_HUMAN	ACIN1	152 kDa	2D low, 3D high	Homo sapiens	0	0	4	4
679	TRUE	Empty	LRP chaperone MESD OS=Homo sapiens (Human) OX=9606 GN=MESD PE=1 SV=2	MESD_HUMAN	MESD	26 kDa	2D low, 3D high	Homo sapiens	0	0	3	4
277	TRUE	Empty	S-phase kinase-associated protein 1 OS=Homo sapiens (Human) OX=9606 GN=SKP1 PE=1 SV=2	SKP1_HUMAN	SKP1	19 kDa	2D low, 3D high	Homo sapiens	0	0	4	3
215	TRUE	Empty	Small nuclear ribonucleoprotein E OS=Homo sapiens (Human) OX=9606 GN=SNRPE PE=1 SV=1	RUXE_HUMAN	SNRPE	11 kDa	2D low, 3D high	Homo sapiens	0	0	4	3
1227	TRUE	Empty	Asparagine--tRNA ligase, cytoplasmic OS=Homo sapiens (Human) OX=9606 GN=NARS PE=1 SV=1	SYNC_HUMAN	NARS	63 kDa	2D low, 3D high	Homo sapiens	0	0	3	4
504	TRUE	Empty	Peptidyl-prolyl cis-trans isomerase FKBP4 OS=Homo sapiens (Human) OX=9606 GN=FKBP4 PE=1 SV=3	FKBP4_HUMAN	FKBP4	52 kDa	2D low, 3D high	Homo sapiens	0	0	4	4
1282	TRUE	Empty	Adipocyte plasma membrane-associated protein OS=Homo sapiens (Human) OX=9606 GN=APMAP PE=1 SV=2	APMAP_HUMAN	APMAP	46 kDa	2D low, 3D high	Homo sapiens	0	0	3	4
47	TRUE	Empty	Ubiquitin-conjugating enzyme E2 variant 2 OS=Homo sapiens (Human) OX=9606 GN=UBE2V2 PE=1 SV=4	UB2V2_HUMAN	UBE2V2	16 kDa	2D low, 3D high	Homo sapiens	0	0	3	4
775	TRUE	Empty	Histidine triad nucleotide-binding protein 2, mitochondrial OS=Homo sapiens (Human) OX=9606 GN=HINT2 PE=1 SV=1	HINT2_HUMAN	HINT2	17 kDa	2D low, 3D high	Homo sapiens	0	0	4	3
1117	TRUE	Empty	Cleavage and polyadenylation specificity factor subunit 5 OS=Homo sapiens (Human) OX=9606 GN=NUDT21 PE=1 SV=1	CPSF5_HUMAN	NUDT21	26 kDa	2D low, 3D high	Homo sapiens	0	0	4	3
397	TRUE	Empty	Proteasome subunit beta type-7 OS=Homo sapiens (Human) OX=9606 GN=PSMB7 PE=1 SV=1	PSB7_HUMAN	PSMB7	30 kDa	2D low, 3D high	Homo sapiens	0	0	6	4
631	TRUE	Empty	Malectin OS=Homo sapiens (Human) OX=9606 GN=MLEC PE=1 SV=1	MLEC_HUMAN	MLEC	32 kDa	2D low, 3D high	Homo sapiens	0	0	3	4
515	TRUE	Empty	Palladin OS=Homo sapiens (Human) OX=9606 GN=PALLD PE=1 SV=3	PALLD_HUMAN	PALLD	151 kDa	2D low, 3D high	Homo sapiens	0	0	5	4
141	TRUE	Empty	Testin OS=Homo sapiens (Human) OX=9606 GN=TES PE=1 SV=1	TES_HUMAN	TES	48 kDa	2D low, 3D high	Homo sapiens	0	0	3	4
584	TRUE	Empty	N(G),N(G)-dimethylarginine dimethylaminohydrolase 2 OS=Homo sapiens (Human) OX=9606 GN=DDAH2 PE=1 SV=1	DDAH2_HUMAN	DDAH2	30 kDa	2D low, 3D high	Homo sapiens	0	0	4	4
960	TRUE	Empty	Endothelial protein C receptor OS=Homo sapiens (Human) OX=9606 GN=PROCR PE=1 SV=1	EPCR_HUMAN	PROCR	27 kDa	2D low, 3D high	Homo sapiens	0	0	2	2
1127	TRUE	Empty	Charged multivesicular body protein 4b OS=Homo sapiens (Human) OX=9606 GN=CHMP4B PE=1 SV=1	CHM4B_HUMAN	CHMP4B	25 kDa	2D low, 3D high	Homo sapiens	0	0	2	3
549	TRUE	Empty	Non-specific lipid-transfer protein OS=Homo sapiens (Human) OX=9606 GN=SCP2 PE=1 SV=2	NLTP_HUMAN	SCP2	59 kDa	2D low, 3D high	Homo sapiens	0	0	2	3
1174	TRUE	Empty	COP9 signalosome complex subunit 8 OS=Homo sapiens (Human) OX=9606 GN=COPS8 PE=1 SV=1	CSN8_HUMAN	COPS8	23 kDa	2D low, 3D high	Homo sapiens	0	0	3	2
1385	TRUE	Empty	40S ribosomal protein S23 OS=Homo sapiens (Human) OX=9606 GN=RPS23 PE=1 SV=3	RS23_HUMAN	RPS23	16 kDa	2D low, 3D high	Homo sapiens	0	0	2	3
236	TRUE	Empty	Serine/threonine-protein phosphatase 5 OS=Homo sapiens (Human) OX=9606 GN=PPP5C PE=1 SV=1	PPP5_HUMAN	PPP5C	57 kDa	2D low, 3D high	Homo sapiens	0	0	3	2
950	TRUE	Empty	Eukaryotic translation initiation factor 1 OS=Homo sapiens (Human) OX=9606 GN=EIF1 PE=1 SV=1	EIF1_HUMAN	EIF1	13 kDa	2D low, 3D high	Homo sapiens	0	0	2	3
870	TRUE	Empty	Glia maturation factor beta OS=Homo sapiens (Human) OX=9606 GN=GMFB PE=1 SV=2	GMFB_HUMAN (+1)	GMFB	17 kDa	2D low, 3D high	Homo sapiens	0	0	3	2
295	TRUE	Empty	Reticulon-4 OS=Homo sapiens (Human) OX=9606 GN=RTN4 PE=1 SV=2	RTN4_HUMAN	RTN4	130 kDa	2D low, 3D high	Homo sapiens	0	0	2	3
330	TRUE	Empty	RNA-binding protein EWS OS=Homo sapiens (Human) OX=9606 GN=EWSR1 PE=1 SV=1	EWS_HUMAN	EWSR1	68 kDa	2D low, 3D high	Homo sapiens	0	0	3	3
825	TRUE	Empty	Guanylate-binding protein 1 OS=Homo sapiens (Human) OX=9606 GN=GBP1 PE=1 SV=2	GBP1_HUMAN (+1)	GBP1	68 kDa	2D low, 3D high	Homo sapiens	0	0	2	2
450	TRUE	Empty	Porphobilinogen deaminase OS=Homo sapiens (Human) OX=9606 GN=HMBS PE=1 SV=2	HEM3_HUMAN	HMBS	39 kDa	2D low, 3D high	Homo sapiens	0	0	3	3
119	TRUE	Empty	Transcriptional activator protein Pur-alpha OS=Homo sapiens (Human) OX=9606 GN=PURA PE=1 SV=2	PURA_HUMAN	PURA	35 kDa	2D low, 3D high	Homo sapiens	0	0	3	3
118	TRUE	Empty	Transcriptional activator protein Pur-beta OS=Homo sapiens (Human) OX=9606 GN=PURB PE=1 SV=3	PURB_HUMAN	PURB	33 kDa	2D low, 3D high	Homo sapiens	0	0	3	3
350	TRUE	Empty	Protein transport protein Sec61 subunit beta OS=Homo sapiens (Human) OX=9606 GN=SEC61B PE=1 SV=2	SC61B_HUMAN	SEC61B	10 kDa	2D low, 3D high	Homo sapiens	0	0	3	3
1201	TRUE	Empty	Biliverdin reductase A OS=Homo sapiens (Human) OX=9606 GN=BLVRA PE=1 SV=2	BIEA_HUMAN	BLVRA	33 kDa	2D low, 3D high	Homo sapiens	0	0	3	3
368	TRUE	Empty	Protein disulfide isomerase CRELD2 OS=Homo sapiens (Human) OX=9606 GN=CRELD2 PE=1 SV=1	CREL2_HUMAN	CRELD2	38 kDa	2D low, 3D high	Homo sapiens	0	0	3	4
703	TRUE	Empty	Isochorismatase domain-containing protein 2 OS=Homo sapiens (Human) OX=9606 GN=ISOC2 PE=1 SV=1	ISOC2_HUMAN	ISOC2	22 kDa	2D low, 3D high	Homo sapiens	0	0	3	4
73	TRUE	Empty	U1 small nuclear ribonucleoprotein 70 kDa OS=Homo sapiens (Human) OX=9606 GN=SNRNP70 PE=1 SV=2	RU17_HUMAN	SNRNP70	52 kDa	2D low, 3D high	Homo sapiens	0	0	4	3
1230	TRUE	Empty	Arginine--tRNA ligase, cytoplasmic OS=Homo sapiens (Human) OX=9606 GN=RARS PE=1 SV=2	SYRC_HUMAN	RARS	75 kDa	2D low, 3D high	Homo sapiens	0	0	3	3
1325	TRUE	Empty	AP-3 complex subunit mu-1 OS=Homo sapiens (Human) OX=9606 GN=AP3M1 PE=1 SV=1	AP3M1_HUMAN	AP3M1	47 kDa	2D low, 3D high	Homo sapiens	0	0	3	3
756	TRUE	Empty	Hydroxyacyl-coenzyme A dehydrogenase, mitochondrial OS=Homo sapiens (Human) OX=9606 GN=HADH PE=1 SV=3	HCDH_HUMAN	HADH	34 kDa	2D low, 3D high	Homo sapiens	0	0	3	3
699	TRUE	Empty	KN motif and ankyrin repeat domain-containing protein 2 OS=Homo sapiens (Human) OX=9606 GN=KANK2 PE=1 SV=1	KANK2_HUMAN	KANK2	91 kDa	2D low, 3D high	Homo sapiens	0	0	3	3
153	TRUE	Empty	TAR DNA-binding protein 43 OS=Homo sapiens (Human) OX=9606 GN=TARDBP PE=1 SV=1	TADBP_HUMAN	TARDBP	45 kDa	2D low, 3D high	Homo sapiens	0	0	3	3
1064	TRUE	Empty	Crk-like protein OS=Homo sapiens (Human) OX=9606 GN=CRKL PE=1 SV=1	CRKL_HUMAN	CRKL	34 kDa	2D low, 3D high	Homo sapiens	0	0	3	3
217	TRUE	Empty	Small glutamine-rich tetratricopeptide repeat-containing protein alpha OS=Homo sapiens (Human) OX=9606 GN=SGTA PE=1 SV=1	SGTA_HUMAN	SGTA	34 kDa	2D low, 3D high	Homo sapiens	0	0	3	3
269	TRUE	Empty	SUMO-activating enzyme subunit 1 OS=Homo sapiens (Human) OX=9606 GN=SAE1 PE=1 SV=1	SAE1_HUMAN	SAE1	38 kDa	2D low, 3D high	Homo sapiens	0	0	4	3
917	TRUE	Empty	F-box-like/WD repeat-containing protein TBL1XR1 OS=Homo sapiens (Human) OX=9606 GN=TBL1XR1 PE=1 SV=1	TBL1R_HUMAN	TBL1XR1	56 kDa	2D low, 3D high	Homo sapiens	0	0	3	3
939	TRUE	Empty	Eukaryotic translation initiation factor 3 subunit G OS=Homo sapiens (Human) OX=9606 GN=EIF3G PE=1 SV=2	EIF3G_HUMAN	EIF3G	36 kDa	2D low, 3D high	Homo sapiens	0	0	2	2
1101	TRUE	Empty	Cold-inducible RNA-binding protein OS=Homo sapiens (Human) OX=9606 GN=CIRBP PE=1 SV=1	CIRBP_HUMAN	CIRBP	19 kDa	2D low, 3D high	Homo sapiens	0	0	2	2
896	TRUE	Empty	Filaggrin-2 OS=Homo sapiens (Human) OX=9606 GN=FLG2 PE=1 SV=1	FILA2_HUMAN	FLG2	248 kDa	2D low, 3D high	Homo sapiens	0	0	2	2
1057	TRUE	Empty	Cysteine--tRNA ligase, cytoplasmic OS=Homo sapiens (Human) OX=9606 GN=CARS PE=1 SV=3	SYCC_HUMAN	CARS	85 kDa	2D low, 3D high	Homo sapiens	0	0	2	2
882	TRUE	Empty	GDP-L-fucose synthase OS=Homo sapiens (Human) OX=9606 GN=TSTA3 PE=1 SV=1	FCL_HUMAN	TSTA3	36 kDa	2D low, 3D high	Homo sapiens	0	0	2	2
971	TRUE	Empty	Elongin-B OS=Homo sapiens (Human) OX=9606 GN=ELOB PE=1 SV=1	ELOB_HUMAN	ELOB	13 kDa	2D low, 3D high	Homo sapiens	0	0	3	2
445	TRUE	Empty	Prefoldin subunit 6 OS=Homo sapiens (Human) OX=9606 GN=PFDN6 PE=1 SV=1	PFD6_HUMAN	PFDN6	15 kDa	2D low, 3D high	Homo sapiens	0	0	2	2
375	TRUE	Empty	Protein SEC13 homolog OS=Homo sapiens (Human) OX=9606 GN=SEC13 PE=1 SV=3	SEC13_HUMAN	SEC13	36 kDa	2D low, 3D high	Homo sapiens	0	0	2	2
838	TRUE	Empty	Golgi-associated plant pathogenesis-related protein 1 OS=Homo sapiens (Human) OX=9606 GN=GLIPR2 PE=1 SV=3	GAPR1_HUMAN	GLIPR2	17 kDa	2D low, 3D high	Homo sapiens	0	0	2	2
752	TRUE	Empty	IST1 homolog OS=Homo sapiens (Human) OX=9606 GN=IST1 PE=1 SV=1	IST1_HUMAN (+1)	IST1	40 kDa	2D low, 3D high	Homo sapiens	0	0	2	2
1133	TRUE	Empty	Cell division cycle 5-like protein OS=Homo sapiens (Human) OX=9606 GN=CDC5L PE=1 SV=2	CDC5L_HUMAN	CDC5L	92 kDa	2D low, 3D high	Homo sapiens	0	0	2	2
1177	TRUE	Empty	COP9 signalosome complex subunit 5 OS=Homo sapiens (Human) OX=9606 GN=COPS5 PE=1 SV=4	CSN5_HUMAN	COPS5	38 kDa	2D low, 3D high	Homo sapiens	0	0	3	3
1034	TRUE	Empty	Density-regulated protein OS=Homo sapiens (Human) OX=9606 GN=DENR PE=1 SV=2	DENR_HUMAN	DENR	22 kDa	2D low, 3D high	Homo sapiens	0	0	3	2
1001	TRUE	Empty	Dual specificity protein phosphatase 3 OS=Homo sapiens (Human) OX=9606 GN=DUSP3 PE=1 SV=1	DUS3_HUMAN	DUSP3	20 kDa	2D low, 3D high	Homo sapiens	0	0	3	2
110	TRUE	Empty	Translation initiation factor eIF-2B subunit alpha OS=Homo sapiens (Human) OX=9606 GN=EIF2B1 PE=1 SV=1	EI2BA_HUMAN	EIF2B1	34 kDa	2D low, 3D high	Homo sapiens	0	0	3	2
810	TRUE	Empty	Heme-binding protein 1 OS=Homo sapiens (Human) OX=9606 GN=HEBP1 PE=1 SV=1	HEBP1_HUMAN	HEBP1	21 kDa	2D low, 3D high	Homo sapiens	0	0	3	2
790	TRUE	Empty	Heterogeneous nuclear ribonucleoprotein M OS=Homo sapiens (Human) OX=9606 GN=HNRNPM PE=1 SV=3	HNRPM_HUMAN	HNRNPM	78 kDa	2D low, 3D high	Homo sapiens	0	0	3	2
948	TRUE	Empty	Eukaryotic translation initiation factor 2 subunit 2 OS=Homo sapiens (Human) OX=9606 GN=EIF2S2 PE=1 SV=2	IF2B_HUMAN	EIF2S2	38 kDa	2D low, 3D high	Homo sapiens	0	0	2	3
662	TRUE	Empty	Leucine-rich repeat flightless-interacting protein 1 OS=Homo sapiens (Human) OX=9606 GN=LRRFIP1 PE=1 SV=2	LRRF1_HUMAN	LRRFIP1	89 kDa	2D low, 3D high	Homo sapiens	0	0	3	2
200	TRUE	Empty	Sorting nexin-9 OS=Homo sapiens (Human) OX=9606 GN=SNX9 PE=1 SV=1	SNX9_HUMAN	SNX9	67 kDa	2D low, 3D high	Homo sapiens	0	0	2	3
1443	TRUE	Empty	3-hydroxyisobutyrate dehydrogenase, mitochondrial OS=Homo sapiens (Human) OX=9606 GN=HIBADH PE=1 SV=2	3HIDH_HUMAN	HIBADH	35 kDa	2D low, 3D high	Homo sapiens	0	0	2	3
737	TRUE	Empty	Importin subunit alpha-3 OS=Homo sapiens (Human) OX=9606 GN=KPNA4 PE=1 SV=1	IMA3_HUMAN	KPNA4	58 kDa	2D low, 3D high	Homo sapiens	0	0	3	2
1148	TRUE	Empty	Casein kinase II subunit alpha OS=Homo sapiens (Human) OX=9606 GN=CSNK2A1 PE=1 SV=1	CSK21_HUMAN	CSNK2A1	45 kDa	2D low, 3D high	Homo sapiens	0	0	2	3
638	TRUE	Empty	MICOS complex subunit MIC19 OS=Homo sapiens (Human) OX=9606 GN=CHCHD3 PE=1 SV=1	MIC19_HUMAN	CHCHD3	26 kDa	2D low, 3D high	Homo sapiens	0	0	3	2
479	TRUE	Empty	Phospholysine phosphohistidine inorganic pyrophosphate phosphatase OS=Homo sapiens (Human) OX=9606 GN=LHPP PE=1 SV=2	LHPP_HUMAN	LHPP	29 kDa	2D low, 3D high	Homo sapiens	0	0	3	2
1135	TRUE	Empty	Cell cycle and apoptosis regulator protein 2 OS=Homo sapiens (Human) OX=9606 GN=CCAR2 PE=1 SV=2	CCAR2_HUMAN	CCAR2	103 kDa	2D low, 3D high	Homo sapiens	0	0	3	3
1309	TRUE	Empty	Acetyl-CoA acetyltransferase, cytosolic OS=Homo sapiens (Human) OX=9606 GN=ACAT2 PE=1 SV=2	THIC_HUMAN	ACAT2	41 kDa	2D low, 3D high	Homo sapiens	0	0	3	2
1043	TRUE	Empty	Cytosolic acyl coenzyme A thioester hydrolase OS=Homo sapiens (Human) OX=9606 GN=ACOT7 PE=1 SV=3	BACH_HUMAN	ACOT7	42 kDa	2D low, 3D high	Homo sapiens	0	0	3	2
38	TRUE	Empty	Vacuolar protein sorting-associated protein 26B OS=Homo sapiens (Human) OX=9606 GN=VPS26B PE=1 SV=2	VP26B_HUMAN	VPS26B	39 kDa	2D low, 3D high	Homo sapiens	0	0	3	2
578	TRUE	Empty	NAD-dependent malic enzyme, mitochondrial OS=Homo sapiens (Human) OX=9606 GN=ME2 PE=1 SV=1	MAOM_HUMAN	ME2	65 kDa	2D low, 3D high	Homo sapiens	0	0	3	3
601	TRUE	Empty	Mitotic checkpoint protein BUB3 OS=Homo sapiens (Human) OX=9606 GN=BUB3 PE=1 SV=1	BUB3_HUMAN	BUB3	37 kDa	2D low, 3D high	Homo sapiens	0	0	2	3
304	TRUE	Empty	Regulation of nuclear pre-mRNA domain-containing protein 1B OS=Homo sapiens (Human) OX=9606 GN=RPRD1B PE=1 SV=1	RPR1B_HUMAN	RPRD1B	37 kDa	2D low, 3D high	Homo sapiens	0	0	2	3
655	TRUE	Empty	Low molecular weight phosphotyrosine protein phosphatase OS=Homo sapiens (Human) OX=9606 GN=ACP1 PE=1 SV=3	PPAC_HUMAN	ACP1	18 kDa	2D low, 3D high	Homo sapiens	0	0	2	3
888	TRUE	Empty	Fructose-2,6-bisphosphatase TIGAR OS=Homo sapiens (Human) OX=9606 GN=TIGAR PE=1 SV=1	TIGAR_HUMAN	TIGAR	30 kDa	2D low, 3D high	Homo sapiens	0	0	3	2
434	TRUE	Empty	Procollagen galactosyltransferase 1 OS=Homo sapiens (Human) OX=9606 GN=COLGALT1 PE=1 SV=1	GT251_HUMAN	COLGALT1	72 kDa	2D low, 3D high	Homo sapiens	0	0	3	3
352	TRUE	Empty	Protein transport protein Sec24D OS=Homo sapiens (Human) OX=9606 GN=SEC24D PE=1 SV=2	SC24D_HUMAN	SEC24D	113 kDa	2D low, 3D high	Homo sapiens	0	0	2	3
1181	TRUE	Empty	COP9 signalosome complex subunit 1 OS=Homo sapiens (Human) OX=9606 GN=GPS1 PE=1 SV=4	CSN1_HUMAN	GPS1	56 kDa	2D low, 3D high	Homo sapiens	0	0	3	3
192	TRUE	Empty	Splicing factor 3A subunit 2 OS=Homo sapiens (Human) OX=9606 GN=SF3A2 PE=1 SV=2	SF3A2_HUMAN	SF3A2	49 kDa	2D low, 3D high	Homo sapiens	0	0	3	2
1147	TRUE	Empty	Casein kinase II subunit alpha' OS=Homo sapiens (Human) OX=9606 GN=CSNK2A2 PE=1 SV=1	CSK22_HUMAN	CSNK2A2	41 kDa	2D low, 3D high	Homo sapiens	0	0	2	3
1213	TRUE	Empty	Bcl-2-associated transcription factor 1 OS=Homo sapiens (Human) OX=9606 GN=BCLAF1 PE=1 SV=2	BCLF1_HUMAN	BCLAF1	106 kDa	2D low, 3D high	Homo sapiens	0	0	3	3
568	TRUE	Empty	NHP2-like protein 1 OS=Homo sapiens (Human) OX=9606 GN=SNU13 PE=1 SV=3	NH2L1_HUMAN	SNU13	14 kDa	2D low, 3D high	Homo sapiens	0	0	3	3
1439	TRUE	Empty	5'(3')-deoxyribonucleotidase, cytosolic type OS=Homo sapiens (Human) OX=9606 GN=NT5C PE=1 SV=2	NT5C_HUMAN	NT5C	23 kDa	2D low, 3D high	Homo sapiens	0	0	3	2
70	TRUE	Empty	U6 snRNA-associated Sm-like protein LSm7 OS=Homo sapiens (Human) OX=9606 GN=LSM7 PE=1 SV=1	LSM7_HUMAN	LSM7	12 kDa	2D low, 3D high	Homo sapiens	0	0	3	2
271	TRUE	Empty	SPRY domain-containing protein 4 OS=Homo sapiens (Human) OX=9606 GN=SPRYD4 PE=1 SV=2	SPRY4_HUMAN	SPRYD4	23 kDa	2D low, 3D high	Homo sapiens	0	0	3	2
324	TRUE	Empty	Ragulator complex protein LAMTOR3 OS=Homo sapiens (Human) OX=9606 GN=LAMTOR3 PE=1 SV=1	LTOR3_HUMAN	LAMTOR3	14 kDa	2D low, 3D high	Homo sapiens	0	0	3	2
889	TRUE	Empty	Frataxin, mitochondrial OS=Homo sapiens (Human) OX=9606 GN=FXN PE=1 SV=2	FRDA_HUMAN	FXN	23 kDa	2D low, 3D high	Homo sapiens	0	0	3	2
967	TRUE	Empty	Endoplasmic reticulum aminopeptidase 1 OS=Homo sapiens (Human) OX=9606 GN=ERAP1 PE=1 SV=3	ERAP1_HUMAN	ERAP1	107 kDa	2D low, 3D high	Homo sapiens	0	0	2	3
355	TRUE	Empty	Protein phosphatase methylesterase 1 OS=Homo sapiens (Human) OX=9606 GN=PPME1 PE=1 SV=3	PPME1_HUMAN	PPME1	42 kDa	2D low, 3D high	Homo sapiens	0	0	3	2
442	TRUE	Empty	Prenylcysteine oxidase 1 OS=Homo sapiens (Human) OX=9606 GN=PCYOX1 PE=1 SV=3	PCYOX_HUMAN	PCYOX1	57 kDa	2D low, 3D high	Homo sapiens	0	0	2	3
1286	TRUE	Empty	Adenylate kinase isoenzyme 1 OS=Homo sapiens (Human) OX=9606 GN=AK1 PE=1 SV=3	KAD1_HUMAN	AK1	22 kDa	2D low, 3D high	Homo sapiens	0	0	3	2
201	TRUE	Empty	Sorting nexin-6 OS=Homo sapiens (Human) OX=9606 GN=SNX6 PE=1 SV=1	SNX6_HUMAN	SNX6	47 kDa	2D low, 3D high	Homo sapiens	0	0	2	3
585	TRUE	Empty	N(G),N(G)-dimethylarginine dimethylaminohydrolase 1 OS=Homo sapiens (Human) OX=9606 GN=DDAH1 PE=1 SV=3	DDAH1_HUMAN	DDAH1	31 kDa	2D low, 3D high	Homo sapiens	0	0	3	2
1291	TRUE	Empty	Acylpyruvase FAHD1, mitochondrial OS=Homo sapiens (Human) OX=9606 GN=FAHD1 PE=1 SV=2	FAHD1_HUMAN	FAHD1	25 kDa	2D low, 3D high	Homo sapiens	0	0	3	2
884	TRUE	Empty	Fumarylacetoacetase OS=Homo sapiens (Human) OX=9606 GN=FAH PE=1 SV=2	FAAA_HUMAN	FAH	46 kDa	2D low, 3D high	Homo sapiens	0	0	4	3
439	TRUE	Empty	Probable ATP-dependent RNA helicase DDX17 OS=Homo sapiens (Human) OX=9606 GN=DDX17 PE=1 SV=2	DDX17_HUMAN	DDX17	80 kDa	2D low, 3D high	Homo sapiens	0	0	3	3
567	TRUE	Empty	NIF3-like protein 1 OS=Homo sapiens (Human) OX=9606 GN=NIF3L1 PE=1 SV=2	NIF3L_HUMAN	NIF3L1	42 kDa	2D low, 3D high	Homo sapiens	0	0	3	3
1333	TRUE	Empty	ADP/ATP translocase 3 OS=Homo sapiens (Human) OX=9606 GN=SLC25A6 PE=1 SV=4	ADT3_HUMAN	SLC25A6	33 kDa	2D low, 3D high	Homo sapiens	0	0	2	3
603	TRUE	Empty	Mitogen-activated protein kinase 14 OS=Homo sapiens (Human) OX=9606 GN=MAPK14 PE=1 SV=3	MK14_HUMAN	MAPK14	41 kDa	2D low, 3D high	Homo sapiens	0	0	3	2
847	TRUE	Empty	Glycogenin-1 OS=Homo sapiens (Human) OX=9606 GN=GYG1 PE=1 SV=4	GLYG_HUMAN	GYG1	39 kDa	2D low, 3D high	Homo sapiens	0	0	2	2
323	TRUE	Empty	Ran GTPase-activating protein 1 OS=Homo sapiens (Human) OX=9606 GN=RANGAP1 PE=1 SV=1	RAGP1_HUMAN	RANGAP1	64 kDa	2D low, 3D high	Homo sapiens	0	0	2	2
616	TRUE	Empty	Methylthioribose-1-phosphate isomerase OS=Homo sapiens (Human) OX=9606 GN=MRI1 PE=1 SV=1	MTNA_HUMAN	MRI1	39 kDa	2D low, 3D high	Homo sapiens	0	0	2	2
488	TRUE	Empty	Phenylalanine--tRNA ligase beta subunit OS=Homo sapiens (Human) OX=9606 GN=FARSB PE=1 SV=3	SYFB_HUMAN	FARSB	66 kDa	2D low, 3D high	Homo sapiens	0	0	3	2
725	TRUE	Empty	Inositol monophosphatase 1 OS=Homo sapiens (Human) OX=9606 GN=IMPA1 PE=1 SV=1	IMPA1_HUMAN	IMPA1	30 kDa	2D low, 3D high	Homo sapiens	0	0	3	2
648	TRUE	Empty	Lysosomal protective protein OS=Homo sapiens (Human) OX=9606 GN=CTSA PE=1 SV=2	PPGB_HUMAN	CTSA	54 kDa	2D low, 3D high	Homo sapiens	0	0	3	3
1063	TRUE	Empty	Cullin-4B OS=Homo sapiens (Human) OX=9606 GN=CUL4B PE=1 SV=4	CUL4B_HUMAN	CUL4B	104 kDa	2D low, 3D high	Homo sapiens	0	0	2	3
516	TRUE	Empty	PITH domain-containing protein 1 OS=Homo sapiens (Human) OX=9606 GN=PITHD1 PE=1 SV=1	PITH1_HUMAN	PITHD1	24 kDa	2D low, 3D high	Homo sapiens	0	0	2	3
856	TRUE	Empty	Glutathione S-transferase kappa 1 OS=Homo sapiens (Human) OX=9606 GN=GSTK1 PE=1 SV=3	GSTK1_HUMAN	GSTK1	25 kDa	2D low, 3D high	Homo sapiens	0	0	2	2
69	TRUE	Empty	U6 snRNA-associated Sm-like protein LSm8 OS=Homo sapiens (Human) OX=9606 GN=LSM8 PE=1 SV=3	LSM8_HUMAN	LSM8	10 kDa	2D low, 3D high	Homo sapiens	0	0	2	2
573	TRUE	Empty	NADH dehydrogenase [ubiquinone] iron-sulfur protein 6, mitochondrial OS=Homo sapiens (Human) OX=9606 GN=NDUFS6 PE=1 SV=1	NDUS6_HUMAN	NDUFS6	14 kDa	2D low, 3D high	Homo sapiens	0	0	2	2
478	TRUE	Empty	Phosphopantothenate--cysteine ligase OS=Homo sapiens (Human) OX=9606 GN=PPCS PE=1 SV=2	PPCS_HUMAN	PPCS	34 kDa	2D low, 3D high	Homo sapiens	0	0	2	2
1394	TRUE	Empty	40S ribosomal protein S14 OS=Homo sapiens (Human) OX=9606 GN=RPS14 PE=1 SV=3	RS14_HUMAN	RPS14	16 kDa	2D low, 3D high	Homo sapiens	0	0	2	2
328	TRUE	Empty	RWD domain-containing protein 1 OS=Homo sapiens (Human) OX=9606 GN=RWDD1 PE=1 SV=1	RWDD1_HUMAN	RWDD1	28 kDa	2D low, 3D high	Homo sapiens	0	0	2	2
124	TRUE	Empty	Transcription elongation factor A protein 1 OS=Homo sapiens (Human) OX=9606 GN=TCEA1 PE=1 SV=2	TCEA1_HUMAN	TCEA1	34 kDa	2D low, 3D high	Homo sapiens	0	0	2	2
37	TRUE	Empty	Vacuolar protein sorting-associated protein 29 OS=Homo sapiens (Human) OX=9606 GN=VPS29 PE=1 SV=1	VPS29_HUMAN	VPS29	21 kDa	2D low, 3D high	Homo sapiens	0	0	2	2
1416	TRUE	Empty	26S proteasome non-ATPase regulatory subunit 13 OS=Homo sapiens (Human) OX=9606 GN=PSMD13 PE=1 SV=2	PSD13_HUMAN	PSMD13	43 kDa	2D low, 3D high	Homo sapiens	0	0	2	2
128	TRUE	Empty	Thyroid hormone receptor-associated protein 3 OS=Homo sapiens (Human) OX=9606 GN=THRAP3 PE=1 SV=2	TR150_HUMAN	THRAP3	109 kDa	2D low, 3D high	Homo sapiens	0	0	2	2
342	TRUE	Empty	Putative RNA-binding protein Luc7-like 1 OS=Homo sapiens (Human) OX=9606 GN=LUC7L PE=1 SV=1	LUC7L_HUMAN	LUC7L	44 kDa	2D low, 3D high	Homo sapiens	0	0	2	2
1183	TRUE	Empty	CDK5 regulatory subunit-associated protein 3 OS=Homo sapiens (Human) OX=9606 GN=CDK5RAP3 PE=1 SV=2	CK5P3_HUMAN	CDK5RAP3	57 kDa	2D low, 3D high	Homo sapiens	0	0	2	2
956	TRUE	Empty	Epidermal growth factor receptor substrate 15-like 1 OS=Homo sapiens (Human) OX=9606 GN=EPS15L1 PE=1 SV=1	EP15R_HUMAN	EPS15L1	94 kDa	2D low, 3D high	Homo sapiens	0	0	2	2
126	TRUE	Empty	Trans-Golgi network integral membrane protein 2 OS=Homo sapiens (Human) OX=9606 GN=TGOLN2 PE=1 SV=4	TGON2_HUMAN	TGOLN2	46 kDa	2D low, 3D high	Homo sapiens	0	0	2	2
569	TRUE	Empty	NEDD8-conjugating enzyme Ubc12 OS=Homo sapiens (Human) OX=9606 GN=UBE2M PE=1 SV=1	UBC12_HUMAN	UBE2M	21 kDa	2D low, 3D high	Homo sapiens	0	0	2	2
1378	TRUE	Empty	60 kDa SS-A/Ro ribonucleoprotein OS=Homo sapiens (Human) OX=9606 GN=RO60 PE=1 SV=2	RO60_HUMAN	RO60	61 kDa	2D low, 3D high	Homo sapiens	0	0	3	2
331	TRUE	Empty	RNA-binding protein 25 OS=Homo sapiens (Human) OX=9606 GN=RBM25 PE=1 SV=3	RBM25_HUMAN	RBM25	100 kDa	2D low, 3D high	Homo sapiens	0	0	2	2
35	TRUE	Empty	Vacuolar protein sorting-associated protein VTA1 homolog OS=Homo sapiens (Human) OX=9606 GN=VTA1 PE=1 SV=1	VTA1_HUMAN	VTA1	34 kDa	2D low, 3D high	Homo sapiens	0	0	2	2
8	TRUE	Empty	Zinc finger Ran-binding domain-containing protein 2 OS=Homo sapiens (Human) OX=9606 GN=ZRANB2 PE=1 SV=2	ZRAB2_HUMAN	ZRANB2	37 kDa	2D low, 3D high	Homo sapiens	0	0	2	2
571	TRUE	Empty	NADP-dependent malic enzyme OS=Homo sapiens (Human) OX=9606 GN=ME1 PE=1 SV=1	MAOX_HUMAN	ME1	64 kDa	2D low, 3D high	Homo sapiens	0	0	2	2
267	TRUE	Empty	SUMO-conjugating enzyme UBC9 OS=Homo sapiens (Human) OX=9606 GN=UBE2I PE=1 SV=1	UBC9_HUMAN	UBE2I	18 kDa	2D low, 3D high	Homo sapiens	0	0	2	2
221	TRUE	Empty	Signal recognition particle receptor subunit beta OS=Homo sapiens (Human) OX=9606 GN=SRPRB PE=1 SV=3	SRPRB_HUMAN	SRPRB	30 kDa	2D low, 3D high	Homo sapiens	0	0	2	2
476	TRUE	Empty	Phostensin OS=Homo sapiens (Human) OX=9606 GN=PPP1R18 PE=1 SV=1	PPR18_HUMAN	PPP1R18	68 kDa	2D low, 3D high	Homo sapiens	0	0	2	2
365	TRUE	Empty	Protein disulfide-isomerase A5 OS=Homo sapiens (Human) OX=9606 GN=PDIA5 PE=1 SV=1	PDIA5_HUMAN	PDIA5	60 kDa	2D low, 3D high	Homo sapiens	0	0	2	3
1067	TRUE	Empty	Core-binding factor subunit beta OS=Homo sapiens (Human) OX=9606 GN=CBFB PE=1 SV=2	PEBB_HUMAN	CBFB	22 kDa	2D low, 3D high	Homo sapiens	0	0	2	2
122	TRUE	Empty	Transcription elongation factor SPT5 OS=Homo sapiens (Human) OX=9606 GN=SUPT5H PE=1 SV=1	SPT5H_HUMAN	SUPT5H	121 kDa	2D low, 3D high	Homo sapiens	0	0	2	2
1310	TRUE	Empty	Abl interactor 1 OS=Homo sapiens (Human) OX=9606 GN=ABI1 PE=1 SV=4	ABI1_HUMAN	ABI1	55 kDa	2D low, 3D high	Homo sapiens	0	0	3	3
701	TRUE	Empty	Jupiter microtubule associated homolog 2 OS=Homo sapiens (Human) OX=9606 GN=JPT2 PE=1 SV=1	JUPI2_HUMAN	JPT2	20 kDa	2D low, 3D high	Homo sapiens	0	0	2	2
772	TRUE	Empty	Histone H1.0 OS=Homo sapiens (Human) OX=9606 GN=H1F0 PE=1 SV=3	H10_HUMAN	H1F0	21 kDa	2D low, 3D high	Homo sapiens	0	0	2	2
188	TRUE	Empty	Splicing factor U2AF 35 kDa subunit OS=Homo sapiens (Human) OX=9606 GN=U2AF1 PE=1 SV=3	U2AF1_HUMAN (+1)	U2AF1	28 kDa	2D low, 3D high	Homo sapiens	0	0	2	2
270	TRUE	Empty	STE20-like serine/threonine-protein kinase OS=Homo sapiens (Human) OX=9606 GN=SLK PE=1 SV=1	SLK_HUMAN	SLK	143 kDa	2D low, 3D high	Homo sapiens	0	0	2	2
564	TRUE	Empty	Na(+)/H(+) exchange regulatory cofactor NHE-RF1 OS=Homo sapiens (Human) OX=9606 GN=SLC9A3R1 PE=1 SV=4	NHRF1_HUMAN	SLC9A3R1	39 kDa	2D low, 3D high	Homo sapiens	0	0	2	2
394	TRUE	Empty	Protein AHNAK2 OS=Homo sapiens (Human) OX=9606 GN=AHNAK2 PE=1 SV=2	AHNK2_HUMAN	AHNAK2	617 kDa	2D low, 3D high	Homo sapiens	0	0	3	2
97	TRUE	Empty	Trifunctional enzyme subunit beta, mitochondrial OS=Homo sapiens (Human) OX=9606 GN=HADHB PE=1 SV=3	ECHB_HUMAN	HADHB	51 kDa	2D low, 3D high	Homo sapiens	0	0	3	2
1438	TRUE	Empty	5'-3' exoribonuclease 2 OS=Homo sapiens (Human) OX=9606 GN=XRN2 PE=1 SV=1	XRN2_HUMAN	XRN2	109 kDa	2D low, 3D high	Homo sapiens	0	0	2	2
381	TRUE	Empty	Protein RCC2 OS=Homo sapiens (Human) OX=9606 GN=RCC2 PE=1 SV=2	RCC2_HUMAN	RCC2	56 kDa	2D low, 3D high	Homo sapiens	0	0	2	2
149	TRUE	Empty	TP53-binding protein 1 OS=Homo sapiens (Human) OX=9606 GN=TP53BP1 PE=1 SV=2	TP53B_HUMAN	TP53BP1	214 kDa	2D low, 3D high	Homo sapiens	0	0	2	3
1343	TRUE	Empty	60S ribosomal protein L37a OS=Homo sapiens (Human) OX=9606 GN=RPL37A PE=1 SV=2	RL37A_HUMAN	RPL37A	10 kDa	2D low, 3D high	Homo sapiens	0	0	2	2
283	TRUE	Empty	Ribulose-phosphate 3-epimerase OS=Homo sapiens (Human) OX=9606 GN=RPE PE=1 SV=1	RPE_HUMAN	RPE	25 kDa	2D low, 3D high	Homo sapiens	0	0	2	2
489	TRUE	Empty	Peroxisomal multifunctional enzyme type 2 OS=Homo sapiens (Human) OX=9606 GN=HSD17B4 PE=1 SV=3	DHB4_HUMAN	HSD17B4	80 kDa	2D low, 3D high	Homo sapiens	0	0	2	2
678	TRUE	Empty	La-related protein 1 OS=Homo sapiens (Human) OX=9606 GN=LARP1 PE=1 SV=2	LARP1_HUMAN	LARP1	124 kDa	2D low, 3D high	Homo sapiens	0	0	2	2
1194	TRUE	Empty	C-1-tetrahydrofolate synthase, cytoplasmic OS=Homo sapiens (Human) OX=9606 GN=MTHFD1 PE=1 SV=3	C1TC_HUMAN	MTHFD1	102 kDa	2D low, 3D high	Homo sapiens	0	0	2	2
803	TRUE	Empty	Hepatocyte growth factor-regulated tyrosine kinase substrate OS=Homo sapiens (Human) OX=9606 GN=HGS PE=1 SV=1	HGS_HUMAN	HGS	86 kDa	2D low, 3D high	Homo sapiens	0	0	2	2
1136	TRUE	Empty	Cdc42-interacting protein 4 OS=Homo sapiens (Human) OX=9606 GN=TRIP10 PE=1 SV=3	CIP4_HUMAN	TRIP10	68 kDa	2D low, 3D high	Homo sapiens	0	0	3	2
1330	TRUE	Empty	AP-1 complex subunit mu-1 OS=Homo sapiens (Human) OX=9606 GN=AP1M1 PE=1 SV=3	AP1M1_HUMAN	AP1M1	49 kDa	2D low, 3D high	Homo sapiens	0	0	3	2
1176	TRUE	Empty	COP9 signalosome complex subunit 6 OS=Homo sapiens (Human) OX=9606 GN=COPS6 PE=1 SV=1	CSN6_HUMAN	COPS6	36 kDa	2D low, 3D high	Homo sapiens	0	0	3	2
1446	TRUE	Empty	2-iminobutanoate/2-iminopropanoate deaminase OS=Homo sapiens (Human) OX=9606 GN=RIDA PE=1 SV=1	RIDA_HUMAN	RIDA	14 kDa	2D low, 3D high	Homo sapiens	0	0	2	2
526	TRUE	Empty	Optineurin OS=Homo sapiens (Human) OX=9606 GN=OPTN PE=1 SV=3	OPTN_HUMAN	OPTN	66 kDa	2D low, 3D high	Homo sapiens	0	0	2	2
230	TRUE	Empty	Serrate RNA effector molecule homolog OS=Homo sapiens (Human) OX=9606 GN=SRRT PE=1 SV=1	SRRT_HUMAN	SRRT	101 kDa	2D low, 3D high	Homo sapiens	0	0	2	2
667	TRUE	Empty	Large proline-rich protein BAG6 OS=Homo sapiens (Human) OX=9606 GN=BAG6 PE=1 SV=2	BAG6_HUMAN	BAG6	119 kDa	2D low, 3D high	Homo sapiens	0	0	2	2
